# Supplementary material for: Intratumoral heterogeneity and clonal evolution in liver cancer
Source: Nat Commun. 2020 Jan 15;11:291. doi: 10.1038/s41467-019-14050-z (PMC6962317; doi:10.1038/s41467-019-14050-z)
Supplement: Supplementary file 5 — Supplementary Data 3 [file 41467_2019_14050_MOESM5_ESM.xlsx]

## Sheet: Sheet1
Supplemental Data 3. ITH signature
Gene	1 (Up-regulated H2.a) , 2 (Down-regulated in H2.a)	Score
RENBP	1	18.716
FLNA	1	18.3449
TM4SF20	1	17.3352
AFAP1-AS1	1	16.7169
MXRA5	1	16.4902
FSTL3	1	16.3573
SPTA1	1	15.6396
IGKV2-30	1	15.6104
NCF2	1	15.0597
AC073236.3	1	14.8238
ARID5B	1	14.8081
IGHV6-1	1	14.6321
WISP1	1	14.6181
ITM2C	1	14.6017
COL16A1	1	14.2175
RAB31	1	14.0684
BHLHE41	1	14.0207
LRRC15	1	14.008
FNDC1	1	13.9387
IGHV3-43	1	13.8787
COL11A1	1	13.7682
IGHV3-11	1	13.7624
IGHV3-49	1	13.7394
IGLV2-8	1	13.6615
PAPLN	1	13.084
KNDC1	1	13.0704
EGR3	1	12.8552
EGR2	1	12.853
SEMA3C	1	12.8022
IGHG2	1	12.3585
EGF	1	12.2768
IGLV6-57	1	12.2647
CLEC7A	1	12.0321
PAGE1	1	11.8851
HOPX	1	11.8094
TCIRG1	1	11.7588
MRC2	1	11.5731
ANTXR1	1	11.4191
IGLV3-9	1	11.302
KCTD12	1	11.2749
DPYSL3	1	11.263
SLC22A31	1	11.2419
COL6A3	1	11.1661
ARPC1B	1	11.1355
GPR137B	1	11.1055
GAS7	1	11.0391
CHST11	1	10.9835
IGKV3D-11	1	10.9714
GFPT2	1	10.8813
TPM4	1	10.816
NPNT	1	10.8008
CLDN4	1	10.7695
IGHA2	1	10.6831
ORAI2	1	10.5211
COL3A1	1	10.4963
CD44	1	10.4691
IGHA1	1	10.4418
VIM	1	10.4224
CYBB	1	10.3794
THBS1	1	10.3178
FAM129A	1	10.3127
ADAMTS2	1	10.2756
PLK3	1	10.2602
COL8A2	1	10.2514
PADI3	1	10.2458
IRAK3	1	10.1537
ISLR2	1	10.1002
SEL1L3	1	10.0193
UNC5B	1	10.0042
PLEKHA2	1	9.97789
SPP1	1	9.97348
PXDN	1	9.94167
CTSK	1	9.93574
MTHFD2	1	9.92999
EIF5A2	1	9.92716
CECR1	1	9.87795
IGJ	1	9.8756
IGLV1-36	1	9.86324
NXPE3	1	9.85769
PTK7	1	9.84782
IGKV2D-29	1	9.83216
PDLIM7	1	9.80229
LHFPL2	1	9.74819
EGLN3	1	9.70025
KIF26B	1	9.66677
AP1M2	1	9.61295
BACE2	1	9.58569
PALLD	1	9.57482
MMP19	1	9.57256
TPSG1	1	9.56225
TUBB6	1	9.51307
CYP1B1	1	9.51188
SELM	1	9.51042
GREM1	1	9.49486
CCR4	1	9.45835
ATP10A	1	9.44509
AKR1B1	1	9.41867
ABR	1	9.40999
LRRC8C	1	9.40947
IFI16	1	9.39787
LGR6	1	9.38071
HTRA3	1	9.38061
STRA6	1	9.34165
ABL2	1	9.30967
FDCSP	1	9.29226
WNT2	1	9.27097
LXN	1	9.25152
PDE4A	1	9.24592
LRRK1	1	9.23356
ALOX5	1	9.22571
LOX	1	9.20463
IGHM	1	9.19313
PKM	1	9.18148
VDR	1	9.17866
PTGES	1	9.16781
TNFSF13B	1	9.13364
GPC3	1	9.12339
FUT8	1	9.07857
APOA4	1	9.05418
EDNRA	1	9.04756
USH1C	1	9.03539
SLC6A6	1	9.02665
TINAG	1	9.01289
CD1E	1	9.01078
GPRC5A	1	8.98919
SFMBT2	1	8.98575
TRPV2	1	8.9533
PLAGL1	1	8.92355
PLEKHG2	1	8.9035
TIMP2	1	8.90324
VASH1	1	8.89168
GAREML	1	8.85012
SYK	1	8.84593
MEP1A	1	8.83573
P2RX1	1	8.82213
CILP	1	8.80492
IGKV3D-20	1	8.80114
IGHV7-27	1	8.7979
WIPF3	1	8.78425
SPHK1	1	8.77844
ENHO	2	-8.75047
PDK2	2	-8.7686
GREB1L	2	-8.77709
FAM162A	2	-8.79618
SERPIND1	2	-8.80432
NCMAP	2	-8.80522
RP11-432I5.1	2	-8.83265
ABCG5	2	-8.83651
GAL3ST1	2	-8.83904
SLC22A7	2	-8.84762
FBXO17	2	-8.85857
RDH11	2	-8.86897
BSN	2	-8.88389
RHPN2	2	-8.89141
HPGD	2	-8.90007
DGCR6L	2	-8.92596
TST	2	-8.93891
PLIN2	2	-8.95353
ERBB2	2	-8.96503
FRRS1	2	-8.9655
IFIT2	2	-8.97933
RP11-137H2.6	2	-8.98165
SYT7	2	-8.98334
SLC7A9	2	-8.98459
ABHD6	2	-8.99658
METTL7A	2	-8.99904
ACSF2	2	-9.01167
LINC01018	2	-9.01913
TMPRSS2	2	-9.02955
C6orf123	2	-9.0542
MEGF9	2	-9.06013
SLC15A1	2	-9.07356
SLC9A3R1	2	-9.08767
HPN	2	-9.0917
KNG1	2	-9.10172
MFAP3L	2	-9.11941
KDM8	2	-9.13237
RAPGEF4	2	-9.13634
C2orf82	2	-9.17098
UGT1A4	2	-9.21913
LPPR1	2	-9.2242
FAM169A	2	-9.22511
EMC3	2	-9.22644
SLC17A2	2	-9.2276
MAOB	2	-9.25379
RP11-384L8.1	2	-9.29166
NUDT12	2	-9.29229
CHPT1	2	-9.32492
MAGT1	2	-9.32849
TOM1L1	2	-9.335
DHCR24	2	-9.33981
DECR1	2	-9.34231
ABCC6	2	-9.3733
PUS3	2	-9.3812
MCCC2	2	-9.38646
RNU1-70P	2	-9.45564
IHH	2	-9.46003
CAPN5	2	-9.4625
MANEAL	2	-9.46743
PECR	2	-9.49006
IGSF23	2	-9.51086
MICAL3	2	-9.52625
ANGPTL4	2	-9.53804
HAO1	2	-9.55111
MAOA	2	-9.56642
PEX11A	2	-9.5839
GLDC	2	-9.66226
MLIP	2	-9.66398
ABCA6	2	-9.72857
MOGAT2	2	-9.79494
HSD17B4	2	-9.79521
ADCY1	2	-9.82016
ALDH8A1	2	-9.86269
ZYG11B	2	-9.89775
MYO1B	2	-9.9324
CRYM	2	-9.94211
CLDN15	2	-9.96152
ACBD4	2	-9.96725
GNAO1	2	-9.97023
POR	2	-9.975
ZBTB16	2	-10.0015
FBXO7	2	-10.0137
GDF7	2	-10.0373
INHBC	2	-10.042
ANO1	2	-10.0816
SCP2	2	-10.1221
ALAD	2	-10.1328
REEP5	2	-10.1344
SMOC1	2	-10.1597
HIGD1A	2	-10.1825
PPM1L	2	-10.2223
RP11-141M3.5	2	-10.2558
SIGLEC15	2	-10.2901
RDH16	2	-10.3203
AKR1CL1	2	-10.3299
CA5A	2	-10.362
SLC22A9	2	-10.3657
SFXN5	2	-10.3795
NDFIP1	2	-10.4027
PFKFB1	2	-10.4244
XDH	2	-10.4901
MPST	2	-10.5267
PEBP1	2	-10.5942
AK4	2	-10.6345
RP11-434D9.1	2	-10.6687
GFM2	2	-10.7478
CDH1	2	-10.7872
SLC39A5	2	-10.8096
KIAA1161	2	-10.8423
GJB1	2	-10.9493
PTP4A1	2	-10.9589
CYP4F3	2	-10.9614
PROC	2	-10.9988
BHMT2	2	-11.0026
SLC2A2	2	-11.0363
CYP4V2	2	-11.076
ARG1	2	-11.1288
KLHDC7A	2	-11.187
SLC41A2	2	-11.2211
CYB5A	2	-11.2655
PKP2	2	-11.2893
PPP2R1B	2	-11.3037
SLC17A4	2	-11.3095
C8orf47	2	-11.3176
SLC6A1	2	-11.3678
GDA	2	-11.393
NR1H4	2	-11.4179
SORBS2	2	-11.4313
ELFN1	2	-11.4491
SLC51B	2	-11.5162
C16orf70	2	-11.5448
TM4SF5	2	-11.6114
UPB1	2	-11.6292
SERPINA6	2	-11.6579
CADM1	2	-11.6704
OAF	2	-11.6903
SERINC2	2	-11.7158
APOB	2	-11.9433
FBP1	2	-11.9451
GPD1	2	-12.0139
SC5D	2	-12.0147
CTD-2044J15.2	2	-12.0773
FYTTD1P1	2	-12.2066
BDH1	2	-12.2222
TM7SF2	2	-12.2467
SCN9A	2	-12.2673
ABCB11	2	-12.3141
ZNF385B	2	-12.3395
GYS2	2	-12.4053
FLRT3	2	-12.4341
ARHGEF26	2	-12.4408
MYRIP	2	-12.4748
ERBB3	2	-12.5051
AMFR	2	-12.538
SLC27A2	2	-12.5385
TSPAN6	2	-12.5508
SLC51A	2	-12.6208
LINC01146	2	-12.6875
CYP4A22	2	-12.9562
SYT9	2	-12.9859
SLC25A20	2	-12.9868
SLC25A47	2	-13.0364
LEAP2	2	-13.0412
SDC1	2	-13.0478
SLC46A3	2	-13.088
CYP2D7P	2	-13.0897
CYP2B7P	2	-13.1587
CYP3A43	2	-13.3158
TTR	2	-13.3481
NEDD4L	2	-13.3891
SLC25A42	2	-13.4645
ONECUT2	2	-13.4955
CES4A	2	-13.5379
BAAT	2	-13.556
HIST1H1C	2	-13.6954
HULC	2	-13.7506
SAR1B	2	-13.7964
AKR1C4	2	-13.805
OASL	2	-13.8206
CYP3A4	2	-13.8491
NPTXR	2	-13.8841
ESRP2	2	-14.0839
DPYS	2	-14.2433
VTN	2	-14.2503
SRD5A2	2	-14.2909
HMGCS2	2	-14.5867
EVA1A	2	-14.6294
RTP3	2	-14.7895
AADAC	2	-14.7986
CRYAA	2	-14.8285
CYP2D6	2	-15.1634
CA2	2	-15.4581
ELOVL2	2	-15.4678
DIO1	2	-15.5429
NR1I3	2	-15.5986
GLT1D1	2	-15.6674
BOK	2	-15.7163
SLC27A5	2	-16.0495
CYP7A1	2	-16.0655
CCL16	2	-16.2121
SERPINC1	2	-16.2486
HIST1H2AC	2	-16.2494
AKR1D1	2	-16.2503
SERPINA10	2	-16.6107
FST	2	-16.6253
F9	2	-16.6393
OTC	2	-16.6561
FABP1	2	-16.697
UPP2	2	-16.7801
ACOX1	2	-17.1639
DPP4	2	-17.3781
GLYATL1	2	-17.4029
SLC10A1	2	-17.5225
SERPINA11	2	-17.7465
CYP2J2	2	-18.8227
TM4SF4	2	-19.4425
ACOT12	2	-20.4259
TAT	2	-20.5112
CYP8B1	2	-21.7125
GLYAT	2	-21.7995
CYP2A6	2	-22.8275
HPD	2	-24.3547
G6PC	2	-32.3439
