# Supplementary material for: Intratumoral heterogeneity and clonal evolution in liver cancer
Source: Nat Commun. 2020 Jan 15;11:291. doi: 10.1038/s41467-019-14050-z (PMC6962317; doi:10.1038/s41467-019-14050-z)
Supplement: Supplementary file 6 — Supplementary Data 4 [file 41467_2019_14050_MOESM6_ESM.xlsx]

## Sheet: Sheet1
Supplemental Data 4. Differentially expressed genes across single cell sequencing clusters
Patient	P value	Average Difference	Cluster	Gene	Cell Type
13	0	3.35706	2	CD74	Myeloid Derived Cells
13	0	3.20095	2	HLA-DRA	Myeloid Derived Cells
13	0	3.15121	2	C1QB	Myeloid Derived Cells
13	0	3.14759	2	C1QA	Myeloid Derived Cells
13	0	2.80494	2	TYROBP	Myeloid Derived Cells
13	0	2.6462	2	HLA-DRB1	Myeloid Derived Cells
13	0	2.64576	2	HLA-DPB1	Myeloid Derived Cells
13	0	2.62402	2	HLA-DRB5	Myeloid Derived Cells
13	0	2.60493	2	HLA-DPA1	Myeloid Derived Cells
13	0	2.58795	2	AIF1	Myeloid Derived Cells
13	0	2.44654	2	C1QC	Myeloid Derived Cells
13	0	2.38385	2	FCER1G	Myeloid Derived Cells
13	0	2.15552	2	CCL3	Myeloid Derived Cells
13	0	2.09848	2	RNASE1	Myeloid Derived Cells
13	0	2.03368	2	HLA-DQB1	Myeloid Derived Cells
13	0	1.9132	2	HLA-DQA1	Myeloid Derived Cells
13	0	1.85997	2	LGMN	Myeloid Derived Cells
13	0	1.83913	2	SRGN	Myeloid Derived Cells
13	0	1.7924	2	CTSB	Myeloid Derived Cells
13	0	1.75836	2	CYBA	Myeloid Derived Cells
13	0	1.7458	2	FABP5	Myeloid Derived Cells
13	0	1.65019	2	MS4A6A	Myeloid Derived Cells
13	0	1.61877	2	MS4A7	Myeloid Derived Cells
13	0	1.5829	2	TMSB4X	Myeloid Derived Cells
13	0	1.55696	2	SH3BGRL3	Myeloid Derived Cells
13	0	1.53968	2	HCST	Myeloid Derived Cells
13	0	1.53696	2	CD68	Myeloid Derived Cells
13	0	1.53594	2	CTSS	Myeloid Derived Cells
13	0	1.51694	2	CST3	Myeloid Derived Cells
13	0	1.49572	2	LIPA	Myeloid Derived Cells
13	0	1.47876	2	SLC40A1	Myeloid Derived Cells
13	0	1.4425	2	PSAP	Myeloid Derived Cells
13	0	1.44016	2	S100A11	Myeloid Derived Cells
13	0	1.41704	2	LAPTM5	Myeloid Derived Cells
13	0	1.34989	2	CTSZ	Myeloid Derived Cells
13	0	1.34933	2	SAT1	Myeloid Derived Cells
13	0	1.31116	2	LY96	Myeloid Derived Cells
13	0	1.30403	2	MARCKS	Myeloid Derived Cells
13	0	1.29104	2	HLA-DMA	Myeloid Derived Cells
13	0	1.29066	2	NPC2	Myeloid Derived Cells
13	0	1.21966	2	CTSC	Myeloid Derived Cells
13	0	1.19683	2	DAB2	Myeloid Derived Cells
13	0	1.1524	2	MAFB	Myeloid Derived Cells
13	0	1.14821	2	RGS2	Myeloid Derived Cells
13	0	1.12381	2	RNASET2	Myeloid Derived Cells
13	0	1.09456	2	GSTP1	Myeloid Derived Cells
13	0	1.06539	2	ASAH1	Myeloid Derived Cells
13	0	1.04406	2	NFKBIA	Myeloid Derived Cells
13	0	0.985252	2	DNAJB1	Myeloid Derived Cells
13	0	0.947261	2	LGALS3	Myeloid Derived Cells
13	0	0.895212	2	GRN	Myeloid Derived Cells
13	0	0.83737	2	CTSL	Myeloid Derived Cells
13	0	0.809816	2	FCGRT	Myeloid Derived Cells
13	0	0.808558	2	ARPC1B	Myeloid Derived Cells
13	0	0.792029	2	CREG1	Myeloid Derived Cells
13	9.34279124417089e-318	0.781731	2	SOD2	Myeloid Derived Cells
13	1.34789e-237	0.780943	2	ARHGDIB	Myeloid Derived Cells
13	0	0.772523	2	VAMP8	Myeloid Derived Cells
13	8.42864e-184	0.764864	2	FOS	Myeloid Derived Cells
13	0	0.755248	2	LITAF	Myeloid Derived Cells
13	2.12963e-171	0.746516	2	IER3	Myeloid Derived Cells
13	0	0.732702	2	HSPH1	Myeloid Derived Cells
13	0	0.71399	2	TPP1	Myeloid Derived Cells
13	6.12748e-283	0.70276	2	RHOB	Myeloid Derived Cells
13	0	0.700989	2	ARPC3	Myeloid Derived Cells
13	6.20498e-250	0.684921	2	TRA2B	Myeloid Derived Cells
13	1.26945067706279e-314	0.675049	2	ARPC2	Myeloid Derived Cells
13	3.0354e-198	0.670776	2	ZFP36	Myeloid Derived Cells
13	4.40799e-217	0.666735	2	KLF6	Myeloid Derived Cells
13	4.95409e-279	0.664482	2	VIM	Myeloid Derived Cells
13	3.89955e-212	0.564677	2	PNRC1	Myeloid Derived Cells
13	6.72235e-261	0.516063	2	HSP90AA1	Myeloid Derived Cells
13	3.7073e-86	0.486093	2	JUNB	Myeloid Derived Cells
13	5.6841e-189	0.413505	2	ID2	Myeloid Derived Cells
13	7.55637e-242	0.390647	2	SDCBP	Myeloid Derived Cells
13	1.98663e-204	0.369393	2	SEPP1	Myeloid Derived Cells
13	1.01016e-214	0.365817	2	AP2S1	Myeloid Derived Cells
13	5.8395e-211	0.348758	2	YBX1	Myeloid Derived Cells
13	5.81815e-227	0.319575	2	CTSH	Myeloid Derived Cells
13	1.38509e-203	0.317143	2	SELK	Myeloid Derived Cells
13	1.3809e-140	0.305426	2	YWHAB	Myeloid Derived Cells
13	8.88868e-204	0.284692	2	CEBPB	Myeloid Derived Cells
13	1.19809e-115	0.281369	2	DDX5	Myeloid Derived Cells
13	5.75584e-122	0.279122	2	HSPB1	Myeloid Derived Cells
13	1.83293e-181	0.278782	2	LAMTOR4	Myeloid Derived Cells
13	3.24944e-175	0.275824	2	ANXA5	Myeloid Derived Cells
13	8.52867e-160	0.275239	2	ZFAND5	Myeloid Derived Cells
13	1.24572e-135	0.274878	2	CDC42	Myeloid Derived Cells
13	2.80462e-194	0.267992	2	BRI3	Myeloid Derived Cells
13	7.36391e-127	0.267592	2	RAC1	Myeloid Derived Cells
13	3.18413e-212	0.265731	2	PSME2	Myeloid Derived Cells
13	9.84773e-168	0.261173	2	SLC25A6	Myeloid Derived Cells
13	4.19647e-104	0.251667	2	CLIC1	Myeloid Derived Cells
13	0	3.11146	3	IGFBP7	Endothelial Cells
13	0	2.61966	3	GNG11	Endothelial Cells
13	0	2.54294	3	RBP7	Endothelial Cells
13	0	2.51122	3	SPARC	Endothelial Cells
13	0	2.46989	3	IFI27	Endothelial Cells
13	0	2.41828	3	ESM1	Endothelial Cells
13	0	2.38337	3	RGCC	Endothelial Cells
13	0	2.21718	3	PLVAP	Endothelial Cells
13	0	2.1434	3	VIM	Endothelial Cells
13	0	2.14077	3	PPAP2A	Endothelial Cells
13	0	2.10526	3	CD9	Endothelial Cells
13	0	1.96639	3	SPARCL1	Endothelial Cells
13	0	1.85356	3	SPRY1	Endothelial Cells
13	0	1.7958	3	CALCRL	Endothelial Cells
13	0	1.78311	3	COL4A1	Endothelial Cells
13	0	1.77133	3	AC011526.1	Endothelial Cells
13	0	1.76408	3	APP	Endothelial Cells
13	0	1.74111	3	PPAP2B	Endothelial Cells
13	0	1.73399	3	HSPG2	Endothelial Cells
13	0	1.73388	3	HES1	Endothelial Cells
13	0	1.71499	3	STC1	Endothelial Cells
13	0	1.69917	3	MGP	Endothelial Cells
13	0	1.65012	3	MEF2C	Endothelial Cells
13	0	1.64949	3	CLEC14A	Endothelial Cells
13	0	1.64443	3	TGFBR2	Endothelial Cells
13	0	1.63584	3	RAMP2	Endothelial Cells
13	0	1.62628	3	TCF4	Endothelial Cells
13	0	1.62418	3	ANGPT2	Endothelial Cells
13	0	1.62364	3	ENG	Endothelial Cells
13	0	1.60288	3	GSN	Endothelial Cells
13	0	1.5993	3	A2M	Endothelial Cells
13	0	1.58656	3	SLC9A3R2	Endothelial Cells
13	0	1.57311	3	CAV1	Endothelial Cells
13	0	1.56463	3	ID3	Endothelial Cells
13	0	1.55972	3	TM4SF1	Endothelial Cells
13	0	1.55204	3	ARHGAP29	Endothelial Cells
13	0	1.53344	3	EDNRB	Endothelial Cells
13	0	1.52999	3	TMSB4X	Endothelial Cells
13	0	1.51561	3	CCDC85B	Endothelial Cells
13	0	1.51002	3	CLDN5	Endothelial Cells
13	0	1.48267	3	EMCN	Endothelial Cells
13	0	1.4586	3	ESAM	Endothelial Cells
13	0	1.45691	3	CRIP2	Endothelial Cells
13	0	1.45529	3	FKBP1A	Endothelial Cells
13	0	1.45519	3	CCL14	Endothelial Cells
13	0	1.45325	3	KDR	Endothelial Cells
13	0	1.44798	3	DNASE1L3	Endothelial Cells
13	0	1.42783	3	VWF	Endothelial Cells
13	0	1.39541	3	GJA1	Endothelial Cells
13	0	1.39282	3	MARCKSL1	Endothelial Cells
13	0	1.378	3	TIMP3	Endothelial Cells
13	0	1.37714	3	COL4A2	Endothelial Cells
13	0	1.37043	3	CD34	Endothelial Cells
13	0	1.36538	3	TM4SF18	Endothelial Cells
13	0	1.36424	3	EPAS1	Endothelial Cells
13	0	1.36183	3	VAMP5	Endothelial Cells
13	0	1.34074	3	EGFL7	Endothelial Cells
13	0	1.33921	3	CA2	Endothelial Cells
13	0	1.31579	3	FLT1	Endothelial Cells
13	0	1.31525	3	SEC14L1	Endothelial Cells
13	0	1.3094	3	ITGB1	Endothelial Cells
13	0	1.3091	3	PODXL	Endothelial Cells
13	0	1.3046	3	ELTD1	Endothelial Cells
13	0	1.27623	3	EMP1	Endothelial Cells
13	0	1.25967	3	CALM1	Endothelial Cells
13	0	1.24775	3	TSC22D1	Endothelial Cells
13	0	1.24273	3	CD59	Endothelial Cells
13	0	1.23945	3	GIMAP7	Endothelial Cells
13	0	1.23258	3	NPDC1	Endothelial Cells
13	0	1.22292	3	APOLD1	Endothelial Cells
13	0	1.207	3	IVNS1ABP	Endothelial Cells
13	0	1.19877	3	WBP5	Endothelial Cells
13	0	1.19804	3	INSR	Endothelial Cells
13	0	1.19387	3	NGFRAP1	Endothelial Cells
13	0	1.1891	3	S100A16	Endothelial Cells
13	0	1.17718	3	LDB2	Endothelial Cells
13	0	1.17341	3	VWA1	Endothelial Cells
13	0	1.17056	3	RAMP3	Endothelial Cells
13	0	1.16692	3	GNAS	Endothelial Cells
13	0	1.16428	3	EFNB2	Endothelial Cells
13	0	1.1601	3	NOTCH4	Endothelial Cells
13	0	1.15837	3	MIR4435-1HG	Endothelial Cells
13	0	1.15278	3	SLC2A3	Endothelial Cells
13	0	1.15167	3	CCND1	Endothelial Cells
13	0	1.14853	3	JUNB	Endothelial Cells
13	0	1.1412	3	CD93	Endothelial Cells
13	0	1.13372	3	TMEM204	Endothelial Cells
13	0	1.1177	3	FAM198B	Endothelial Cells
13	0	1.1171	3	SEPW1	Endothelial Cells
13	0	1.11172	3	DDIT4	Endothelial Cells
13	0	1.09626	3	NRP1	Endothelial Cells
13	0	1.07777	3	PTRF	Endothelial Cells
13	0	1.07719	3	ARHGDIB	Endothelial Cells
13	0	1.0769	3	CDH5	Endothelial Cells
13	0	1.06891	3	GMFG	Endothelial Cells
13	0	1.06824	3	ECSCR	Endothelial Cells
13	0	1.03821	3	EID1	Endothelial Cells
13	0	1.03544	3	BCAM	Endothelial Cells
13	0	1.03349	3	THY1	Endothelial Cells
13	0	1.03302	3	ICAM2	Endothelial Cells
13	0	1.01889	3	GYPC	Endothelial Cells
13	0	1.01621	3	RHOC	Endothelial Cells
13	0	1.01376	3	GPR116	Endothelial Cells
13	0	1.01149	3	HLA-E	Endothelial Cells
13	0	1.00457	3	HYAL2	Endothelial Cells
13	0	1.00334	3	S100A11	Endothelial Cells
13	0	0.996504	3	LINC00152	Endothelial Cells
13	0	0.956102	3	CD99	Endothelial Cells
13	0	0.940752	3	IGFBP4	Endothelial Cells
13	0	0.94	3	IFITM2	Endothelial Cells
13	0	0.938869	3	PLK2	Endothelial Cells
13	0	0.938633	3	DUSP6	Endothelial Cells
13	0	0.93751	3	YBX3	Endothelial Cells
13	0	0.924115	3	YWHAH	Endothelial Cells
13	0	0.922296	3	LSMD1	Endothelial Cells
13	0	0.902415	3	GNAI2	Endothelial Cells
13	0	0.869006	3	LDHB	Endothelial Cells
13	0	0.85135	3	MYL12A	Endothelial Cells
13	0	0.813446	3	SH3BGRL3	Endothelial Cells
13	0	0.794837	3	CYBA	Endothelial Cells
13	0	0.793336	3	DDX5	Endothelial Cells
13	0	0.771257	3	SEC62	Endothelial Cells
13	0	0.754822	3	CDC37	Endothelial Cells
13	0	0.729569	3	YWHAE	Endothelial Cells
13	0	0.702454	3	YWHAB	Endothelial Cells
13	0	0.622704	3	AP2S1	Endothelial Cells
13	1.48219693752374e-323	0.699959	3	CLIC1	Endothelial Cells
13	3.24037400415794e-318	0.618841	3	RHOA	Endothelial Cells
13	9.32084484818262e-318	0.961441	3	CTNNB1	Endothelial Cells
13	1.10175897924129e-317	0.78075	3	PFN1	Endothelial Cells
13	5.1271666300294e-315	0.533167	3	TIMP1	Endothelial Cells
13	2.23396462985755e-312	0.923647	3	MARCKS	Endothelial Cells
13	5.32243515743616e-310	0.864889	3	SRGN	Endothelial Cells
13	1.07833e-303	0.893671	3	S100A6	Endothelial Cells
13	1.72599e-302	0.739344	3	SPTBN1	Endothelial Cells
13	9.61204e-298	1.0019	3	MTRNR2L2	Endothelial Cells
13	3.16475e-297	0.968547	3	ANXA1	Endothelial Cells
13	2.09355e-296	0.684713	3	STOM	Endothelial Cells
13	7.00734e-294	0.680315	3	HTRA1	Endothelial Cells
13	5.68671e-290	0.647201	3	TMEM50A	Endothelial Cells
13	3.57646e-288	0.808395	3	MSN	Endothelial Cells
13	1.10886e-281	0.620836	3	BST2	Endothelial Cells
13	3.23177e-277	0.732938	3	GSTP1	Endothelial Cells
13	6.34771e-275	0.907162	3	LGALS1	Endothelial Cells
13	7.83417e-274	0.659942	3	ARPC2	Endothelial Cells
13	2.22026e-271	0.888379	3	CD36	Endothelial Cells
13	2.53502e-268	0.644328	3	CSNK1A1	Endothelial Cells
13	3.07203e-265	0.800127	3	ARGLU1	Endothelial Cells
13	3.40055e-262	0.728377	3	COX7A1	Endothelial Cells
13	1.63909e-260	0.675086	3	IL6ST	Endothelial Cells
13	1.02444e-259	0.682836	3	OAZ2	Endothelial Cells
13	1.07799e-258	0.76321	3	SAT1	Endothelial Cells
13	6.56863e-258	0.419154	3	POMP	Endothelial Cells
13	8.55112e-257	0.589456	3	APLP2	Endothelial Cells
13	1.88499e-248	0.585234	3	SERPINB6	Endothelial Cells
13	1.36258e-246	0.492609	3	ACTB	Endothelial Cells
13	2.28526e-244	0.540685	3	RAB11A	Endothelial Cells
13	9.40466e-244	0.680024	3	RABAC1	Endothelial Cells
13	9.48082e-244	0.788308	3	NID1	Endothelial Cells
13	2.32936e-242	0.662578	3	JAK1	Endothelial Cells
13	6.40221e-241	0.829885	3	ZFP36	Endothelial Cells
13	3.26766e-240	0.806124	3	TPM4	Endothelial Cells
13	8.67545e-235	0.849815	3	HES4	Endothelial Cells
13	7.47429e-232	0.51157	3	RNASE1	Endothelial Cells
13	1.26071e-231	0.396125	3	UBC	Endothelial Cells
13	3.83152e-229	0.725219	3	ISG15	Endothelial Cells
13	5.46097e-227	0.528597	3	CYB5R3	Endothelial Cells
13	5.58057e-227	0.681065	3	CD81	Endothelial Cells
13	9.12045e-224	0.597138	3	TPM3	Endothelial Cells
13	4.46299e-219	0.690012	3	DUSP1	Endothelial Cells
13	7.16864e-210	0.64639	3	TCEAL4	Endothelial Cells
13	3.46273e-204	0.560684	3	SON	Endothelial Cells
13	2.58878e-199	0.597988	3	ARRDC3	Endothelial Cells
13	2.73953e-192	0.566157	3	CNN3	Endothelial Cells
13	7.85404e-192	0.330546	3	RPS4X	Endothelial Cells
13	2.49511e-189	0.659027	3	2018-09-07	Endothelial Cells
13	1.92066e-188	0.718923	3	FOS	Endothelial Cells
13	2.47978e-176	0.562677	3	NAP1L1	Endothelial Cells
13	6.10444e-175	0.515421	3	GNB2	Endothelial Cells
13	7.58679e-175	0.567399	3	FUS	Endothelial Cells
13	2.582e-172	0.57414	3	DYNC1I2	Endothelial Cells
13	6.44802e-172	0.539276	3	MYH9	Endothelial Cells
13	3.32337e-169	0.331471	3	NOP10	Endothelial Cells
13	3.50792e-167	0.557431	3	RAP1B	Endothelial Cells
13	1.76585e-165	0.591838	3	LRRFIP1	Endothelial Cells
13	2.99687e-162	0.53162	3	DYNLT1	Endothelial Cells
13	3.39031e-160	0.516739	3	DNAJB6	Endothelial Cells
13	6.07961e-160	0.304007	3	SUMO2	Endothelial Cells
13	1.77504e-159	0.645924	3	PPP1R15A	Endothelial Cells
13	4.02467e-158	0.694562	3	FOSB	Endothelial Cells
13	5.01478e-158	0.429301	3	AP2M1	Endothelial Cells
13	8.70968e-157	0.348223	3	ANXA2	Endothelial Cells
13	1.66585e-154	0.455918	3	CAPZA2	Endothelial Cells
13	3.18168e-145	0.473248	3	EIF4G2	Endothelial Cells
13	3.90572e-142	0.272982	3	TPT1	Endothelial Cells
13	5.85289e-133	0.509185	3	CCNI	Endothelial Cells
13	4.04561e-131	0.55953	3	SERPINH1	Endothelial Cells
13	1.7488e-130	0.267307	3	DNAJA1	Endothelial Cells
13	1.60055e-129	0.472092	3	ARPC1B	Endothelial Cells
13	1.85803e-129	0.469232	3	SRSF11	Endothelial Cells
13	7.01417e-124	0.513277	3	MTRNR2L8	Endothelial Cells
13	1.76992e-123	0.273655	3	KTN1	Endothelial Cells
13	2.11719e-123	0.457214	3	DDX17	Endothelial Cells
13	3.29908e-123	0.275224	3	SNRPG	Endothelial Cells
13	1.42101e-120	0.258951	3	BCAP31	Endothelial Cells
13	6.66154e-113	0.255497	3	HNRNPA1	Endothelial Cells
13	2.13715e-104	0.292164	3	RPL36A	Endothelial Cells
13	3.72016e-99	0.259543	3	CALD1	Endothelial Cells
13	2.78978e-88	0.389628	3	PNRC1	Endothelial Cells
13	6.12242e-88	0.292031	3	RPL17	Endothelial Cells
13	5.40618e-86	0.439209	3	TRA2B	Endothelial Cells
13	1.4032e-85	0.366587	3	CCNL1	Endothelial Cells
13	4.84918e-70	0.503449	3	MTRNR2L12	Endothelial Cells
13	4.50532e-43	0.323174	3	IER2	Endothelial Cells
13	0	3.11644	6	RGS5	Cancer Associated Fibroblasts
13	0	3.06933	6	ACTA2	Cancer Associated Fibroblasts
13	0	2.70076	6	TAGLN	Cancer Associated Fibroblasts
13	0	2.60895	6	NDUFA4L2	Cancer Associated Fibroblasts
13	0	2.37871	6	FABP4	Cancer Associated Fibroblasts
13	0	2.33168	6	TPM2	Cancer Associated Fibroblasts
13	0	2.32295	6	TIMP1	Cancer Associated Fibroblasts
13	0	2.30638	6	THY1	Cancer Associated Fibroblasts
13	0	2.27217	6	MYL9	Cancer Associated Fibroblasts
13	0	2.20435	6	COL1A2	Cancer Associated Fibroblasts
13	0	2.12928	6	LGALS1	Cancer Associated Fibroblasts
13	0	2.11774	6	CALD1	Cancer Associated Fibroblasts
13	0	2.10228	6	ADIRF	Cancer Associated Fibroblasts
13	0	2.08294	6	SPARC	Cancer Associated Fibroblasts
13	0	2.00856	6	COL3A1	Cancer Associated Fibroblasts
13	0	1.99983	6	THBS4	Cancer Associated Fibroblasts
13	0	1.97025	6	IGFBP7	Cancer Associated Fibroblasts
13	0	1.85974	6	COL4A2	Cancer Associated Fibroblasts
13	0	1.8444	6	CD36	Cancer Associated Fibroblasts
13	0	1.80827	6	COL4A1	Cancer Associated Fibroblasts
13	0	1.77312	6	PLAC9	Cancer Associated Fibroblasts
13	0	1.73167	6	COL6A2	Cancer Associated Fibroblasts
13	0	1.69631	6	BGN	Cancer Associated Fibroblasts
13	0	1.65328	6	HIGD1B	Cancer Associated Fibroblasts
13	0	1.64546	6	VIM	Cancer Associated Fibroblasts
13	0	1.61356	6	PPP1R14A	Cancer Associated Fibroblasts
13	0	1.58906	6	PDGFRB	Cancer Associated Fibroblasts
13	0	1.58883	6	MAP1B	Cancer Associated Fibroblasts
13	0	1.4826	6	COL6A1	Cancer Associated Fibroblasts
13	0	1.45285	6	TPM1	Cancer Associated Fibroblasts
13	0	1.42371	6	GJA4	Cancer Associated Fibroblasts
13	0	1.41945	6	C11orf96	Cancer Associated Fibroblasts
13	0	1.40994	6	MT2A	Cancer Associated Fibroblasts
13	0	1.38735	6	COX4I2	Cancer Associated Fibroblasts
13	0	1.34451	6	COL6A3	Cancer Associated Fibroblasts
13	0	1.30438	6	LHFP	Cancer Associated Fibroblasts
13	0	1.28895	6	MYLK	Cancer Associated Fibroblasts
13	0	1.23286	6	MFGE8	Cancer Associated Fibroblasts
13	0	1.19731	6	CPE	Cancer Associated Fibroblasts
13	0	1.19093	6	2018-09-11	Cancer Associated Fibroblasts
13	0	1.19017	6	NOTCH3	Cancer Associated Fibroblasts
13	0	1.13244	6	TMSB4X	Cancer Associated Fibroblasts
13	0	1.08384	6	COL5A2	Cancer Associated Fibroblasts
13	0	0.989985	6	DSTN	Cancer Associated Fibroblasts
13	1.24998608397835e-321	1.36934	6	TPM4	Cancer Associated Fibroblasts
13	1.8070164438569e-317	1.22687	6	2018-09-07	Cancer Associated Fibroblasts
13	1.2985723943544e-314	1.17794	6	2018-09-04	Cancer Associated Fibroblasts
13	2.20298673386308e-313	1.10074	6	NR2F2	Cancer Associated Fibroblasts
13	1.99287e-305	0.945335	6	RPL26	Cancer Associated Fibroblasts
13	7.84026e-302	1.36982	6	CAV1	Cancer Associated Fibroblasts
13	1.69031e-301	1.27551	6	FILIP1L	Cancer Associated Fibroblasts
13	2.32139e-294	1.12064	6	ITGB1	Cancer Associated Fibroblasts
13	1.31171e-273	1.34572	6	SPARCL1	Cancer Associated Fibroblasts
13	8.40948e-257	1.13534	6	FXYD6	Cancer Associated Fibroblasts
13	2.60125e-253	0.903849	6	CALM2	Cancer Associated Fibroblasts
13	4.44013e-253	1.29965	6	MEF2C	Cancer Associated Fibroblasts
13	1.66189e-243	1.2871	6	ARHGDIB	Cancer Associated Fibroblasts
13	1.28459e-225	0.78517	6	ITM2C	Cancer Associated Fibroblasts
13	4.84925e-217	1.22784	6	FABP5	Cancer Associated Fibroblasts
13	6.75626e-213	1.28761	6	ID3	Cancer Associated Fibroblasts
13	3.16422e-210	1.06081	6	TINAGL1	Cancer Associated Fibroblasts
13	5.63826e-207	1.51462	6	CRIP1	Cancer Associated Fibroblasts
13	1.27098e-206	1.15437	6	TUBA1A	Cancer Associated Fibroblasts
13	6.38829e-196	0.942775	6	ITGA1	Cancer Associated Fibroblasts
13	1.15121e-193	0.837802	6	ARPC2	Cancer Associated Fibroblasts
13	3.74359e-193	1.04685	6	SEPW1	Cancer Associated Fibroblasts
13	1.58794e-191	1.10673	6	HES4	Cancer Associated Fibroblasts
13	3.63704e-189	1.05413	6	WBP5	Cancer Associated Fibroblasts
13	3.74149e-185	1.11904	6	S100A11	Cancer Associated Fibroblasts
13	1.19069e-182	0.777738	6	DDX5	Cancer Associated Fibroblasts
13	1.2367e-174	0.976953	6	LINC00152	Cancer Associated Fibroblasts
13	2.50822e-174	0.85286	6	COX7A1	Cancer Associated Fibroblasts
13	8.26308e-173	0.954282	6	UACA	Cancer Associated Fibroblasts
13	1.16381e-172	0.765526	6	CNN3	Cancer Associated Fibroblasts
13	2.81308e-162	0.821552	6	PFN1	Cancer Associated Fibroblasts
13	1.16181e-160	0.909929	6	CCND1	Cancer Associated Fibroblasts
13	4.57356e-155	0.897869	6	SH3BGRL	Cancer Associated Fibroblasts
13	1.23694e-151	0.787135	6	COL18A1	Cancer Associated Fibroblasts
13	3.24063e-151	0.907048	6	LDHB	Cancer Associated Fibroblasts
13	2.53511e-148	0.664906	6	IGFBP4	Cancer Associated Fibroblasts
13	1.24348e-146	0.902995	6	NID1	Cancer Associated Fibroblasts
13	1.27993e-144	0.892476	6	NGFRAP1	Cancer Associated Fibroblasts
13	3.65707e-142	0.7641	6	LPP	Cancer Associated Fibroblasts
13	3.64511e-140	0.776611	6	EID1	Cancer Associated Fibroblasts
13	6.90852e-139	0.893291	6	MIR4435-1HG	Cancer Associated Fibroblasts
13	2.9984e-138	0.72706	6	IFI27	Cancer Associated Fibroblasts
13	2.25418e-129	0.577126	6	AP2M1	Cancer Associated Fibroblasts
13	3.01604e-129	0.319988	6	GNG11	Cancer Associated Fibroblasts
13	3.56912e-127	0.71106	6	MYH9	Cancer Associated Fibroblasts
13	3.08663e-126	0.687558	6	RHOC	Cancer Associated Fibroblasts
13	3.91698e-125	0.626958	6	CALM1	Cancer Associated Fibroblasts
13	3.75252e-119	0.699941	6	DYNC1I2	Cancer Associated Fibroblasts
13	5.12405e-119	0.666769	6	OAZ2	Cancer Associated Fibroblasts
13	1.37702e-114	0.668914	6	IGFBP2	Cancer Associated Fibroblasts
13	1.08566e-113	0.859846	6	MARCKSL1	Cancer Associated Fibroblasts
13	1.00199e-109	0.665827	6	CCNI	Cancer Associated Fibroblasts
13	2.46234e-109	0.81381	6	TIMP3	Cancer Associated Fibroblasts
13	2.48952e-107	0.766734	6	ASAH1	Cancer Associated Fibroblasts
13	3.5322e-104	0.735861	6	SH3BGRL3	Cancer Associated Fibroblasts
13	4.81297e-103	0.396784	6	CFL1	Cancer Associated Fibroblasts
13	2.76701e-99	0.395597	6	UBB	Cancer Associated Fibroblasts
13	2.93202e-98	0.70399	6	SERPINH1	Cancer Associated Fibroblasts
13	1.8772e-96	0.710012	6	GSTP1	Cancer Associated Fibroblasts
13	1.45882e-95	0.634946	6	TCEAL4	Cancer Associated Fibroblasts
13	1.35171e-92	0.624119	6	PNRC1	Cancer Associated Fibroblasts
13	6.18802e-91	0.39311	6	H3F3B	Cancer Associated Fibroblasts
13	5.26016e-87	0.670092	6	MARCKS	Cancer Associated Fibroblasts
13	4.77414e-83	0.638147	6	ISG15	Cancer Associated Fibroblasts
13	1.03112e-82	0.547187	6	DYNLT1	Cancer Associated Fibroblasts
13	1.47727e-79	0.291026	6	ATP5G2	Cancer Associated Fibroblasts
13	6.18034e-79	0.500326	6	FN1	Cancer Associated Fibroblasts
13	5.52319e-78	0.3165	6	OST4	Cancer Associated Fibroblasts
13	9.82176e-78	0.553379	6	NAP1L1	Cancer Associated Fibroblasts
13	2.10789e-77	0.301461	6	TFPI	Cancer Associated Fibroblasts
13	8.99935e-75	0.341062	6	RHOA	Cancer Associated Fibroblasts
13	1.53659e-73	0.275475	6	LAPTM4A	Cancer Associated Fibroblasts
13	1.89864e-73	0.356328	6	CST3	Cancer Associated Fibroblasts
13	1.47794e-71	0.375523	6	RPL36A	Cancer Associated Fibroblasts
13	8.06199e-69	0.266391	6	BRK1	Cancer Associated Fibroblasts
13	1.47064e-68	0.284384	6	RPL5	Cancer Associated Fibroblasts
13	2.26256e-68	0.272558	6	ERH	Cancer Associated Fibroblasts
13	3.44351e-68	0.590674	6	YBX3	Cancer Associated Fibroblasts
13	1.28652e-66	0.253693	6	RPL36AL	Cancer Associated Fibroblasts
13	1.19006e-65	0.30596	6	SPATS2L	Cancer Associated Fibroblasts
13	7.32515e-63	0.488367	6	CD59	Cancer Associated Fibroblasts
13	1.2285e-61	0.459359	6	FUS	Cancer Associated Fibroblasts
13	1.82331e-61	0.284512	6	ARPC5	Cancer Associated Fibroblasts
13	1.19101e-60	0.261829	6	MYEOV2	Cancer Associated Fibroblasts
13	5.75847e-60	0.272516	6	ATP6V1G1	Cancer Associated Fibroblasts
13	5.51903e-52	0.259988	6	TAGLN2	Cancer Associated Fibroblasts
13	3.97483e-51	0.592873	6	JUNB	Cancer Associated Fibroblasts
13	1.38389e-48	0.273939	6	YWHAZ	Cancer Associated Fibroblasts
13	2.22749e-45	0.50605	6	GNAS	Cancer Associated Fibroblasts
13	9.88357e-45	0.265075	6	SEC61G	Cancer Associated Fibroblasts
13	7.4059e-30	0.27048	6	MTRNR2L8	Cancer Associated Fibroblasts
13	7.05839e-28	0.410177	6	HES1	Cancer Associated Fibroblasts
13	8.5868e-26	0.354683	6	A2M	Cancer Associated Fibroblasts
13	5.64924e-21	0.370795	6	ATF3	Cancer Associated Fibroblasts
13	2.00627e-82	7.78738	7	IGLL5	B Cells
13	2.3257e-50	2.50664	7	DERL3	B Cells
13	1.16735e-48	5.56625	7	IGJ	B Cells
13	1.89066e-46	2.55301	7	SSR4	B Cells
13	5.39017e-42	4.28411	7	MZB1	B Cells
13	1.90896e-41	2.47661	7	FKBP11	B Cells
13	2.33637e-18	1.29633	7	CD79A	B Cells
13	1.35742e-15	1.59797	7	SEC11C	B Cells
13	3.50268e-14	1.61696	7	ITM2C	B Cells
13	4.00771e-14	1.10472	7	TNFRSF17	B Cells
13	9.75256e-14	2.22329	7	CYBA	B Cells
13	6.75037e-13	1.65107	7	HERPUD1	B Cells
13	1.52905e-12	1.71991	7	ISG20	B Cells
13	8.40357e-12	1.47193	7	CD27	B Cells
13	3.1598e-10	1.44467	7	RNU12	B Cells
13	3.26999e-10	0.841909	7	SLAMF7	B Cells
13	1.18241e-09	1.1285	7	FKBP2	B Cells
13	4.11246e-08	1.14911	7	SPCS3	B Cells
13	1.23729e-07	1.32838	7	CD38	B Cells
13	1.62713e-07	0.879346	7	PIM2	B Cells
13	1.74271e-07	1.03782	7	VIMP	B Cells
13	2.44621e-07	0.957847	7	S100A6	B Cells
13	2.65675e-07	0.998676	7	CD74	B Cells
13	5.06995e-07	1.44779	7	SELM	B Cells
13	7.0653e-07	1.04319	7	PRDX4	B Cells
13	7.17412e-07	0.595819	7	IL2RG	B Cells
13	8.53327e-07	0.693316	7	PTPRCAP	B Cells
13	1.35823e-06	1.06866	7	MANF	B Cells
13	6.30657e-06	0.91157	7	C19orf10	B Cells
13	6.38467e-06	0.99357	7	HSP90B1	B Cells
13	7.97531e-06	0.879413	7	SEC61B	B Cells
13	1.33849e-05	0.86542	7	TMEM258	B Cells
13	2.17469e-05	1.04925	7	CRELD2	B Cells
13	2.61676e-05	1.22671	7	UBE2J1	B Cells
13	3.68046e-05	0.868345	7	RPL18A	B Cells
13	9.66008e-05	0.817474	7	XBP1	B Cells
13	0.000113265	0.911732	7	GORASP2	B Cells
13	0.00011789	0.954008	7	LMAN1	B Cells
13	0.000137763	0.769303	7	PPAPDC1B	B Cells
13	0.000222224	0.70925	7	TPD52	B Cells
13	0.000273442	0.780319	7	ANKRD28	B Cells
13	0.0002943	0.962671	7	HIST1H4C	B Cells
13	0.000344891	0.78535	7	ERP29	B Cells
13	0.000460466	1.00682	7	GSTP1	B Cells
13	0.000534911	0.935385	7	RABAC1	B Cells
13	0.000602835	0.808363	7	ERLEC1	B Cells
13	0.000614331	0.57275	7	KDELR2	B Cells
13	0.000684342	0.810418	7	GYPC	B Cells
13	0.00108701	0.818931	7	BTG2	B Cells
13	0.00136931	0.613243	7	SMCHD1	B Cells
13	0.00169194	0.669859	7	TMEM66	B Cells
13	0.0020073	0.442172	7	MZT2B	B Cells
13	0.0020412	0.715891	7	NUCB2	B Cells
13	0.00219782	0.740787	7	ERGIC3	B Cells
13	0.0023552	0.751236	7	SDF2L1	B Cells
13	0.00249478	0.55764	7	DDOST	B Cells
13	0.00256444	0.706882	7	SAT1	B Cells
13	0.00277421	0.526062	7	S100A11	B Cells
13	0.00322435	0.65487	7	VOPP1	B Cells
13	0.00368924	0.616796	7	NUDT22	B Cells
13	0.00380993	0.432496	7	SCFD1	B Cells
13	0.0038511	0.701164	7	TECR	B Cells
13	0.0042482	0.699172	7	TAPBPL	B Cells
13	0.00462201	0.710576	7	ARF4	B Cells
13	0.00490916	0.711211	7	SELT	B Cells
13	0.00503189	0.564193	7	ARPC5L	B Cells
13	0.00612249	0.616023	7	RPS4X	B Cells
13	0.00651843	0.417407	7	PLP2	B Cells
13	0.00756096	0.447044	7	RPS5	B Cells
13	0.00866289	0.632341	7	SEC62	B Cells
13	0.00984817	0.576303	7	COMMD3	B Cells
13	0.00987297	0.473137	7	DAD1	B Cells
14	0	2.8325	7	GNLY	Natural Killer Cells
14	0	2.51884	7	NKG7	Natural Killer Cells
14	0	2.34479	7	CCL5	Natural Killer Cells
14	8.42e-208	1.47783	7	CD52	Natural Killer Cells
14	6.08e-110	1.02102	7	S100A4	Natural Killer Cells
14	9.87e-108	1.16285	7	HSPA6	Natural Killer Cells
14	1.77e-85	0.781835	7	IL32	Natural Killer Cells
14	1.74e-84	0.771628	7	HGD	Natural Killer Cells
14	7.53e-83	0.483108	7	MT-ATP8	Natural Killer Cells
14	6.15e-67	0.433618	7	F12	Natural Killer Cells
14	1.36e-64	0.308562	7	CALM1	Natural Killer Cells
14	8.18e-63	0.362945	7	BTG1	Natural Killer Cells
14	3.46e-62	0.335517	7	HSPA8	Natural Killer Cells
14	5.18e-60	0.510786	7	DNAJB1	Natural Killer Cells
14	5.21e-59	0.345038	7	MTRNR2L12	Natural Killer Cells
14	2.26e-53	0.355113	7	HSPA1A	Natural Killer Cells
14	4.89e-51	0.537674	7	HSPA1B	Natural Killer Cells
14	2.28e-49	0.282985	7	IFITM2	Natural Killer Cells
14	3.49e-27	0.281437	7	CYBA	Natural Killer Cells
