# Supplementary material for: Intratumoral heterogeneity and clonal evolution in liver cancer
Source: Nat Commun. 2020 Jan 15;11:291. doi: 10.1038/s41467-019-14050-z (PMC6962317; doi:10.1038/s41467-019-14050-z)
Supplement: Supplementary file 7 — Supplementary Data 5 [file 41467_2019_14050_MOESM7_ESM.xlsx]

## Sheet: Sheet1
Supplemental Data 5. Percentage of HCC cells with predicted transcription factors "on" as per SCENIC analysis
Patient	Region	Regulon	Number of Genes Per Regulon	Cells Per Regulon	Percent Cells Per Regulon
13	H13.a	ELF3	2077	11597	0.999914
13	H13.a	ELF3_extended	4381	11597	0.999914
13	H13.a	ZNF615	43	8519	0.734523
13	H13.a	HNF4G_extended	43	7830	0.675116
13	H13.a	NR2F6	21	7765	0.669512
13	H13.a	GATA6_extended	44	7700	0.663908
13	H13.a	XBP1_extended	15	7656	0.660114
13	H13.a	FOXN3_extended	21	7654	0.659941
13	H13.a	FOXO3	29	7646	0.659252
13	H13.a	MAFG_extended	28	7472	0.644249
13	H13.a	HNF1B	39	7464	0.643559
13	H13.a	ATF1	16	7446	0.642007
13	H13.a	SMC3_extended	15	7377	0.636058
13	H13.a	MEF2A	41	7355	0.634161
13	H13.a	NR1I3	15	7340	0.632868
13	H13.a	SPIC_extended	568	7340	0.632868
13	H13.a	SP4_extended	95	7322	0.631316
13	H13.a	FOXF1_extended	48	7297	0.62916
13	H13.a	TCF12_extended	23	7272	0.627005
13	H13.a	AHR	21	7230	0.623383
13	H13.a	TCF3_extended	29	7222	0.622694
13	H13.a	FOXN2	27	7195	0.620366
13	H13.a	TFE3	64	7048	0.607691
13	H13.a	METTL14_extended	20	6906	0.595447
13	H13.a	BCL3_extended	32	6834	0.58924
13	H13.a	FOXA1_extended	27	6819	0.587946
13	H13.a	ZNF329	23	6777	0.584325
13	H13.a	TBX3_extended	17	6764	0.583204
13	H13.a	E2F4_extended	68	6723	0.579669
13	H13.a	SPIC	498	6650	0.573375
13	H13.a	HNF4G	32	6633	0.571909
13	H13.a	NR1H2_extended	26	6620	0.570788
13	H13.a	ETV7_extended	39	6572	0.566649
13	H13.a	MXD4_extended	18	6496	0.560097
13	H13.a	MAFK	28	6488	0.559407
13	H13.a	CTNNB1	11	6462	0.557165
13	H13.a	TCF3	26	6391	0.551043
13	H13.a	HDAC1	15	6365	0.548802
13	H13.a	CREM_extended	15	6278	0.5413
13	H13.a	ZBTB7A_extended	28	6241	0.53811
13	H13.a	FOXP4	41	6237	0.537765
13	H13.a	TP73_extended	41	6221	0.536386
13	H13.a	TP73	40	6167	0.53173
13	H13.a	CREM	13	6149	0.530178
13	H13.a	NFIA_extended	31	6071	0.523452
13	H13.a	ZNF225_extended	20	5894	0.508191
13	H13.a	TBX21_extended	91	5829	0.502587
13	H13.a	GABPA_extended	31	5809	0.500862
13	H13.a	RFX8_extended	30	5778	0.498189
13	H13.a	HES2_extended	59	5762	0.49681
13	H13.a	RFX1_extended	104	5719	0.493102
13	H13.a	NFIA	29	5681	0.489826
13	H13.a	ZNF254	18	5614	0.484049
13	H13.a	RFX1	90	5580	0.481117
13	H13.a	IRF8	228	5543	0.477927
13	H13.a	FOXP3	49	5531	0.476893
13	H13.a	CHURC1	13	5514	0.475427
13	H13.a	SREBF1	50	5329	0.459476
13	H13.a	NFE2L2	15	5305	0.457406
13	H13.a	POLE3	17	5253	0.452923
13	H13.a	NPAS2	55	5195	0.447922
13	H13.a	ETV6_extended	14	5187	0.447232
13	H13.a	PRDM1_extended	160	5172	0.445939
13	H13.a	STAT3_extended	12	5108	0.440421
13	H13.a	MEF2C_extended	111	5102	0.439903
13	H13.a	MEF2C	99	5073	0.437403
13	H13.a	ATF7_extended	39	5027	0.433437
13	H13.a	PKNOX1_extended	23	4995	0.430678
13	H13.a	PATZ1_extended	47	4972	0.428695
13	H13.a	ZNF41	30	4957	0.427401
13	H13.a	ESRRA	47	4898	0.422314
13	H13.a	SMAD3	32	4794	0.413347
13	H13.a	MAFB	20	4769	0.411192
13	H13.a	BCL3	14	4651	0.401017
13	H13.a	CUX2_extended	32	4467	0.385153
13	H13.a	TBX10_extended	20	4450	0.383687
13	H13.a	NANOG_extended	49	4401	0.379462
13	H13.a	NR1I2_extended	18	4395	0.378945
13	H13.a	HOXA4_extended	63	4367	0.37653
13	H13.a	ELK1	46	4338	0.37403
13	H13.a	ZNF384	38	4302	0.370926
13	H13.a	SP4	54	4241	0.365666
13	H13.a	TRAF4_extended	12	4213	0.363252
13	H13.a	NR1I2	11	4039	0.34825
13	H13.a	STAT5A_extended	26	3957	0.34118
13	H13.a	PBX3	13	3911	0.337213
13	H13.a	PBX3_extended	13	3911	0.337213
13	H13.a	CXXC1	46	3792	0.326953
13	H13.a	ZFP37_extended	42	3772	0.325228
13	H13.a	ZFX	13	3771	0.325142
13	H13.a	E2F2_extended	41	3762	0.324366
13	H13.a	RREB1	11	3663	0.31583
13	H13.a	ZBED1	12	3621	0.312209
13	H13.a	TCF7L1_extended	70	3500	0.301776
13	H13.a	NR1D1	11	3278	0.282635
13	H13.a	CREBL2_extended	11	3227	0.278238
13	H13.a	ZBTB33	10	3173	0.273582
13	H13.b	ELF2_extended	945	3161	0.999684
13	H13.a	PDX1_extended	16	3130	0.269874
13	H13.a	GABPA	13	3111	0.268236
13	H13.a	ZNF700	13	3072	0.264873
13	H13.a	SIX2_extended	25	3053	0.263235
13	H13.a	SIX2	24	3052	0.263149
13	H13.a	HOXD1_extended	22	3010	0.259528
13	H13.a	ETV5_extended	741	2975	0.25651
13	H13.a	TBX6_extended	19	2956	0.254872
13	H13.a	NFATC2	15	2917	0.251509
13	H13.a	EGR4_extended	24	2868	0.247284
13	H13.a	TCF7L1	59	2857	0.246336
13	H13.a	TCF12	22	2736	0.235903
13	H13.a	ESR1_extended	11	2715	0.234092
13	H13.a	KLF16_extended	17	2589	0.223228
13	H13.a	ZNF605	16	2535	0.218572
13	H13.a	RFX5	11	2529	0.218055
13	H13.a	IRF1	14	2510	0.216417
13	H13.b	HES5	33	2499	0.790323
13	H13.a	TBX21	65	2448	0.211071
13	H13.b	E2F4	23	2442	0.772296
13	H13.a	ZNF594	20	2383	0.205466
13	H13.a	ZEB1	11	2350	0.202621
13	H13.a	ZEB1_extended	13	2311	0.199258
13	H13.a	TAL1_extended	72	2268	0.195551
13	H13.a	ETV4	945	2266	0.195379
13	H13.a	CUX1	13	2213	0.190809
13	H13.b	BAD	11	2179	0.689121
13	H13.a	ZNF683_extended	345	2150	0.185377
13	H13.a	IRF2	14	2143	0.184773
13	H13.b	NR2C2_extended	24	2132	0.674257
13	H13.b	TEAD3	16	2110	0.667299
13	H13.a	HNF1A	28	2105	0.181497
13	H13.a	HNF1A_extended	29	2105	0.181497
13	H13.a	ZNF648	27	2103	0.181324
13	H13.a	IRF3_extended	14	2099	0.180979
13	H13.a	ETV7	21	2070	0.178479
13	H13.a	RARA_extended	12	2020	0.174168
13	H13.b	GATA6	20	2020	0.638836
13	H13.a	ZIC2_extended	16	2019	0.174082
13	H13.a	IRF9_extended	247	2018	0.173996
13	H13.a	TCF7_extended	20	2008	0.173133
13	H13.a	TCF7	18	2005	0.172875
13	H13.b	RARA	34	2004	0.633776
13	H13.a	EGR4	11	1986	0.171236
13	H13.a	ZNF846	11	1985	0.17115
13	H13.b	RARB_extended	45	1983	0.627135
13	H13.b	NR1H3	14	1982	0.626818
13	H13.a	BRF1	21	1979	0.170633
13	H13.a	SOX6	10	1972	0.170029
13	H13.a	JDP2_extended	65	1954	0.168477
13	H13.a	SMPX	15	1951	0.168219
13	H13.b	NR1D1_extended	15	1942	0.614168
13	H13.b	TFF3_extended	42	1941	0.613852
13	H13.b	TCF3_extended	22	1938	0.612903
13	H13.a	UBP1	12	1930	0.166408
13	H13.b	ZNF69	15	1919	0.606894
13	H13.b	NFE2L2	23	1918	0.606578
13	H13.b	TGIF1_extended	17	1911	0.604364
13	H13.a	ZNF549	37	1894	0.163304
13	H13.b	ESR1_extended	24	1892	0.598355
13	H13.b	NR1D1	11	1884	0.595825
13	H13.b	SMC3_extended	13	1879	0.594244
13	H13.b	CUX1	21	1875	0.592979
13	H13.b	MGA	12	1869	0.591082
13	H13.b	CTCF	17	1863	0.589184
13	H13.b	NR5A2	12	1861	0.588552
13	H13.a	PAX8_extended	10	1851	0.159596
13	H13.a	FOXO4_extended	29	1850	0.15951
13	H13.b	ARNT	14	1831	0.579064
13	H13.b	RFX3	36	1823	0.576534
13	H13.b	DNMT1	15	1795	0.567679
13	H13.b	SOX6_extended	30	1780	0.562935
13	H13.b	SMAD1	19	1768	0.55914
13	H13.b	SOX6	29	1758	0.555977
13	H13.b	ZNF254	12	1757	0.555661
13	H13.b	ETV1_extended	17	1734	0.548387
13	H13.b	RARG	36	1731	0.547438
13	H13.b	CLOCK_extended	20	1730	0.547122
13	H13.a	ZFY_extended	10	1726	0.148819
13	H13.a	CUX2	25	1719	0.148215
13	H13.a	TBX15	24	1717	0.148043
13	H13.b	CREB1	10	1709	0.540481
13	H13.a	SPIB_extended	108	1707	0.147181
13	H13.b	GRHL1	13	1699	0.537318
13	H13.a	SOX6_extended	21	1697	0.146318
13	H13.b	POU5F1B_extended	31	1697	0.536686
13	H13.a	MEF2A_extended	48	1690	0.145715
13	H13.b	TBX1_extended	15	1686	0.533207
13	H13.a	ZNF584	28	1675	0.144421
13	H13.a	OVOL1	24	1674	0.144335
13	H13.a	RUNX2	47	1663	0.143387
13	H13.b	MEIS2_extended	13	1663	0.525933
13	H13.a	CLOCK	34	1661	0.143214
13	H13.b	RARB	32	1651	0.522138
13	H13.b	E4F1	11	1647	0.520873
13	H13.a	ZNF814	22	1641	0.14149
13	H13.b	TBX1	14	1637	0.51771
13	H13.b	MEF2A	14	1634	0.516762
13	H13.b	TEAD1	21	1630	0.515497
13	H13.b	SOX5_extended	16	1616	0.511069
13	H13.a	TEAD1	33	1582	0.136403
13	H13.b	TBX3_extended	13	1581	0.5
13	H13.a	RFX3_extended	31	1579	0.136144
13	H13.a	RFX3	30	1577	0.135972
13	H13.b	GTF2IRD1	29	1574	0.497786
13	H13.a	KLF12_extended	17	1559	0.13442
13	H13.a	DDX43	39	1551	0.13373
13	H13.b	TFAP2C	10	1543	0.487982
13	H13.a	SMAD9_extended	62	1513	0.130454
13	H13.b	HESX1_extended	24	1511	0.477862
13	H13.b	HIVEP2_extended	30	1500	0.474383
13	H13.b	PBX3	15	1499	0.474067
13	H13.a	DEAF1	15	1480	0.127608
13	H13.a	TFCP2L1_extended	96	1480	0.127608
13	H13.a	IRF4	31	1478	0.127436
13	H13.a	TFCP2L1	93	1478	0.127436
13	H13.b	MSX1_extended	23	1476	0.466793
13	H13.b	ZNF658	14	1461	0.462049
13	H13.a	MGA	12	1453	0.12528
13	H13.a	PBX1_extended	46	1452	0.125194
13	H13.b	HESX1	23	1436	0.454143
13	H13.a	NR1D1_extended	25	1433	0.123556
13	H13.b	HOXD9	25	1430	0.452245
13	H13.a	ZNF362	15	1417	0.122176
13	H13.a	HOXD9_extended	59	1414	0.121918
13	H13.a	NFIB_extended	31	1397	0.120452
13	H13.a	MYBL1_extended	10	1393	0.120107
13	H13.a	TEAD4_extended	18	1391	0.119934
13	H13.b	OVOL1	11	1389	0.439279
13	H13.a	IRF9	163	1386	0.119503
13	H13.a	TBX1_extended	29	1386	0.119503
13	H13.b	ETV2_extended	18	1384	0.437698
13	H13.b	FOXO4_extended	27	1383	0.437381
13	H13.a	FLI1_extended	947	1381	0.119072
13	H13.a	SPI1	748	1374	0.118469
13	H13.a	SPI1_extended	764	1371	0.11821
13	H13.a	FLI1	693	1362	0.117434
13	H13.a	PBX1	25	1349	0.116313
13	H13.a	ETS1	939	1347	0.116141
13	H13.b	TAL2_extended	12	1338	0.42315
13	H13.a	PRDM16	144	1330	0.114675
13	H13.b	ETV2	15	1329	0.420304
13	H13.a	IKZF1	51	1321	0.113899
13	H13.b	ZFP3_extended	35	1321	0.417774
13	H13.a	MYCN	19	1319	0.113727
13	H13.b	GLIS3_extended	18	1317	0.416509
13	H13.a	TLX1_extended	15	1313	0.113209
13	H13.a	HOXA4	14	1300	0.112088
13	H13.a	EBF1	20	1290	0.111226
13	H13.b	POU2F1_extended	30	1284	0.406072
13	H13.a	TFAP4	16	1270	0.109502
13	H13.a	ELF4	477	1264	0.108984
13	H13.a	BCL6	15	1257	0.108381
13	H13.a	BACH2_extended	37	1247	0.107519
13	H13.a	FOXO1	18	1246	0.107432
13	H13.a	MAF	16	1242	0.107087
13	H13.b	ZBTB7B	11	1239	0.391841
13	H13.b	CREM	30	1233	0.389943
13	H13.a	ETS1_extended	970	1229	0.105967
13	H13.b	POU2F1	27	1224	0.387097
13	H13.a	NFIB	29	1223	0.105449
13	H13.a	GATA2_extended	646	1206	0.103983
13	H13.a	GATA2	644	1204	0.103811
13	H13.a	FOXP2_extended	102	1201	0.103552
13	H13.a	E2F4	12	1197	0.103207
13	H13.a	SMAD1	20	1184	0.102087
13	H13.a	SHOX2_extended	47	1183	0.102
13	H13.b	ZNF418	15	1181	0.373498
13	H13.a	GLI3_extended	53	1178	0.101569
13	H13.a	GLI3	52	1173	0.101138
13	H13.a	FOXA1	13	1172	0.101052
13	H13.c	ARNTL	33	1165	0.591071
13	H13.b	HOXD8_extended	45	1157	0.365908
13	H13.a	ERG_extended	747	1148	0.0989826
13	H13.a	RUNX3_extended	90	1142	0.0984653
13	H13.a	CRX_extended	11	1141	0.098379
13	H13.a	HOXD9	40	1136	0.0979479
13	H13.b	TCF7L2	12	1136	0.359266
13	H13.a	GATA3_extended	33	1123	0.096827
13	H13.b	TCF7_extended	19	1123	0.355155
13	H13.a	ERG	689	1119	0.0964822
13	H13.c	HOXA13	43	1119	0.567732
13	H13.a	RARG_extended	62	1104	0.0951888
13	H13.a	SOX17	86	1104	0.0951888
13	H13.a	RARG	60	1101	0.0949302
13	H13.a	KLF3_extended	19	1095	0.0944128
13	H13.a	ZNF580	11	1080	0.0931195
13	H13.a	ZNF683	155	1071	0.0923435
13	H13.a	JUNB	56	1057	0.0911364
13	H13.a	NPDC1	17	1056	0.0910502
13	H13.a	SNAI2	17	1053	0.0907915
13	H13.a	FOXM1_extended	41	1049	0.0904466
13	H13.c	TEAD2	49	1044	0.52968
13	H13.a	TBX5_extended	35	1042	0.0898431
13	H13.a	RUNX3	78	1037	0.089412
13	H13.b	RELA_extended	21	1035	0.327324
13	H13.a	DBP_extended	13	1020	0.0879462
13	H13.b	FOXP1	14	1017	0.321632
13	H13.b	ZNF691	16	1012	0.320051
13	H13.a	GATA3	29	1010	0.087084
13	H13.a	HES2	17	1010	0.087084
13	H13.c	POU2F1_extended	48	1010	0.51243
13	H13.a	LHX4_extended	26	1008	0.0869115
13	H13.a	MAFA_extended	20	1008	0.0869115
13	H13.a	ZNF431	18	1007	0.0868253
13	H13.c	RBAK	44	1006	0.510401
13	H13.a	ZNF224	12	1001	0.086308
13	H13.a	TCF4	12	996	0.0858769
13	H13.a	ZBTB7A	23	994	0.0857044
13	H13.a	TCF4_extended	15	990	0.0853595
13	H13.b	NFATC1_extended	14	989	0.312777
13	H13.a	MECOM	217	979	0.0844111
13	H13.a	ZNF141	17	969	0.0835489
13	H13.a	FOXD2_extended	14	956	0.082428
13	H13.b	GLIS3	13	956	0.30234
13	H13.c	RXRA_extended	50	955	0.484526
13	H13.a	RREB1_extended	16	944	0.0813933
13	H13.a	SOX7_extended	34	942	0.0812209
13	H13.a	STAT4	37	937	0.0807898
13	H13.b	NFATC1	13	933	0.295066
13	H13.a	FOSL1_extended	69	932	0.0803587
13	H13.c	JDP2_extended	50	932	0.472856
13	H13.a	FOXJ3_extended	26	931	0.0802725
13	H13.a	MAF_extended	53	930	0.0801862
13	H13.c	STAT5B	39	928	0.470827
13	H13.a	IRF8_extended	471	917	0.0790654
13	H13.a	RARB	62	913	0.0787205
13	H13.a	BATF_extended	72	909	0.0783756
13	H13.c	CHD2	37	902	0.457636
13	H13.a	ATF7	34	889	0.0766511
13	H13.a	IRF4_extended	56	889	0.0766511
13	H13.b	FOS	106	888	0.280835
13	H13.b	POU2F2_extended	29	881	0.278621
13	H13.a	BCL11A	31	880	0.0758752
13	H13.a	SOX7	21	873	0.0752716
13	H13.b	TBX2_extended	24	861	0.272296
13	H13.a	HTATIP2	1591	859	0.0740645
13	H13.a	CREB5_extended	44	857	0.0738921
13	H13.a	PKNOX1	22	855	0.0737196
13	H13.b	MAFA_extended	12	855	0.270398
13	H13.c	CTCF	31	850	0.431253
13	H13.b	ZNF143	11	848	0.268185
13	H13.c	MYB_extended	31	845	0.428716
13	H13.a	MAFA	18	844	0.0727712
13	H13.a	FOXM1	15	838	0.0722538
13	H13.c	NFATC3	28	838	0.425165
13	H13.a	MEIS1	14	835	0.0719952
13	H13.b	HOXA9	36	832	0.263125
13	H13.b	HOXA9_extended	38	832	0.263125
13	H13.c	POU2F1	35	832	0.422121
13	H13.b	HOXD3_extended	39	830	0.262492
13	H13.c	EGR2_extended	44	827	0.419584
13	H13.c	MEF2C	243	825	0.418569
13	H13.b	HOXA6_extended	14	824	0.260595
13	H13.b	TFAP2A_extended	11	822	0.259962
13	H13.b	SMAD7_extended	11	819	0.259013
13	H13.c	PAX8_extended	34	819	0.415525
13	H13.b	ZNF423	12	817	0.258381
13	H13.c	NFATC3_extended	29	816	0.414003
13	H13.a	MAFG	19	813	0.0700983
13	H13.a	ELF4_extended	514	810	0.0698396
13	H13.a	FOXC1_extended	23	803	0.0692361
13	H13.c	STAT2	25	794	0.402841
13	H13.a	IRF5_extended	18	791	0.0682014
13	H13.a	RUNX2_extended	90	790	0.0681152
13	H13.b	TFF3	25	790	0.249842
13	H13.c	ZNF236	34	790	0.400812
13	H13.c	FOXK1_extended	31	778	0.394723
13	H13.b	HOXD1_extended	36	776	0.245414
13	H13.c	TBX10_extended	27	773	0.392187
13	H13.a	TBX1	23	768	0.0662183
13	H13.b	JUNB	123	763	0.241303
13	H13.c	GATA4_extended	35	761	0.386098
13	H13.a	TBX19_extended	30	759	0.0654423
13	H13.b	TBX15_extended	14	758	0.239722
13	H13.b	KLF4	75	755	0.238773
13	H13.b	FOXC2	30	746	0.235927
13	H13.c	KLF13_extended	35	746	0.378488
13	H13.a	RAB18	24	745	0.0642352
13	H13.c	NR2F1_extended	34	745	0.377981
13	H13.a	VENTX_extended	15	744	0.064149
13	H13.a	ZXDB	18	744	0.064149
13	H13.c	MYB	24	743	0.376966
13	H13.b	FOSL2_extended	20	742	0.234662
13	H13.a	SP1_extended	22	739	0.0637179
13	H13.c	TAL1_extended	46	729	0.369863
13	H13.a	GATA6	18	725	0.0625108
13	H13.a	RAD21	37	721	0.0621659
13	H13.a	SOX5_extended	23	721	0.0621659
13	H13.c	TEAD4_extended	49	720	0.365297
13	H13.c	NR1D2	27	715	0.36276
13	H13.c	ARNT_extended	33	714	0.362253
13	H13.b	HOXA5_extended	24	713	0.22549
13	H13.b	HOXA5	12	704	0.222644
13	H13.a	NFATC2_extended	17	701	0.0604415
13	H13.b	CEBPA	12	699	0.221063
13	H13.c	FOXK1	24	692	0.351091
13	H13.b	TP63_extended	13	689	0.2179
13	H13.a	TP53	27	688	0.0593206
13	H13.a	HOXA7_extended	29	680	0.0586308
13	H13.b	ESRRA	14	679	0.214738
13	H13.a	HOXA7	28	677	0.0583721
13	H13.a	OLIG1_extended	22	676	0.0582859
13	H13.a	HOXB2_extended	23	675	0.0581997
13	H13.b	SETBP1_extended	16	675	0.213472
13	H13.b	LBX2_extended	10	673	0.21284
13	H13.c	ETV3_extended	24	669	0.339422
13	H13.a	VDR	15	666	0.0574237
13	H13.b	SOX13_extended	13	666	0.210626
13	H13.a	ELK3_extended	576	664	0.0572512
13	H13.c	ETV7	34	664	0.336885
13	H13.c	TFDP2_extended	36	664	0.336885
13	H13.c	ZXDC_extended	43	660	0.334855
13	H13.c	HOXD8_extended	37	657	0.333333
13	H13.a	FOSL1	18	656	0.0565615
13	H13.c	UBP1_extended	31	656	0.332826
13	H13.a	OVOL2	27	655	0.0564753
13	H13.a	KLF10	30	649	0.0559579
13	H13.c	FOXO4_extended	43	647	0.32826
13	H13.c	MEF2A_extended	29	647	0.32826
13	H13.c	PBX2	20	645	0.327245
13	H13.a	JUN	76	643	0.0554406
13	H13.c	IRF3	18	634	0.321664
13	H13.b	HOXD8	27	631	0.199557
13	H13.b	FOXP2_extended	44	629	0.198925
13	H13.b	PITX1_extended	20	625	0.19766
13	H13.c	MXD1_extended	45	624	0.316591
13	H13.b	FOSL2	17	622	0.196711
13	H13.c	SOX9	15	618	0.313546
13	H13.a	TBX19	12	615	0.0530264
13	H13.b	HOXA13	22	614	0.194181
13	H13.a	NR1H4_extended	23	612	0.0527677
13	H13.b	NEUROD2_extended	26	608	0.192283
13	H13.a	ELK3	474	604	0.0520779
13	H13.b	KLF6	16	603	0.190702
13	H13.c	KLF13	18	601	0.304921
13	H13.b	PPARG	17	600	0.189753
13	H13.b	SNAI3_extended	38	599	0.189437
13	H13.c	ERF	34	598	0.303399
13	H13.c	RXRA	25	598	0.303399
13	H13.c	TEAD4	47	594	0.30137
13	H13.a	KLF1	20	591	0.0509571
13	H13.b	ZNF549	19	587	0.185642
13	H13.b	ZNF883	13	587	0.185642
13	H13.c	RARG	159	586	0.297311
13	H13.c	RARG_extended	160	586	0.297311
13	H13.c	IRF9_extended	225	584	0.296296
13	H13.b	ZNF90	16	583	0.184377
13	H13.a	BATF	41	580	0.0500086
13	H13.b	ZBTB11	12	580	0.183428
13	H13.b	NEUROD2	16	579	0.183112
13	H13.c	SREBF2_extended	31	576	0.292237
13	H13.b	HEY2	10	574	0.181531
13	H13.c	MYCN_extended	40	571	0.289701
13	H13.a	NANOG	33	566	0.0488015
13	H13.a	SOX5	21	566	0.0488015
13	H13.c	PAX8	16	563	0.285642
13	H13.b	SNAI3	37	561	0.177419
13	H13.b	JUN	216	560	0.177103
13	H13.b	SOX18	15	560	0.177103
13	H13.a	E2F6	80	559	0.048198
13	H13.a	EGR3_extended	69	557	0.0480255
13	H13.c	NR1D1_extended	30	551	0.279554
13	H13.b	HOXC6_extended	41	549	0.173624
13	H13.b	BACH2_extended	29	543	0.171727
13	H13.b	ISL2_extended	12	538	0.170145
13	H13.c	BACH1	19	536	0.271943
13	H13.a	KLF10_extended	34	534	0.0460424
13	H13.a	HOXA13	52	532	0.04587
13	H13.b	ZNF300	17	532	0.168248
13	H13.b	HOXA1_extended	21	527	0.166667
13	H13.b	NKX2-3	43	527	0.166667
13	H13.c	SOX12_extended	31	527	0.267377
13	H13.c	MZF1	48	525	0.266362
13	H13.b	JUN_extended	433	524	0.165718
13	H13.b	HEYL_extended	16	523	0.165402
13	H13.b	ZFP3	22	522	0.165085
13	H13.b	IRF1	16	520	0.164453
13	H13.a	TBX15_extended	50	519	0.0447491
13	H13.a	EGR3	14	516	0.0444904
13	H13.a	POU2F1	31	514	0.044318
13	H13.a	SP3_extended	23	513	0.0442318
13	H13.b	MEF2D_extended	14	513	0.162239
13	H13.b	HEYL	15	512	0.161923
13	H13.c	NFIC_extended	20	512	0.259767
13	H13.a	IRX5	12	504	0.0434558
13	H13.c	MYC	12	502	0.254693
13	H13.a	TAL1	16	498	0.0429384
13	H13.b	FOS_extended	673	497	0.157179
13	H13.b	CREB5	27	496	0.156863
13	H13.a	FOXP3_extended	117	494	0.0425936
13	H13.a	POU2F2_extended	23	494	0.0425936
13	H13.a	MAFK_extended	56	490	0.0422487
13	H13.c	HES2	18	486	0.246575
13	H13.b	STAT4	40	483	0.152751
13	H13.a	ZNF529	23	479	0.0413002
13	H13.a	STAT4_extended	61	478	0.041214
13	H13.b	MEIS3_extended	25	478	0.15117
13	H13.b	HIVEP2	12	477	0.150854
13	H13.b	HOXD3	32	476	0.150538
13	H13.a	ZFHX2_extended	28	471	0.0406104
13	H13.a	ZNF25	12	465	0.0400931
13	H13.b	GSC	28	458	0.144845
13	H13.c	CEBPB	12	458	0.232369
13	H13.c	HES6_extended	15	458	0.232369
13	H13.a	HOXA2_extended	17	457	0.0394033
13	H13.a	JUND	21	456	0.0393171
13	H13.b	GSC_extended	54	454	0.14358
13	H13.b	KLF7	15	452	0.142948
13	H13.a	PPARA_extended	28	451	0.038886
13	H13.b	LHX2_extended	28	450	0.142315
13	H13.c	CEBPA	15	450	0.228311
13	H13.c	FOXN3_extended	12	450	0.228311
13	H13.c	RELA	19	447	0.226788
13	H13.c	TAL1	28	446	0.226281
13	H13.a	ZNF236	21	445	0.0383687
13	H13.a	SHOX2	14	436	0.0375927
13	H13.b	SIX2	13	434	0.137255
13	H13.a	OLIG1	15	432	0.0372478
13	H13.b	TGIF2	10	432	0.136622
13	H13.a	NR1I3_extended	24	431	0.0371616
13	H13.c	NR1I2	38	427	0.216641
13	H13.c	TGIF1_extended	17	422	0.214105
13	H13.a	POU2F2	16	421	0.0362994
13	H13.c	RELA_extended	34	414	0.210046
13	H13.c	NR2F6	30	411	0.208524
13	H13.c	ZBTB7B_extended	14	411	0.208524
13	H13.c	CEBPA_extended	18	408	0.207002
13	H13.c	POLE3	20	408	0.207002
13	H13.a	HOXB8_extended	12	407	0.0350923
13	H13.c	HNF4G_extended	29	406	0.205987
13	H13.c	TBP_extended	23	405	0.205479
13	H13.b	CRX_extended	11	404	0.127767
13	H13.b	TCF12	40	400	0.126502
13	H13.a	ESRRA_extended	81	399	0.0344025
13	H13.c	DNMT3A	17	399	0.202435
13	H13.a	MEIS1_extended	25	397	0.03423
13	H13.c	FOXD2_extended	13	397	0.201421
13	H13.a	E2F8	152	396	0.0341438
13	H13.c	SOX13_extended	25	396	0.200913
13	H13.c	ZNF639_extended	14	394	0.199899
13	H13.a	IRX3	14	391	0.0337127
13	H13.c	ZNF79	33	390	0.197869
13	H13.b	CEBPB	60	389	0.123023
13	H13.a	FOXF2_extended	12	386	0.0332816
13	H13.a	TGIF2	24	386	0.0332816
13	H13.b	BATF3_extended	11	383	0.121126
13	H13.b	ZNF514	14	382	0.12081
13	H13.c	IRF7_extended	21	381	0.193303
13	H13.b	TP53	43	380	0.120177
13	H13.c	FOXO1_extended	14	377	0.191273
13	H13.c	ZNF646	38	373	0.189244
13	H13.a	KLF1_extended	169	371	0.0319883
13	H13.b	CUX2_extended	19	371	0.117331
13	H13.c	CREB1	26	370	0.187722
13	H13.a	BCL6_extended	16	367	0.0316434
13	H13.b	TBX2	11	367	0.116066
13	H13.b	TBX19_extended	32	365	0.115433
13	H13.b	ZNF74	18	365	0.115433
13	H13.c	HOXD3_extended	56	362	0.183663
13	H13.c	ZEB1	28	360	0.182648
13	H13.c	HOXD3	41	359	0.182141
13	H13.b	TP53_extended	44	357	0.112903
13	H13.a	GSC_extended	39	355	0.0306087
13	H13.c	RORA_extended	10	352	0.17859
13	H13.b	SOX7_extended	49	351	0.111006
13	H13.b	SOX7	47	350	0.110689
13	H13.c	FOXO1	13	350	0.177575
13	H13.b	HOXD9_extended	33	345	0.109108
13	H13.b	TEAD4	34	344	0.108792
13	H13.a	SALL4	22	342	0.0294878
13	H13.c	HDX	87	342	0.173516
13	H13.a	ZNF362_extended	17	341	0.0294016
13	H13.c	HIF1A	18	341	0.173009
13	H13.a	NFE2L3_extended	14	337	0.0290567
13	H13.c	RXRB	12	337	0.170979
13	H13.c	IRF7	17	336	0.170472
13	H13.a	E2F8_extended	678	335	0.0288843
13	H13.b	PITX1	18	335	0.105946
13	H13.a	NFE2L3	12	332	0.0286256
13	H13.b	HNF1A_extended	18	332	0.104997
13	H13.b	IRF1_extended	87	331	0.104681
13	H13.c	ZNF248	19	331	0.167935
13	H13.b	JUND	136	330	0.104364
13	H13.c	FOS_extended	387	329	0.16692
13	H13.b	NR2C1	31	328	0.103732
13	H13.c	IKZF2	70	328	0.166413
13	H13.b	FOXK1_extended	11	327	0.103416
13	H13.c	SOX7_extended	130	326	0.165398
13	H13.b	POU2F3	56	325	0.102783
13	H13.b	SRF	109	325	0.102783
13	H13.a	ZNF836	21	323	0.0278496
13	H13.c	TCF7L2	11	323	0.163876
13	H13.b	SOX17	42	322	0.101834
13	H13.c	NANOG	13	322	0.163369
13	H13.c	USF2	12	321	0.162861
13	H13.c	DBP	17	320	0.162354
13	H13.a	HOXB6_extended	20	319	0.0275047
13	H13.c	CLOCK_extended	21	319	0.161847
13	H13.b	DNMT3A	10	316	0.0999367
13	H13.b	HES1_extended	576	316	0.0999367
13	H13.b	STAT5A_extended	11	315	0.0996205
13	H13.a	FOSB_extended	312	314	0.0270736
13	H13.c	IRF9	92	313	0.158803
13	H13.c	SPIB	286	313	0.158803
13	H13.a	SPIB	11	311	0.026815
13	H13.c	IRF5	224	310	0.157281
13	H13.b	HOXB2	18	309	0.097723
13	H13.c	FOXO4	20	308	0.156266
13	H13.c	SP4_extended	48	308	0.156266
13	H13.a	POU5F1B	12	307	0.0264701
13	H13.b	RUNX2_extended	24	307	0.0970904
13	H13.c	EGR1	281	307	0.155758
13	H13.a	HOXA5_extended	24	306	0.0263839
13	H13.c	EHF_extended	14	306	0.155251
13	H13.c	SPIC_extended	668	305	0.154744
13	H13.b	FOSB	322	304	0.0961417
13	H13.c	TCF7	13	304	0.154236
13	H13.a	SOX2	142	303	0.0261252
13	H13.a	SOX2_extended	146	303	0.0261252
13	H13.c	SPIB_extended	325	302	0.153222
13	H13.a	RELB	49	301	0.0259528
13	H13.b	FLI1_extended	1363	301	0.0951929
13	H13.b	HOXA4_extended	14	300	0.0948767
13	H13.c	SPI1	600	300	0.152207
13	H13.b	IRF4	1184	299	0.0945604
13	H13.b	IRF4_extended	1503	299	0.0945604
13	H13.c	ELF5	410	299	0.1517
13	H13.b	HOXB9_extended	14	298	0.0942441
13	H13.c	ELF5_extended	428	297	0.150685
13	H13.b	PPARG_extended	21	296	0.0936116
13	H13.c	REL_extended	689	296	0.150178
13	H13.c	JUN_extended	350	295	0.14967
13	H13.c	PRDM1_extended	591	293	0.148656
13	H13.c	FLI1_extended	723	291	0.147641
13	H13.c	HOXA3_extended	23	291	0.147641
13	H13.b	POU2F2	13	290	0.0917141
13	H13.b	RUNX2	19	290	0.0917141
13	H13.c	JUN	316	290	0.147133
13	H13.a	FOS	215	289	0.0249181
13	H13.a	FOXK1_extended	78	289	0.0249181
13	H13.b	FLI1	999	289	0.0913978
13	H13.b	HES1	513	289	0.0913978
13	H13.b	SREBF1	15	288	0.0910816
13	H13.c	EHF	11	288	0.146119
13	H13.c	NR1H3	16	288	0.146119
13	H13.b	ZFP2	13	287	0.0907653
13	H13.c	FLI1	672	287	0.145611
13	H13.c	NFATC1	49	287	0.145611
13	H13.c	ZNF683_extended	359	287	0.145611
13	H13.c	IRF8_extended	444	286	0.145104
13	H13.c	REL	539	286	0.145104
13	H13.b	EOMES_extended	114	285	0.0901328
13	H13.c	TFE3_extended	72	285	0.144597
13	H13.c	TCF7_extended	17	283	0.143582
13	H13.b	HOXB2_extended	27	282	0.0891841
13	H13.c	IRF4_extended	594	282	0.143075
13	H13.c	HOXD4	14	281	0.142567
13	H13.c	RUNX2	440	281	0.142567
13	H13.c	RUNX3_extended	522	281	0.142567
13	H13.b	HOXB3_extended	26	280	0.0885516
13	H13.c	JUNB_extended	81	280	0.14206
13	H13.c	RUNX3	414	280	0.14206
13	H13.c	TGIF2	11	280	0.14206
13	H13.b	NANOG_extended	19	279	0.0882353
13	H13.c	IRF4	458	279	0.141553
13	H13.c	TBX2	14	279	0.141553
13	H13.c	FOS	137	278	0.141045
13	H13.c	ZXDC	17	278	0.141045
13	H13.b	ARNT2_extended	14	276	0.0872865
13	H13.b	PRDM1_extended	889	275	0.0869703
13	H13.b	CREB5_extended	73	274	0.086654
13	H13.c	SP1_extended	62	274	0.139016
13	H13.c	HOXB4_extended	15	272	0.138001
13	H13.b	NFKB1	354	271	0.0857052
13	H13.c	RUNX2_extended	504	269	0.136479
13	H13.c	TBX2_extended	18	268	0.135972
13	H13.b	POU6F1	24	265	0.0838077
13	H13.b	HOXC5_extended	18	264	0.0834915
13	H13.b	FOSL1	60	263	0.0831752
13	H13.b	SRF_extended	146	263	0.0831752
13	H13.c	ETV5	21	263	0.133435
13	H13.b	FOSL1_extended	65	262	0.082859
13	H13.c	BATF_extended	217	262	0.132927
13	H13.c	JUNB	61	261	0.13242
13	H13.a	EOMES	28	260	0.0224177
13	H13.c	ETV5_extended	25	260	0.131913
13	H13.c	HSF4_extended	20	260	0.131913
13	H13.c	NR4A1	20	260	0.131913
13	H13.a	TFCP2	79	258	0.0222452
13	H13.b	ETS1	1089	258	0.0815939
13	H13.b	GATA3	15	257	0.0812777
13	H13.b	PBX1	97	257	0.0812777
13	H13.c	MXD3_extended	17	257	0.130391
13	H13.a	E2F7_extended	548	255	0.0219865
13	H13.c	HOXB4	13	254	0.128869
13	H13.b	EGR2_extended	27	252	0.0796964
13	H13.b	KLF2	26	252	0.0796964
13	H13.b	NR4A2_extended	12	252	0.0796964
13	H13.b	RELB_extended	590	252	0.0796964
13	H13.b	SOX4	288	252	0.0796964
13	H13.c	RELB_extended	89	252	0.127854
13	H13.b	JUNB_extended	973	250	0.0790639
13	H13.b	ETS1_extended	1188	249	0.0787476
13	H13.b	FOXC1	42	249	0.0787476
13	H13.b	GTF2B	16	249	0.0787476
13	H13.b	SOX4_extended	412	249	0.0787476
13	H13.c	NR2F1	24	249	0.126332
13	H13.a	NFIC	22	248	0.021383
13	H13.a	RFX2	97	248	0.021383
13	H13.b	ERG_extended	1101	247	0.0781151
13	H13.b	ELF4_extended	957	246	0.0777989
13	H13.b	RELB	383	246	0.0777989
13	H13.c	BCL11A_extended	287	245	0.124302
13	H13.c	NFIB_extended	20	245	0.124302
13	H13.b	RFX1	34	244	0.0771663
13	H13.c	BCL6_extended	23	244	0.123795
13	H13.c	BCL11A	277	243	0.123288
13	H13.c	NHLH1	15	243	0.123288
13	H13.a	FOXP4_extended	47	242	0.0208657
13	H13.b	NFKB1_extended	428	242	0.0765338
13	H13.c	FOSB_extended	49	242	0.12278
13	H13.b	SOX9	11	241	0.0762176
13	H13.c	CREM	34	241	0.122273
13	H13.c	FOSB	32	241	0.122273
13	H13.b	ELF4	749	240	0.0759013
13	H13.c	NR1I3	15	239	0.121258
13	H13.c	ZFP90	16	237	0.120244
13	H13.c	HOXA7	10	235	0.119229
13	H13.c	TBX21_extended	149	235	0.119229
13	H13.c	TBX3_extended	12	235	0.119229
13	H13.b	REL	458	234	0.0740038
13	H13.c	GSC_extended	14	234	0.118721
13	H13.c	IRF8	247	234	0.118721
13	H13.c	STAT5B_extended	53	234	0.118721
13	H13.c	STAT6	11	234	0.118721
13	H13.c	EBF1	63	233	0.118214
13	H13.c	RUNX1_extended	640	233	0.118214
13	H13.b	CEBPD_extended	176	231	0.073055
13	H13.a	E2F7	438	230	0.019831
13	H13.b	ERG	955	230	0.0727388
13	H13.c	TBX21	108	230	0.116692
13	H13.b	BCL6B_extended	503	229	0.0724225
13	H13.b	REL_extended	639	228	0.0721063
13	H13.c	ZNF708	12	228	0.115677
13	H13.b	IKZF1	155	227	0.07179
13	H13.c	KLF12_extended	13	226	0.114663
13	H13.c	TCF12	10	226	0.114663
13	H13.b	TCF4	23	225	0.0711575
13	H13.b	DDIT3_extended	99	223	0.070525
13	H13.c	TFAP2A	11	223	0.113141
13	H13.c	TFAP2A_extended	11	223	0.113141
13	H13.c	ATF3_extended	144	222	0.112633
13	H13.a	BHLHE40_extended	907	221	0.019055
13	H13.b	ZFY	11	221	0.0698925
13	H13.c	E2F1	92	221	0.112126
13	H13.c	HIC1_extended	19	221	0.112126
13	H13.b	BCL6B	474	219	0.06926
13	H13.b	BRF1	23	219	0.06926
13	H13.a	JUN_extended	342	218	0.0187963
13	H13.b	CEBPB_extended	216	218	0.0689437
13	H13.b	CEBPD	172	218	0.0689437
13	H13.c	SPIC	553	218	0.110604
13	H13.b	FOSB_extended	798	216	0.0683112
13	H13.c	FOXA1	18	216	0.109589
13	H13.c	TFAP4	28	216	0.109589
13	H13.a	CREB1_extended	71	215	0.0185377
13	H13.a	FOSB	239	215	0.0185377
13	H13.b	RFX5	23	214	0.0676787
13	H13.c	RFX1	13	214	0.108574
13	H13.c	ZBTB24	12	214	0.108574
13	H13.c	HSF4	15	213	0.108067
13	H13.b	SHOX2_extended	38	212	0.0670462
13	H13.c	MGA_extended	20	212	0.10756
13	H13.a	NR1H3_extended	43	211	0.0181928
13	H13.a	SOX9_extended	56	211	0.0181928
13	H13.b	DDIT3	55	211	0.0667299
13	H13.b	TFCP2L1	11	211	0.0667299
13	H13.c	MYCN	13	210	0.106545
13	H13.c	TBP	14	209	0.106038
13	H13.a	FOXO1_extended	85	207	0.0178479
13	H13.b	ATF4	505	206	0.0651486
13	H13.b	HNF1A	15	206	0.0651486
13	H13.b	TCF7L1	38	205	0.0648324
13	H13.c	E2F3	42	205	0.104008
13	H13.a	NPAS2_extended	120	203	0.017503
13	H13.c	ATF3	83	203	0.102993
13	H13.c	NR1I3_extended	34	203	0.102993
13	H13.c	ZIC4	22	203	0.102993
13	H13.c	TCF3_extended	10	202	0.102486
13	H13.a	EOMES_extended	54	201	0.0173306
13	H13.c	POU2F2_extended	119	200	0.101471
13	H13.c	HSF1	25	199	0.100964
13	H13.a	MYB	14	198	0.0170719
13	H13.c	HIVEP2	11	198	0.100457
13	H13.c	TBX15_extended	26	198	0.100457
13	H13.c	FOSL1_extended	73	197	0.0999493
13	H13.a	EHF	364	196	0.0168995
13	H13.b	FOXF1_extended	76	196	0.0619861
13	H13.a	NFKB1	51	195	0.0168132
13	H13.c	EGR3_extended	65	195	0.0989346
13	H13.c	NFIC	19	193	0.0979198
13	H13.a	FOXN2_extended	56	191	0.0164684
13	H13.b	GATA2	550	190	0.0600886
13	H13.b	GATA2_extended	558	190	0.0600886
13	H13.c	SOX12	11	190	0.0963978
13	H13.c	ZNF527	14	190	0.0963978
13	H13.b	ATF4_extended	968	189	0.0597723
13	H13.b	RAD21	10	188	0.059456
13	H13.c	LHX2_extended	49	188	0.0953831
13	H13.c	STAT5A	20	188	0.0953831
13	H13.a	RUNX1	43	187	0.0161235
13	H13.c	FOSL2_extended	28	187	0.0948757
13	H13.c	HIVEP3_extended	72	187	0.0948757
13	H13.c	BACH2	190	185	0.093861
13	H13.c	ETS1_extended	704	185	0.093861
13	H13.c	HOXB2	28	185	0.093861
13	H13.c	HOXB2_extended	29	185	0.093861
13	H13.c	TCFL5_extended	71	185	0.093861
13	H13.b	ELK3_extended	817	184	0.058191
13	H13.b	SOX17_extended	85	184	0.058191
13	H13.b	ZNF490	27	184	0.058191
13	H13.a	POLE4_extended	40	183	0.0157786
13	H13.b	ELK3	562	183	0.0578748
13	H13.a	HOXB9_extended	18	182	0.0156924
13	H13.b	NANOG	17	182	0.0575585
13	H13.c	FOSL1	23	182	0.0923389
13	H13.c	UBXN1	12	182	0.0923389
13	H13.b	CCNT2_extended	24	181	0.0572423
13	H13.b	SHOX2	11	181	0.0572423
13	H13.b	SOX9_extended	37	181	0.0572423
13	H13.c	KLF4_extended	38	181	0.0918316
13	H13.c	ZNF81	18	181	0.0918316
13	H13.a	RXRA	59	180	0.0155199
13	H13.b	BCL3	171	180	0.056926
13	H13.c	RARA	12	179	0.0908168
13	H13.a	RXRB	89	178	0.0153475
13	H13.a	ZNF619	102	178	0.0153475
13	H13.b	RELA	20	178	0.0562935
13	H13.b	CEBPA_extended	17	177	0.0559772
13	H13.c	FOXN2	44	177	0.0898021
13	H13.c	POU2F2	97	176	0.0892948
13	H13.a	FOXP1_extended	62	174	0.0150026
13	H13.a	RFX2_extended	113	174	0.0150026
13	H13.a	TRPS1	10	174	0.0150026
13	H13.b	BCL3_extended	279	174	0.0550285
13	H13.a	HOXA10	21	173	0.0149164
13	H13.c	NR1D1	15	171	0.086758
13	H13.b	BHLHA15	12	168	0.0531309
13	H13.c	NR2F2	15	168	0.0852359
13	H13.a	HSF1	42	166	0.0143128
13	H13.c	BACH2_extended	194	166	0.0842212
13	H13.c	SNAI1_extended	44	166	0.0842212
13	H13.a	POU6F1_extended	26	165	0.0142266
13	H13.b	EBF1	196	165	0.0521822
13	H13.c	EGR1_extended	319	165	0.0837139
13	H13.b	RUNX1	29	164	0.0518659
13	H13.b	ZIC4	43	164	0.0518659
13	H13.a	ZNF883	29	163	0.0140541
13	H13.b	MECOM	60	163	0.0515497
13	H13.a	NR2C2	128	162	0.0139679
13	H13.c	DBP_extended	21	162	0.0821918
13	H13.a	NR2C2_extended	148	161	0.0138817
13	H13.b	RUNX3_extended	907	161	0.0509171
13	H13.b	TEAD2_extended	479	161	0.0509171
13	H13.b	LHX3_extended	11	160	0.0506009
13	H13.c	MYBL2	17	160	0.0811771
13	H13.b	EGR3_extended	48	159	0.0502846
13	H13.b	RUNX3	825	159	0.0502846
13	H13.b	SPI1	1147	159	0.0502846
13	H13.b	SPI1_extended	1164	159	0.0502846
13	H13.c	ETS1	565	159	0.0806697
13	H13.b	MXI1	26	158	0.0499684
13	H13.c	HOXA7_extended	16	158	0.0801624
13	H13.c	STAT6_extended	14	158	0.0801624
13	H13.a	ETV1	83	157	0.0135368
13	H13.b	BATF_extended	107	157	0.0496521
13	H13.c	MEF2D_extended	12	157	0.079655
13	H13.c	ZIC4_extended	28	157	0.079655
13	H13.a	E2F1	827	156	0.0134506
13	H13.b	NFE2L3_extended	11	155	0.0490196
13	H13.b	TEAD2	471	155	0.0490196
13	H13.b	TCF4_extended	38	154	0.0487034
13	H13.c	CREB3L1_extended	15	154	0.0781329
13	H13.c	PPARG	54	154	0.0781329
13	H13.c	SPI1_extended	617	153	0.0776256
13	H13.c	ZNF160	11	151	0.0766109
13	H13.a	TFDP1	1243	150	0.0129333
13	H13.c	RUNX1	453	150	0.0761035
13	H13.b	MAFB_extended	47	149	0.0471221
13	H13.c	EGR3	23	149	0.0755961
13	H13.c	FOXS1_extended	12	149	0.0755961
13	H13.c	GRHL1_extended	12	148	0.0750888
13	H13.a	E2F1_extended	928	147	0.0126746
13	H13.b	MYBL1_extended	455	147	0.0464896
13	H13.c	CREB5_extended	57	147	0.0745814
13	H13.b	BCL11A_extended	919	146	0.0461733
13	H13.b	FOXJ1_extended	51	146	0.0461733
13	H13.b	FOXN3_extended	16	146	0.0461733
13	H13.b	NFKB2_extended	201	146	0.0461733
13	H13.b	FOXO3	21	145	0.0458571
13	H13.b	MYBL1	327	145	0.0458571
13	H13.a	DDIT3	46	141	0.0121573
13	H13.a	SIX1	15	141	0.0121573
13	H13.a	CREB3L1_extended	27	140	0.012071
13	H13.a	FOXA2	60	139	0.0119848
13	H13.b	E2F8	248	139	0.0439595
13	H13.b	SPIC_extended	892	139	0.0439595
13	H13.a	SOX4_extended	326	138	0.0118986
13	H13.b	CREM_extended	43	138	0.0436433
13	H13.b	SPIB_extended	898	138	0.0436433
13	H13.a	SOX4	264	137	0.0118124
13	H13.b	BCL11A	783	136	0.0430108
13	H13.b	IRF8_extended	767	135	0.0426945
13	H13.c	ZNF683	21	135	0.0684932
13	H13.a	TCF21_extended	11	134	0.0115537
13	H13.a	YBX1	38	134	0.0115537
13	H13.b	PPARD_extended	32	134	0.0423782
13	H13.b	SPIC	796	134	0.0423782
13	H13.c	ZNF630	28	134	0.0679858
13	H13.b	SPIB	880	133	0.042062
13	H13.c	BATF	31	133	0.0674784
13	H13.a	BACH1	60	131	0.0112951
13	H13.a	NFKB1_extended	70	131	0.0112951
13	H13.c	FOXA2_extended	20	130	0.0659564
13	H13.a	MYBL2	171	129	0.0111226
13	H13.b	E2F1	1110	129	0.040797
13	H13.b	E2F1_extended	1148	129	0.040797
13	H13.b	E2F2_extended	771	129	0.040797
13	H13.b	E2F3_extended	1503	129	0.040797
13	H13.a	MYBL2_extended	172	128	0.0110364
13	H13.b	E2F2	733	127	0.0401645
13	H13.b	E2F7	708	126	0.0398482
13	H13.b	POLE3	19	126	0.0398482
13	H13.c	ZBTB6	94	126	0.0639269
13	H13.c	ZNF121	10	126	0.0639269
13	H13.a	ZNF740_extended	208	125	0.0107777
13	H13.c	FOXN2_extended	62	125	0.0634196
13	H13.c	MEIS1	21	125	0.0634196
13	H13.c	MEIS1_extended	22	125	0.0634196
13	H13.c	ETV1	24	124	0.0629122
13	H13.c	IRF2_extended	13	123	0.0624049
13	H13.b	E2F8_extended	734	122	0.0385832
13	H13.b	MEF2C_extended	95	122	0.0385832
13	H13.b	RARG_extended	46	121	0.0382669
13	H13.c	IRF5_extended	360	121	0.0613902
13	H13.a	ETV1_extended	104	119	0.0102604
13	H13.a	FOSL2_extended	54	119	0.0102604
13	H13.b	HES4_extended	1288	119	0.0376344
13	H13.b	E2F7_extended	800	118	0.0373182
13	H13.b	HOXC9_extended	382	118	0.0373182
13	H13.c	ZNF25	25	118	0.0598681
13	H13.b	NR2C1_extended	44	117	0.0370019
13	H13.c	NFKB1	444	117	0.0593607
13	H13.c	TBX18	22	117	0.0593607
13	H13.c	ZXDB	17	116	0.0588534
13	H13.b	NR2F6	14	115	0.0363694
13	H13.c	NFE2L1_extended	38	115	0.058346
13	H13.c	POLD2_extended	12	115	0.058346
13	H13.b	MYBL2	69	114	0.0360531
13	H13.b	MYBL2_extended	75	114	0.0360531
13	H13.a	SP6_extended	20	113	0.00974306
13	H13.b	EOMES	56	113	0.0357369
13	H13.b	KLF16_extended	36	113	0.0357369
13	H13.c	E2F4	89	112	0.0568239
13	H13.c	NR1I2_extended	52	112	0.0568239
13	H13.c	NFKB1_extended	471	111	0.0563166
13	H13.c	SREBF2	20	111	0.0563166
13	H13.a	RELB_extended	129	110	0.00948439
13	H13.b	MAFK	60	110	0.0347881
13	H13.a	REL	805	109	0.00939817
13	H13.a	RUNX1_extended	74	109	0.00939817
13	H13.b	E2F4_extended	37	109	0.0344719
13	H13.c	HIVEP3	56	109	0.0553019
13	H13.b	NFKB2	80	108	0.0341556
13	H13.c	SNAI1	22	108	0.0547945
13	H13.b	E2F3	1190	107	0.0338393
13	H13.c	FOXA1_extended	45	107	0.0542872
13	H13.c	NFIB	13	106	0.0537798
13	H13.a	BRCA1_extended	668	105	0.00905328
13	H13.b	FOXO1	29	105	0.0332068
13	H13.b	RFX1_extended	43	105	0.0332068
13	H13.c	MAFG	10	105	0.0532725
13	H13.b	ELF1_extended	1036	104	0.0328906
13	H13.b	POLE4	252	104	0.0328906
13	H13.b	TFDP1	1564	104	0.0328906
13	H13.b	TAF1_extended	24	103	0.0325743
13	H13.c	ELK3	106	102	0.0517504
13	H13.c	GATA6	13	102	0.0517504
13	H13.b	TFDP1_extended	1870	101	0.0319418
13	H13.a	CREB3L1	17	100	0.00862218
13	H13.a	HOXD4_extended	23	99	0.00853595
13	H13.c	MYPOP	16	99	0.0502283
13	H13.c	MEF2B_extended	16	98	0.049721
13	H13.b	MYPOP	28	97	0.0306768
13	H13.c	ZNF831_extended	16	96	0.0487062
13	H13.a	HMBOX1	80	95	0.00819107
13	H13.a	RXRB_extended	134	95	0.00819107
13	H13.b	CBFB_extended	14	95	0.0300443
13	H13.b	HINFP	39	95	0.0300443
13	H13.b	HOXC9	270	95	0.0300443
13	H13.c	BHLHE40	57	94	0.0476915
13	H13.c	HES1_extended	22	94	0.0476915
13	H13.c	RARB_extended	37	94	0.0476915
13	H13.b	ESRRA_extended	26	93	0.0294118
13	H13.a	GMEB2	128	92	0.0079324
13	H13.c	HNF4A	51	92	0.0466768
13	H13.c	NR2C1	23	92	0.0466768
13	H13.c	ZNF417	15	92	0.0466768
13	H13.c	HES1	21	91	0.0461695
13	H13.c	SOX17_extended	35	91	0.0461695
13	H13.a	TFDP1_extended	1915	89	0.00767374
13	H13.b	SREBF1_extended	29	89	0.0281467
13	H13.c	MAFG_extended	24	89	0.0451547
13	H13.c	SOX17	24	89	0.0451547
13	H13.a	BRCA1	632	88	0.00758752
13	H13.a	REL_extended	1023	87	0.00750129
13	H13.b	USF1	38	87	0.0275142
13	H13.c	PPARA	41	87	0.04414
13	H13.a	SETDB1	114	86	0.00741507
13	H13.a	FOXC1	12	85	0.00732885
13	H13.b	MEF2C	77	85	0.0268817
13	H13.b	POLE4_extended	882	85	0.0268817
13	H13.c	IRF1_extended	14	85	0.0431253
13	H13.c	MSX1	12	85	0.0431253
13	H13.c	NR1D2_extended	32	85	0.0431253
13	H13.c	STAT1	59	85	0.0431253
13	H13.c	ZNF33B	12	85	0.0431253
13	H13.b	FOXN2_extended	18	84	0.0265655
13	H13.b	MAFK_extended	63	84	0.0265655
13	H13.c	TCF4_extended	18	84	0.042618
13	H13.a	NFATC1_extended	190	83	0.00715641
13	H13.c	SOX7	16	83	0.0421106
13	H13.b	PSMD12_extended	22	81	0.0256167
13	H13.c	FOXC1_extended	85	80	0.0405885
13	H13.c	JUND	41	80	0.0405885
13	H13.c	KLF16_extended	32	80	0.0405885
13	H13.a	IRF2_extended	75	79	0.00681152
13	H13.c	KLF11_extended	22	79	0.0400812
13	H13.b	NFATC4_extended	81	78	0.0246679
13	H13.c	ATF1	56	78	0.0395738
13	H13.c	HEY1_extended	43	78	0.0395738
13	H13.c	HIST1H2BN_extended	116	77	0.0390665
13	H13.c	HOXA5_extended	27	77	0.0390665
13	H13.b	HES5_extended	54	76	0.0240354
13	H13.b	HOXA10	28	76	0.0240354
13	H13.b	HOXA10_extended	41	76	0.0240354
13	H13.c	SMAD9_extended	23	75	0.0380518
13	H13.c	STAT3_extended	22	75	0.0380518
13	H13.b	SIX1	17	74	0.0234029
13	H13.b	VAX2_extended	97	74	0.0234029
13	H13.c	FOSL2	16	74	0.0375444
13	H13.c	FOXP1_extended	28	74	0.0375444
13	H13.c	TFAP2C	29	73	0.037037
13	H13.a	CEBPG	63	72	0.00620797
13	H13.b	CREB1_extended	27	72	0.0227704
13	H13.b	RUNX1_extended	469	72	0.0227704
13	H13.c	RXRB_extended	37	72	0.0365297
13	H13.a	SETDB1_extended	131	71	0.00612174
13	H13.c	HOXA5	19	71	0.0360223
13	H13.a	HIVEP3_extended	20	70	0.00603552
13	H13.c	HNF4A_extended	55	70	0.035515
13	H13.c	MSC_extended	51	70	0.035515
13	H13.a	CREB3	73	69	0.0059493
13	H13.a	HOXA5	10	69	0.0059493
13	H13.b	TP73	257	69	0.0218216
13	H13.c	GLIS2_extended	61	69	0.0350076
13	H13.c	BNC2	12	68	0.0345003
13	H13.c	SHOX2_extended	23	68	0.0345003
13	H13.c	BATF3	12	67	0.0339929
13	H13.c	MAF_extended	18	67	0.0339929
13	H13.c	PLAGL1	27	67	0.0339929
13	H13.a	ZNF827	14	66	0.00569064
13	H13.b	FOXC2_extended	167	65	0.0205566
13	H13.b	MAF_extended	25	65	0.0205566
13	H13.b	SOX2	81	65	0.0205566
13	H13.c	GATA4	17	65	0.0329782
13	H13.a	CLOCK_extended	100	64	0.00551819
13	H13.c	FOXF1_extended	22	64	0.0324708
13	H13.c	MEF2A	21	63	0.0319635
13	H13.c	POU6F1_extended	12	63	0.0319635
13	H13.c	ZNF484	32	63	0.0319635
13	H13.c	KDM5D	11	62	0.0314561
13	H13.c	ZNF343	18	62	0.0314561
13	H13.a	SRF	144	61	0.00525953
13	H13.b	KLF9_extended	18	60	0.0189753
13	H13.b	STAT5B_extended	35	60	0.0189753
13	H13.c	FOXP1	18	60	0.0304414
13	H13.c	FOXP4	19	60	0.0304414
13	H13.c	HIVEP2_extended	20	59	0.029934
13	H13.c	RARA_extended	15	56	0.028412
13	H13.a	HOXD4	14	55	0.0047422
13	H13.b	NCOR1	21	55	0.0173941
13	H13.c	TEAD1	24	55	0.0279046
13	H13.a	ATF4	48	54	0.00465597
13	H13.b	NR2F2	37	54	0.0170778
13	H13.c	FOXP4_extended	25	54	0.0273973
13	H13.c	HOXB5_extended	33	54	0.0273973
13	H13.c	ZFX	65	54	0.0273973
13	H13.a	CREB3L2	85	53	0.00456975
13	H13.b	ZNF362	98	53	0.0167615
13	H13.c	PBX1_extended	30	53	0.0268899
13	H13.c	NFKB2	281	52	0.0263825
13	H13.c	RFX1_extended	29	52	0.0263825
13	H13.c	STAT1_extended	61	52	0.0263825
13	H13.a	GSC	12	48	0.00413864
13	H13.c	DDIT3	22	48	0.0243531
13	H13.c	TFCP2L1	21	48	0.0243531
13	H13.c	TFCP2L1_extended	23	48	0.0243531
13	H13.a	JUND_extended	87	47	0.00405242
13	H13.c	ELK3_extended	607	47	0.0238458
13	H13.c	FOXP3_extended	14	47	0.0238458
13	H13.c	STAT5A_extended	29	46	0.0233384
13	H13.a	IRF1_extended	116	45	0.00387998
13	H13.c	TBX19_extended	15	45	0.022831
13	H13.b	HOXB7_extended	14	44	0.0139152
13	H13.c	NR1H2_extended	70	44	0.0223237
13	H13.c	STAT3	15	44	0.0223237
13	H13.a	FOXA2_extended	71	43	0.00370754
13	H13.c	TCF4	12	43	0.0218163
13	H13.b	FOXC1_extended	336	42	0.0132827
13	H13.b	PKNOX1	56	42	0.0132827
13	H13.c	HSF2_extended	26	42	0.021309
13	H13.c	NFKB2_extended	355	42	0.021309
13	H13.c	NR2C1_extended	34	42	0.021309
13	H13.c	HSF2	25	41	0.0208016
13	H13.c	NR5A2_extended	58	41	0.0208016
13	H13.c	SOX4_extended	86	40	0.0202943
13	H13.c	PBX1	22	39	0.0197869
13	H13.c	POU5F1	29	39	0.0197869
13	H13.a	CEBPA	57	38	0.00327643
13	H13.a	HOXB7_extended	11	38	0.00327643
13	H13.a	HOXD8_extended	17	38	0.00327643
13	H13.b	USF1_extended	65	38	0.0120177
13	H13.c	E2F2_extended	11	38	0.0192796
13	H13.a	NRF1	316	37	0.00319021
13	H13.c	TP53	27	37	0.0187722
13	H13.c	PKNOX1_extended	22	36	0.0182648
13	H13.a	GMEB1	142	35	0.00301776
13	H13.a	SREBF1_extended	95	35	0.00301776
13	H13.b	NFYB	30	35	0.0110689
13	H13.b	SOX2_extended	142	35	0.0110689
13	H13.c	HOXD9	12	35	0.0177575
13	H13.c	HOXD9_extended	14	35	0.0177575
13	H13.b	FOXJ3_extended	50	34	0.0107527
13	H13.b	PBX3_extended	343	34	0.0107527
13	H13.a	RARB_extended	284	32	0.0027591
13	H13.c	THAP1	71	32	0.0162354
13	H13.c	CUX1	31	31	0.0157281
13	H13.c	DLX2_extended	32	31	0.0157281
13	H13.c	GATA2	96	31	0.0157281
13	H13.c	GATA2_extended	99	31	0.0157281
13	H13.c	HOXD1_extended	38	30	0.0152207
13	H13.c	RFX3_extended	16	30	0.0152207
13	H13.c	USF2_extended	91	30	0.0152207
13	H13.a	SREBF2	118	29	0.00250043
13	H13.b	ATF2_extended	34	29	0.00917141
13	H13.b	RXRB	25	29	0.00917141
13	H13.c	KLF10_extended	219	29	0.0147133
13	H13.b	NR2F2_extended	40	28	0.00885515
13	H13.c	E2F7	308	28	0.014206
13	H13.c	HNF1A_extended	41	28	0.014206
13	H13.a	ETV4_extended	1084	27	0.00232799
13	H13.c	MYBL1	156	27	0.0136986
13	H13.c	PKNOX1	21	27	0.0136986
13	H13.c	E2F7_extended	430	26	0.0131913
13	H13.c	ZBTB49	74	26	0.0131913
13	H13.b	CENPB	34	25	0.00790639
13	H13.b	POU2F3_extended	112	25	0.00790639
13	H13.c	DLX2	23	25	0.0126839
13	H13.c	MYBL1_extended	161	25	0.0126839
13	H13.c	VAX2_extended	14	25	0.0126839
13	H13.c	NFIL3_extended	57	24	0.0121766
13	H13.c	RFX5_extended	71	24	0.0121766
13	H13.c	SRF	39	24	0.0121766
13	H13.c	TEAD3	36	24	0.0121766
13	H13.c	TEAD3_extended	37	24	0.0121766
13	H13.a	EMX1_extended	126	23	0.0019831
13	H13.c	RFX5	69	23	0.0116692
13	H13.c	TEAD2_extended	58	23	0.0116692
13	H13.c	VDR_extended	53	23	0.0116692
13	H13.c	YY2	73	23	0.0116692
13	H13.b	RFX3_extended	53	22	0.00695762
13	H13.c	EBF2_extended	13	22	0.0111618
13	H13.b	FOXA1	106	21	0.00664137
13	H13.c	HNF1B	60	20	0.0101471
13	H13.a	ELK4	66	19	0.00163821
13	H13.c	TAF1	76	19	0.00963978
13	H13.c	VDR	45	19	0.00963978
13	H13.b	FOXA1_extended	111	18	0.0056926
13	H13.c	NFYB	534	18	0.00913242
13	H13.c	ZNF532	47	18	0.00913242
13	H13.b	RARA_extended	51	17	0.00537634
13	H13.c	IRF3_extended	89	17	0.00862506
13	H13.c	RARB	14	17	0.00862506
13	H13.c	TAF1_extended	78	17	0.00862506
13	H13.a	SRF_extended	198	16	0.00137955
13	H13.c	ATF2_extended	70	16	0.00811771
13	H13.c	BCL6B	11	16	0.00811771
13	H13.c	HNF1B_extended	61	16	0.00811771
13	H13.c	NFYB_extended	573	16	0.00811771
13	H13.b	ETV7_extended	63	15	0.00474383
13	H13.b	RFX5_extended	65	15	0.00474383
13	H13.b	SP3	41	15	0.00474383
13	H13.c	MEIS2	17	15	0.00761035
13	H13.c	BRCA1_extended	371	14	0.00710299
13	H13.c	MYLK	16	14	0.00710299
13	H13.c	PPARG_extended	70	14	0.00710299
13	H13.c	RFX3	11	13	0.00659564
13	H13.c	HOXB6_extended	18	12	0.00608828
13	H13.c	MAX	85	12	0.00608828
13	H13.c	PPARD_extended	92	12	0.00608828
13	H13.c	TEF_extended	222	12	0.00608828
13	H13.a	ELF2	1185	11	0.000948439
13	H13.a	ELF2_extended	1750	11	0.000948439
13	H13.c	BHLHE40_extended	77	11	0.00558092
13	H13.c	DDIT3_extended	32	11	0.00558092
13	H13.c	FOXC1	14	11	0.00558092
13	H13.c	MAX_extended	140	11	0.00558092
13	H13.a	HNF1B_extended	255	10	0.000862218
13	H13.c	NR2F2_extended	155	10	0.00507357
13	H13.c	ETS2_extended	3149	9	0.00456621
13	H13.c	HDAC2_extended	112	9	0.00456621
13	H13.c	HESX1	11	9	0.00456621
13	H13.c	LHX6_extended	10	9	0.00456621
13	H13.c	SOX5	89	9	0.00456621
13	H13.c	TCF21_extended	23	9	0.00456621
13	H13.a	NFYA_extended	296	8	0.000689774
13	H13.a	RB1	629	8	0.000689774
13	H13.a	RB1_extended	999	8	0.000689774
13	H13.b	ARID3A	54	8	0.00253004
13	H13.b	FOXP1_extended	59	8	0.00253004
13	H13.b	SP1	280	8	0.00253004
13	H13.b	SP1_extended	381	8	0.00253004
13	H13.b	VENTX_extended	10	8	0.00253004
13	H13.b	ZFY_extended	59	8	0.00253004
13	H13.c	ETS2	2266	8	0.00405885
13	H13.c	ETV1_extended	483	8	0.00405885
13	H13.c	GTF3C2	103	8	0.00405885
13	H13.c	JUND_extended	252	8	0.00405885
13	H13.c	NFYA_extended	333	8	0.00405885
13	H13.c	SP3_extended	869	8	0.00405885
13	H13.a	E2F3	288	7	0.000603552
13	H13.a	E2F3_extended	325	7	0.000603552
13	H13.a	HIST1H2BN_extended	420	7	0.000603552
13	H13.a	HLF_extended	139	7	0.000603552
13	H13.a	NFYA	266	7	0.000603552
13	H13.b	ERF	842	7	0.00221379
13	H13.b	ERF_extended	947	7	0.00221379
13	H13.b	SMARCA1	148	7	0.00221379
13	H13.c	ATF6	190	7	0.0035515
13	H13.c	BRCA1	328	7	0.0035515
13	H13.c	EOMES	420	7	0.0035515
13	H13.c	ETV2_extended	154	7	0.0035515
13	H13.c	FOXJ3	334	7	0.0035515
13	H13.c	FOXJ3_extended	351	7	0.0035515
13	H13.c	NFYA	295	7	0.0035515
13	H13.c	ZNF517	365	7	0.0035515
13	H13.c	ZNF517_extended	465	7	0.0035515
13	H13.a	ARNT_extended	564	6	0.000517331
13	H13.a	EGR2_extended	460	6	0.000517331
13	H13.a	ELF1	2040	6	0.000517331
13	H13.a	ELF1_extended	2575	6	0.000517331
13	H13.a	ELK4_extended	202	6	0.000517331
13	H13.a	FOXO3_extended	98	6	0.000517331
13	H13.a	THAP1_extended	557	6	0.000517331
13	H13.b	GABPA_extended	567	6	0.00189753
13	H13.b	GABPB1_extended	730	6	0.00189753
13	H13.b	HDAC2	107	6	0.00189753
13	H13.b	IRF7_extended	315	6	0.00189753
13	H13.b	NFYA_extended	258	6	0.00189753
13	H13.b	STAT1	918	6	0.00189753
13	H13.b	STAT1_extended	957	6	0.00189753
13	H13.b	TBX21_extended	137	6	0.00189753
13	H13.c	E2F6_extended	495	6	0.00304414
13	H13.c	ELF3	970	6	0.00304414
13	H13.c	ELK1	594	6	0.00304414
13	H13.c	ELK1_extended	790	6	0.00304414
13	H13.c	ELK4	1581	6	0.00304414
13	H13.c	ELK4_extended	1918	6	0.00304414
13	H13.c	ETV2	65	6	0.00304414
13	H13.c	STAT2_extended	191	6	0.00304414
13	H13.c	TEF	171	6	0.00304414
13	H13.c	ZNF615	117	6	0.00304414
13	H13.a	DDIT3_extended	113	5	0.000431109
13	H13.a	EHF_extended	489	5	0.000431109
13	H13.a	SIX5_extended	472	5	0.000431109
13	H13.a	TEAD2_extended	331	5	0.000431109
13	H13.a	THAP1	327	5	0.000431109
13	H13.b	BACH1_extended	912	5	0.00158128
13	H13.b	CREB3L2_extended	308	5	0.00158128
13	H13.b	ELF1	321	5	0.00158128
13	H13.b	HES2	219	5	0.00158128
13	H13.b	NFIL3_extended	34	5	0.00158128
13	H13.b	NFYA	196	5	0.00158128
13	H13.b	NFYC_extended	525	5	0.00158128
13	H13.b	NR2F1_extended	85	5	0.00158128
13	H13.b	RXRA	52	5	0.00158128
13	H13.b	SP2_extended	526	5	0.00158128
13	H13.b	TBX21	127	5	0.00158128
13	H13.b	THAP1_extended	81	5	0.00158128
13	H13.c	BCLAF1_extended	2351	5	0.00253678
13	H13.c	CHD2_extended	105	5	0.00253678
13	H13.c	CREB3_extended	409	5	0.00253678
13	H13.c	ELF1_extended	1362	5	0.00253678
13	H13.c	ELF2_extended	1085	5	0.00253678
13	H13.c	GABPA_extended	702	5	0.00253678
13	H13.c	NR3C1_extended	1741	5	0.00253678
13	H13.c	TFDP1_extended	1855	5	0.00253678
13	H13.c	YY1	981	5	0.00253678
13	H13.c	YY1_extended	1085	5	0.00253678
13	H13.c	ZFHX2_extended	24	5	0.00253678
13	H13.c	ZNF281_extended	156	5	0.00253678
13	H13.a	ATF3_extended	2745	4	0.000344887
13	H13.a	BACH1_extended	184	4	0.000344887
13	H13.a	BCLAF1_extended	3545	4	0.000344887
13	H13.a	CEBPB	250	4	0.000344887
13	H13.a	CEBPB_extended	350	4	0.000344887
13	H13.a	CREB3_extended	544	4	0.000344887
13	H13.a	CREB3L2_extended	386	4	0.000344887
13	H13.a	E2F6_extended	371	4	0.000344887
13	H13.a	NFE2L2_extended	148	4	0.000344887
13	H13.a	NR2F6_extended	198	4	0.000344887
13	H13.a	POLE3_extended	967	4	0.000344887
13	H13.a	SIX5	346	4	0.000344887
13	H13.a	SREBF2_extended	179	4	0.000344887
13	H13.a	STAT1	537	4	0.000344887
13	H13.a	STAT1_extended	541	4	0.000344887
13	H13.b	BHLHE40_extended	924	4	0.00126502
13	H13.b	CREB3L2	140	4	0.00126502
13	H13.b	E2F6	140	4	0.00126502
13	H13.b	E2F6_extended	147	4	0.00126502
13	H13.b	ELF2	539	4	0.00126502
13	H13.b	ELK1	186	4	0.00126502
13	H13.b	ELK1_extended	193	4	0.00126502
13	H13.b	ETV3_extended	165	4	0.00126502
13	H13.b	ETV5_extended	449	4	0.00126502
13	H13.b	FOXO3_extended	48	4	0.00126502
13	H13.b	GABPA	361	4	0.00126502
13	H13.b	HES2_extended	243	4	0.00126502
13	H13.b	IRF2	64	4	0.00126502
13	H13.b	IRF2_extended	394	4	0.00126502
13	H13.b	IRF7	157	4	0.00126502
13	H13.b	IRF9	208	4	0.00126502
13	H13.b	IRF9_extended	279	4	0.00126502
13	H13.b	KLF13_extended	403	4	0.00126502
13	H13.b	MAFG	35	4	0.00126502
13	H13.b	MAFG_extended	43	4	0.00126502
13	H13.b	MAX_extended	91	4	0.00126502
13	H13.b	NFYC	393	4	0.00126502
13	H13.b	NR1H2_extended	215	4	0.00126502
13	H13.b	NR2F1	61	4	0.00126502
13	H13.b	ONECUT2_extended	54	4	0.00126502
13	H13.b	SETDB1_extended	275	4	0.00126502
13	H13.b	SP2	285	4	0.00126502
13	H13.b	SP4_extended	269	4	0.00126502
13	H13.b	XBP1	69	4	0.00126502
13	H13.c	ATF1_extended	802	4	0.00202943
13	H13.c	ATF4_extended	116	4	0.00202943
13	H13.c	ATF5_extended	51	4	0.00202943
13	H13.c	ATF6_extended	475	4	0.00202943
13	H13.c	ATF6B	107	4	0.00202943
13	H13.c	ATF6B_extended	136	4	0.00202943
13	H13.c	BDP1_extended	769	4	0.00202943
13	H13.c	BHLHE41_extended	11	4	0.00202943
13	H13.c	E2F4_extended	238	4	0.00202943
13	H13.c	ELF3_extended	2041	4	0.00202943
13	H13.c	ETV7_extended	342	4	0.00202943
13	H13.c	NR3C1	709	4	0.00202943
13	H13.c	PPARA_extended	242	4	0.00202943
13	H13.c	REST	546	4	0.00202943
13	H13.c	SMAD5	852	4	0.00202943
13	H13.c	SP2_extended	243	4	0.00202943
13	H13.c	SP3	557	4	0.00202943
13	H13.c	TCF12_extended	154	4	0.00202943
13	H13.c	TFDP1	1467	4	0.00202943
13	H13.c	TFF3_extended	147	4	0.00202943
13	H13.c	USF1	129	4	0.00202943
13	H13.c	USF1_extended	202	4	0.00202943
13	H13.c	YY2_extended	96	4	0.00202943
13	H13.c	ZNF143	483	4	0.00202943
13	H13.a	ARNT	77	3	0.000258665
13	H13.a	ATF1_extended	195	3	0.000258665
13	H13.a	ATF3	2601	3	0.000258665
13	H13.a	ELK1_extended	406	3	0.000258665
13	H13.a	ETS2_extended	3679	3	0.000258665
13	H13.a	ETV2_extended	792	3	0.000258665
13	H13.a	ETV3_extended	349	3	0.000258665
13	H13.a	FOS_extended	868	3	0.000258665
13	H13.a	HNF4A	225	3	0.000258665
13	H13.a	HNF4A_extended	235	3	0.000258665
13	H13.a	JUNB_extended	1082	3	0.000258665
13	H13.a	MAFB_extended	175	3	0.000258665
13	H13.a	MXI1_extended	82	3	0.000258665
13	H13.a	NFYB	299	3	0.000258665
13	H13.a	NFYB_extended	332	3	0.000258665
13	H13.a	NR2F1	151	3	0.000258665
13	H13.a	NR2F1_extended	153	3	0.000258665
13	H13.a	RXRA_extended	273	3	0.000258665
13	H13.a	SMARCC2	310	3	0.000258665
13	H13.a	TFE3_extended	184	3	0.000258665
13	H13.a	USF2	67	3	0.000258665
13	H13.a	USF2_extended	130	3	0.000258665
13	H13.a	ZNF143	607	3	0.000258665
13	H13.a	ZNF143_extended	694	3	0.000258665
13	H13.b	ATF1_extended	160	3	0.000948767
13	H13.b	BACH1	184	3	0.000948767
13	H13.b	IRF3_extended	57	3	0.000948767
13	H13.b	KLF5_extended	278	3	0.000948767
13	H13.b	MXI1_extended	49	3	0.000948767
13	H13.b	NFE2L2_extended	63	3	0.000948767
13	H13.b	NR2F6_extended	88	3	0.000948767
13	H13.b	ONECUT2	43	3	0.000948767
13	H13.b	POLE3_extended	834	3	0.000948767
13	H13.b	PPARA	129	3	0.000948767
13	H13.b	RFXANK_extended	216	3	0.000948767
13	H13.b	RXRB_extended	131	3	0.000948767
13	H13.b	SETDB1	219	3	0.000948767
13	H13.b	SP3_extended	352	3	0.000948767
13	H13.b	SREBF2_extended	467	3	0.000948767
13	H13.b	XBP1_extended	167	3	0.000948767
13	H13.b	ZNF580_extended	58	3	0.000948767
13	H13.b	ZNF639_extended	378	3	0.000948767
13	H13.c	BCLAF1	786	3	0.00152207
13	H13.c	CEBPD	110	3	0.00152207
13	H13.c	CREB1_extended	418	3	0.00152207
13	H13.c	CREB3	182	3	0.00152207
13	H13.c	E2F6	218	3	0.00152207
13	H13.c	E2F8_extended	473	3	0.00152207
13	H13.c	ELF1	974	3	0.00152207
13	H13.c	ELF2	153	3	0.00152207
13	H13.c	ETV4	1167	3	0.00152207
13	H13.c	ETV4_extended	1354	3	0.00152207
13	H13.c	HLF_extended	168	3	0.00152207
13	H13.c	MLXIPL	468	3	0.00152207
13	H13.c	MLXIPL_extended	1507	3	0.00152207
13	H13.c	NR2F6_extended	153	3	0.00152207
13	H13.a	ATF6B_extended	269	2	0.000172444
13	H13.a	CEBPA_extended	60	2	0.000172444
13	H13.a	CEBPD	850	2	0.000172444
13	H13.a	CEBPD_extended	954	2	0.000172444
13	H13.a	ETS2	2759	2	0.000172444
13	H13.a	ETV2	510	2	0.000172444
13	H13.a	ETV5	518	2	0.000172444
13	H13.a	GMEB1_extended	412	2	0.000172444
13	H13.a	MYC	204	2	0.000172444
13	H13.a	MYC_extended	730	2	0.000172444
13	H13.a	NR3C1	1971	2	0.000172444
13	H13.a	NR3C1_extended	2689	2	0.000172444
13	H13.a	NRF1_extended	322	2	0.000172444
13	H13.a	TFDP2	793	2	0.000172444
13	H13.a	TFDP2_extended	1137	2	0.000172444
13	H13.a	ZNF513	289	2	0.000172444
13	H13.b	ARNT_extended	73	2	0.000632511
13	H13.b	ARNTL_extended	86	2	0.000632511
13	H13.b	ATF1	80	2	0.000632511
13	H13.b	ATF6_extended	487	2	0.000632511
13	H13.b	FOXD2_extended	54	2	0.000632511
13	H13.b	FOXJ2_extended	131	2	0.000632511
13	H13.b	HNF4A	252	2	0.000632511
13	H13.b	HNF4G	379	2	0.000632511
13	H13.b	LHX6_extended	11	2	0.000632511
13	H13.b	MAX	77	2	0.000632511
13	H13.b	NR1H2	40	2	0.000632511
13	H13.b	SF1	49	2	0.000632511
13	H13.b	SREBF2	259	2	0.000632511
13	H13.b	STAT3	60	2	0.000632511
13	H13.b	STAT3_extended	68	2	0.000632511
13	H13.b	ZBTB7B_extended	50	2	0.000632511
13	H13.b	ZNF48	143	2	0.000632511
13	H13.b	ZNF580	54	2	0.000632511
13	H13.c	ARNTL_extended	124	2	0.00101471
13	H13.c	BACH1_extended	550	2	0.00101471
13	H13.c	CEBPD_extended	210	2	0.00101471
13	H13.c	ERF_extended	707	2	0.00101471
13	H13.c	GABPB1_extended	1121	2	0.00101471
13	H13.c	HOXA1_extended	19	2	0.00101471
13	H13.c	POLE3_extended	481	2	0.00101471
13	H13.c	SREBF1	514	2	0.00101471
13	H13.c	SREBF1_extended	998	2	0.00101471
13	H13.c	THAP1_extended	207	2	0.00101471
13	H13.c	ZNF143_extended	551	2	0.00101471
13	H13.a	ATF6_extended	930	1	8.62e-05
13	H13.a	BCLAF1	1628	1	8.62e-05
13	H13.a	BHLHE40	133	1	8.62e-05
13	H13.a	NR2F2	90	1	8.62e-05
13	H13.a	NR2F2_extended	136	1	8.62e-05
13	H13.a	YY1	1147	1	8.62e-05
13	H13.a	YY1_extended	1217	1	8.62e-05
13	H13.b	ATF5_extended	47	1	0.000316256
13	H13.b	ATF6B	36	1	0.000316256
13	H13.b	BHLHE40	237	1	0.000316256
13	H13.b	CEBPG	35	1	0.000316256
13	H13.b	CEBPG_extended	46	1	0.000316256
13	H13.b	CREB3_extended	132	1	0.000316256
13	H13.b	HES6_extended	57	1	0.000316256
13	H13.b	HIF1A	69	1	0.000316256
13	H13.b	HNF4A_extended	259	1	0.000316256
13	H13.b	HNF4G_extended	452	1	0.000316256
13	H13.b	NFIL3	27	1	0.000316256
13	H13.b	NR1H3_extended	51	1	0.000316256
13	H13.b	NR1I2	66	1	0.000316256
13	H13.b	NR1I2_extended	348	1	0.000316256
13	H13.b	RB1_extended	94	1	0.000316256
13	H13.b	RXRA_extended	699	1	0.000316256
13	H13.b	SP4	249	1	0.000316256
13	H13.b	USF2_extended	62	1	0.000316256
13	H13.b	ZNF37A	46	1	0.000316256
13	H13.b	ZNF454	19	1	0.000316256
13	H13.c	CEBPZ_extended	802	1	0.000507357
13	H13.c	GABPA	571	1	0.000507357
13	H13.c	GABPB1	656	1	0.000507357
13	H13.c	XBP1_extended	121	1	0.000507357
13	H13.c	ZNF366	12	1	0.000507357
14	H14.a	AR	23	29	0.0356265
14	H14.a	ARID3A	11	48	0.0589681
14	H14.a	ARNT	523	3	0.0036855
14	H14.a	ARNT_extended	1029	3	0.0036855
14	H14.a	ARNTL	46	1	0.0012285
14	H14.a	ARNTL_extended	239	2	0.002457
14	H14.a	ATF1	16	2	0.002457
14	H14.a	ATF1_extended	112	1	0.0012285
14	H14.a	ATF2	43	6	0.00737101
14	H14.a	ATF2_extended	856	3	0.0036855
14	H14.a	ATF3	300	23	0.0282555
14	H14.a	ATF3_extended	492	2	0.002457
14	H14.a	ATF4	275	3	0.0036855
14	H14.a	ATF4_extended	481	3	0.0036855
14	H14.a	ATF5_extended	33	1	0.0012285
14	H14.a	ATF6B_extended	26	4	0.004914
14	H14.a	ATF7_extended	38	3	0.0036855
14	H14.a	BACH1	19	18	0.022113
14	H14.a	BACH1_extended	274	4	0.004914
14	H14.a	BACH2_extended	14	139	0.170762
14	H14.a	BATF	60	44	0.0540541
14	H14.a	BATF_extended	80	41	0.0503686
14	H14.a	BCL3_extended	13	23	0.0282555
14	H14.a	BCL6_extended	10	2	0.002457
14	H14.a	BCL6B_extended	360	62	0.0761671
14	H14.a	BCLAF1_extended	1361	1	0.0012285
14	H14.a	BHLHE22	65	40	0.04914
14	H14.a	BHLHE22_extended	101	41	0.0503686
14	H14.a	BHLHE40	79	1	0.0012285
14	H14.a	BHLHE40_extended	505	3	0.0036855
14	H14.a	BHLHE41	11	110	0.135135
14	H14.a	BRF1	39	1	0.0012285
14	H14.a	BRF1_extended	89	4	0.004914
14	H14.a	CBFB_extended	107	4	0.004914
14	H14.a	CEBPA	267	1	0.0012285
14	H14.a	CEBPA_extended	442	2	0.002457
14	H14.a	CEBPB	131	4	0.004914
14	H14.a	CEBPB_extended	501	3	0.0036855
14	H14.a	CEBPD	1112	1	0.0012285
14	H14.a	CEBPD_extended	1578	1	0.0012285
14	H14.a	CEBPG	98	1	0.0012285
14	H14.a	CEBPG_extended	135	2	0.002457
14	H14.a	CHD2	1271	2	0.002457
14	H14.a	CHD2_extended	1839	3	0.0036855
14	H14.a	CLOCK_extended	363	2	0.002457
14	H14.a	CREB1	12	1	0.0012285
14	H14.a	CREB1_extended	152	3	0.0036855
14	H14.a	CREB3	36	2	0.002457
14	H14.a	CREB3_extended	53	2	0.002457
14	H14.a	CREB3L2	67	4	0.004914
14	H14.a	CREB3L2_extended	133	2	0.002457
14	H14.a	CREB5	507	60	0.0737101
14	H14.a	CREB5_extended	1311	50	0.0614251
14	H14.a	CREBL2_extended	15	162	0.199017
14	H14.a	CREM	19	8	0.00982801
14	H14.a	CREM_extended	60	4	0.004914
14	H14.a	CTCF	11	2	0.002457
14	H14.a	CTCF_extended	15	14	0.017199
14	H14.a	CUX1	13	81	0.0995086
14	H14.a	CUX2	13	17	0.0208845
14	H14.a	CUX2_extended	15	13	0.0159705
14	H14.a	DDIT3	62	5	0.00614251
14	H14.a	DDIT3_extended	64	5	0.00614251
14	H14.a	DLX2	33	4	0.004914
14	H14.a	DMRTA1	11	3	0.0036855
14	H14.a	DMRTA1_extended	54	3	0.0036855
14	H14.a	DNMT3A	796	2	0.002457
14	H14.a	E2F1	1525	64	0.0786241
14	H14.a	E2F1_extended	1584	64	0.0786241
14	H14.a	E2F2	975	68	0.0835381
14	H14.a	E2F2_extended	1063	60	0.0737101
14	H14.a	E2F3	1197	3	0.0036855
14	H14.a	E2F3_extended	1368	3	0.0036855
14	H14.a	E2F6	1075	3	0.0036855
14	H14.a	E2F6_extended	1745	5	0.00614251
14	H14.a	E2F7	518	38	0.046683
14	H14.a	E2F7_extended	680	27	0.0331695
14	H14.a	E2F8	224	67	0.0823096
14	H14.a	E2F8_extended	650	54	0.0663391
14	H14.a	EBF4	24	108	0.132678
14	H14.a	EBF4_extended	31	24	0.029484
14	H14.a	EGR1	31	1	0.0012285
14	H14.a	EGR1_extended	1647	5	0.00614251
14	H14.a	EGR2_extended	18	56	0.0687961
14	H14.a	EHF_extended	98	16	0.019656
14	H14.a	ELF1	1938	2	0.002457
14	H14.a	ELF1_extended	2229	2	0.002457
14	H14.a	ELF2	1102	2	0.002457
14	H14.a	ELF2_extended	2211	2	0.002457
14	H14.a	ELF3_extended	1427	4	0.004914
14	H14.a	ELF4	332	81	0.0995086
14	H14.a	ELF4_extended	411	61	0.0749386
14	H14.a	ELK1	637	2	0.002457
14	H14.a	ELK1_extended	794	2	0.002457
14	H14.a	ELK3	43	3	0.0036855
14	H14.a	ELK3_extended	78	4	0.004914
14	H14.a	ELK4	678	3	0.0036855
14	H14.a	ENO1_extended	65	82	0.100737
14	H14.a	EOMES	52	54	0.0663391
14	H14.a	EP300_extended	12	2	0.002457
14	H14.a	ERF	1141	1	0.0012285
14	H14.a	ERF_extended	1545	2	0.002457
14	H14.a	ERG	27	156	0.191646
14	H14.a	ESR1	31	158	0.194103
14	H14.a	ESR1_extended	33	147	0.18059
14	H14.a	ESRRA	28	3	0.0036855
14	H14.a	ESRRA_extended	43	4	0.004914
14	H14.a	ETS1	803	64	0.0786241
14	H14.a	ETS1_extended	855	63	0.0773956
14	H14.a	ETS2	644	2	0.002457
14	H14.a	ETV1	1262	3	0.0036855
14	H14.a	ETV1_extended	1808	3	0.0036855
14	H14.a	ETV2	95	4	0.004914
14	H14.a	ETV2_extended	614	4	0.004914
14	H14.a	ETV4	2742	2	0.002457
14	H14.a	ETV4_extended	3042	2	0.002457
14	H14.a	ETV5	1397	3	0.0036855
14	H14.a	ETV5_extended	1673	3	0.0036855
14	H14.a	FLI1	897	78	0.0958231
14	H14.a	FLI1_extended	960	77	0.0945946
14	H14.a	FOS	17	78	0.0958231
14	H14.a	FOS_extended	191	1	0.0012285
14	H14.a	FOSB	48	50	0.0614251
14	H14.a	FOSB_extended	65	69	0.0847666
14	H14.a	FOSL2_extended	11	228	0.280098
14	H14.a	FOXA1	12	84	0.103194
14	H14.a	FOXA1_extended	15	82	0.100737
14	H14.a	FOXA2	25	3	0.0036855
14	H14.a	FOXA2_extended	47	3	0.0036855
14	H14.a	FOXC1_extended	18	79	0.0970516
14	H14.a	FOXD2_extended	64	33	0.0405405
14	H14.a	FOXD4_extended	16	149	0.183047
14	H14.a	FOXF1_extended	45	209	0.256757
14	H14.a	FOXJ1_extended	20	106	0.130221
14	H14.a	FOXM1_extended	34	11	0.0135135
14	H14.a	FOXO1	51	2	0.002457
14	H14.a	FOXO1_extended	59	3	0.0036855
14	H14.a	FOXO3	71	2	0.002457
14	H14.a	FOXO3_extended	203	2	0.002457
14	H14.a	FOXO4_extended	42	2	0.002457
14	H14.a	FOXP1	10	1	0.0012285
14	H14.a	FOXP1_extended	65	2	0.002457
14	H14.a	FOXP2_extended	134	2	0.002457
14	H14.a	FOXP3_extended	51	11	0.0135135
14	H14.a	FOXP4	30	1	0.0012285
14	H14.a	GABPA	1394	3	0.0036855
14	H14.a	GABPA_extended	1761	4	0.004914
14	H14.a	GABPB1	861	6	0.00737101
14	H14.a	GABPB1_extended	1356	5	0.00614251
14	H14.a	GATA3	12	78	0.0958231
14	H14.a	GATA3_extended	15	83	0.101966
14	H14.a	GATA4	23	7	0.00859951
14	H14.a	GATA6	16	190	0.233415
14	H14.a	GATA6_extended	23	9	0.0110565
14	H14.a	GLIS1	34	18	0.022113
14	H14.a	GLIS1_extended	40	19	0.0233415
14	H14.a	GLIS3_extended	201	70	0.0859951
14	H14.a	GMEB2	20	2	0.002457
14	H14.a	GMEB2_extended	42	1	0.0012285
14	H14.a	GTF3C2_extended	532	5	0.00614251
14	H14.a	GZF1	12	42	0.0515971
14	H14.a	HAND2	11	27	0.0331695
14	H14.a	HDAC2_extended	12	43	0.0528256
14	H14.a	HDX	30	20	0.02457
14	H14.a	HES1	17	9	0.0110565
14	H14.a	HES1_extended	19	9	0.0110565
14	H14.a	HES6	69	1	0.0012285
14	H14.a	HESX1_extended	29	3	0.0036855
14	H14.a	HEY1	43	4	0.004914
14	H14.a	HEY1_extended	122	3	0.0036855
14	H14.a	HEYL_extended	12	91	0.111794
14	H14.a	HIF1A_extended	255	1	0.0012285
14	H14.a	HINFP	18	5	0.00614251
14	H14.a	HLF	132	2	0.002457
14	H14.a	HLF_extended	158	2	0.002457
14	H14.a	HMGA1	45	45	0.0552826
14	H14.a	HNF1B_extended	28	6	0.00737101
14	H14.a	HNF4A	143	2	0.002457
14	H14.a	HNF4G	16	102	0.125307
14	H14.a	HNF4G_extended	21	9	0.0110565
14	H14.a	HOXA13	63	3	0.0036855
14	H14.a	HOXA13_extended	64	3	0.0036855
14	H14.a	HOXA3_extended	12	121	0.148649
14	H14.a	HOXA4_extended	18	10	0.012285
14	H14.a	HOXA5	12	2	0.002457
14	H14.a	HOXA5_extended	13	33	0.0405405
14	H14.a	HOXB2	12	53	0.0651106
14	H14.a	HOXB2_extended	18	131	0.160934
14	H14.a	HOXB5	28	48	0.0589681
14	H14.a	HP1BP3	19	84	0.103194
14	H14.a	HSF4	45	117	0.143735
14	H14.a	HSF4_extended	48	126	0.154791
14	H14.a	HTATIP2	355	1	0.0012285
14	H14.a	IKZF1	56	39	0.0479115
14	H14.a	IRF1	86	31	0.0380835
14	H14.a	IRF1_extended	154	41	0.0503686
14	H14.a	IRF2	116	5	0.00614251
14	H14.a	IRF2_extended	179	4	0.004914
14	H14.a	IRF4	59	114	0.140049
14	H14.a	IRF4_extended	401	33	0.0405405
14	H14.a	IRF5	483	74	0.0909091
14	H14.a	IRF5_extended	682	73	0.0896806
14	H14.a	IRF6_extended	20	41	0.0503686
14	H14.a	IRF7_extended	11	42	0.0515971
14	H14.a	IRF8	502	76	0.0933661
14	H14.a	IRF8_extended	658	78	0.0958231
14	H14.a	IRF9	22	130	0.159705
14	H14.a	IRF9_extended	116	2	0.002457
14	H14.a	JDP2_extended	19	2	0.002457
14	H14.a	JUN	298	5	0.00614251
14	H14.a	JUN_extended	984	3	0.0036855
14	H14.a	JUNB	331	3	0.0036855
14	H14.a	JUNB_extended	544	29	0.0356265
14	H14.a	KLF10_extended	60	4	0.004914
14	H14.a	KLF12	141	2	0.002457
14	H14.a	KLF12_extended	239	3	0.0036855
14	H14.a	KLF13	163	2	0.002457
14	H14.a	KLF13_extended	221	3	0.0036855
14	H14.a	KLF15	17	19	0.0233415
14	H14.a	KLF16_extended	27	4	0.004914
14	H14.a	KLF3_extended	12	2	0.002457
14	H14.a	KLF5	275	4	0.004914
14	H14.a	KLF5_extended	501	5	0.00614251
14	H14.a	KLF6	14	48	0.0589681
14	H14.a	KLF6_extended	254	73	0.0896806
14	H14.a	KLF7	17	18	0.022113
14	H14.a	KLF9_extended	757	3	0.0036855
14	H14.a	LEF1_extended	10	236	0.289926
14	H14.a	MAF	26	11	0.0135135
14	H14.a	MAF_extended	54	16	0.019656
14	H14.a	MAFA_extended	22	19	0.0233415
14	H14.a	MAFB	22	186	0.228501
14	H14.a	MAFB_extended	23	187	0.22973
14	H14.a	MAFF	20	3	0.0036855
14	H14.a	MAFF_extended	36	2	0.002457
14	H14.a	MAFG	14	2	0.002457
14	H14.a	MAFG_extended	32	2	0.002457
14	H14.a	MAFK	21	5	0.00614251
14	H14.a	MAFK_extended	23	6	0.00737101
14	H14.a	MAX	119	1	0.0012285
14	H14.a	MAX_extended	205	1	0.0012285
14	H14.a	MAZ_extended	936	2	0.002457
14	H14.a	MBD1	667	1	0.0012285
14	H14.a	MEF2A	24	112	0.137592
14	H14.a	MEF2A_extended	29	76	0.0933661
14	H14.a	MEF2C	293	66	0.0810811
14	H14.a	MEF2C_extended	365	64	0.0786241
14	H14.a	MEIS1	68	2	0.002457
14	H14.a	MEIS1_extended	77	3	0.0036855
14	H14.a	MESP1	13	48	0.0589681
14	H14.a	MGA	35	3	0.0036855
14	H14.a	MGA_extended	38	3	0.0036855
14	H14.a	MIXL1_extended	14	401	0.492629
14	H14.a	MLX	457	3	0.0036855
14	H14.a	MLX_extended	862	3	0.0036855
14	H14.a	MLXIPL	142	1	0.0012285
14	H14.a	MLXIPL_extended	319	1	0.0012285
14	H14.a	MXI1_extended	158	1	0.0012285
14	H14.a	MYB	11	36	0.044226
14	H14.a	MYBL1	15	93	0.114251
14	H14.a	MYBL2	147	108	0.132678
14	H14.a	MYBL2_extended	149	109	0.133907
14	H14.a	MYC	625	1	0.0012285
14	H14.a	MYC_extended	1083	2	0.002457
14	H14.a	MZF1	13	74	0.0909091
14	H14.a	NANOG	14	29	0.0356265
14	H14.a	NF1_extended	27	2	0.002457
14	H14.a	NFATC1	38	73	0.0896806
14	H14.a	NFATC1_extended	39	73	0.0896806
14	H14.a	NFATC3	21	7	0.00859951
14	H14.a	NFE2L1_extended	11	63	0.0773956
14	H14.a	NFE2L2	35	2	0.002457
14	H14.a	NFE2L2_extended	77	2	0.002457
14	H14.a	NFE2L3	17	69	0.0847666
14	H14.a	NFE2L3_extended	27	56	0.0687961
14	H14.a	NFIB	51	1	0.0012285
14	H14.a	NFIB_extended	73	1	0.0012285
14	H14.a	NFIC	12	2	0.002457
14	H14.a	NFIL3	10	175	0.214988
14	H14.a	NFIL3_extended	123	4	0.004914
14	H14.a	NFKB1	10	2	0.002457
14	H14.a	NFKB1_extended	12	37	0.0454545
14	H14.a	NFKB2	55	3	0.0036855
14	H14.a	NFKB2_extended	118	4	0.004914
14	H14.a	NFYA	218	4	0.004914
14	H14.a	NFYA_extended	232	4	0.004914
14	H14.a	NFYC	742	4	0.004914
14	H14.a	NFYC_extended	767	3	0.0036855
14	H14.a	NKX3-1	22	61	0.0749386
14	H14.a	NR1I2_extended	60	3	0.0036855
14	H14.a	NR1I3	378	1	0.0012285
14	H14.a	NR1I3_extended	510	1	0.0012285
14	H14.a	NR2C1_extended	16	34	0.041769
14	H14.a	NR2C2	156	4	0.004914
14	H14.a	NR2C2_extended	178	3	0.0036855
14	H14.a	NR2F1	23	27	0.0331695
14	H14.a	NR2F1_extended	37	1	0.0012285
14	H14.a	NR2F2	18	3	0.0036855
14	H14.a	NR2F2_extended	30	2	0.002457
14	H14.a	NR2F6	555	1	0.0012285
14	H14.a	NR2F6_extended	1336	1	0.0012285
14	H14.a	NR3C2_extended	238	2	0.002457
14	H14.a	NRL	53	2	0.002457
14	H14.a	ONECUT1	39	2	0.002457
14	H14.a	ONECUT2_extended	14	94	0.115479
14	H14.a	PBX3	41	1	0.0012285
14	H14.a	PBX3_extended	42	1	0.0012285
14	H14.a	PCK2	11	2	0.002457
14	H14.a	PITX1	11	3	0.0036855
14	H14.a	PITX1_extended	17	4	0.004914
14	H14.a	PKNOX1	22	1	0.0012285
14	H14.a	PKNOX1_extended	40	2	0.002457
14	H14.a	PLAGL1	59	50	0.0614251
14	H14.a	POLE3_extended	1184	3	0.0036855
14	H14.a	POLR3A	178	3	0.0036855
14	H14.a	POLR3A_extended	179	3	0.0036855
14	H14.a	POU2F1	21	25	0.0307125
14	H14.a	POU2F1_extended	34	3	0.0036855
14	H14.a	POU2F2	13	153	0.187961
14	H14.a	POU2F2_extended	14	152	0.186732
14	H14.a	POU5F1	11	213	0.261671
14	H14.a	POU5F1_extended	21	35	0.0429975
14	H14.a	POU6F1	11	260	0.31941
14	H14.a	POU6F1_extended	47	2	0.002457
14	H14.a	PPARA	392	1	0.0012285
14	H14.a	PPARA_extended	1036	1	0.0012285
14	H14.a	PPARD_extended	399	1	0.0012285
14	H14.a	PPARG	14	1	0.0012285
14	H14.a	PPARG_extended	17	5	0.00614251
14	H14.a	PRDM1	20	200	0.2457
14	H14.a	PRDM1_extended	715	83	0.101966
14	H14.a	PRDM15	11	56	0.0687961
14	H14.a	PRRX1_extended	10	151	0.185504
14	H14.a	PSMD12_extended	15	44	0.0540541
14	H14.a	PURA	20	28	0.034398
14	H14.a	RAD21	17	99	0.121622
14	H14.a	RARA	45	4	0.004914
14	H14.a	RARA_extended	48	5	0.00614251
14	H14.a	RARB	13	2	0.002457
14	H14.a	RARB_extended	15	30	0.036855
14	H14.a	RBPJ	24	5	0.00614251
14	H14.a	REL	216	3	0.0036855
14	H14.a	REL_extended	218	2	0.002457
14	H14.a	RELA	15	42	0.0515971
14	H14.a	RELB	87	1	0.0012285
14	H14.a	RELB_extended	88	2	0.002457
14	H14.a	REST	13	23	0.0282555
14	H14.a	RFX2	20	11	0.0135135
14	H14.a	RFXANK_extended	16	2	0.002457
14	H14.a	RFXAP_extended	12	45	0.0552826
14	H14.a	RORC	61	2	0.002457
14	H14.a	RORC_extended	79	3	0.0036855
14	H14.a	RUNX2	169	90	0.110565
14	H14.a	RUNX2_extended	357	74	0.0909091
14	H14.a	RUNX3	232	86	0.105651
14	H14.a	RUNX3_extended	432	92	0.113022
14	H14.a	RXRA	112	3	0.0036855
14	H14.a	RXRA_extended	881	1	0.0012285
14	H14.a	RXRB	17	20	0.02457
14	H14.a	RXRB_extended	45	2	0.002457
14	H14.a	SALL1	19	1	0.0012285
14	H14.a	SETDB1	304	3	0.0036855
14	H14.a	SETDB1_extended	373	4	0.004914
14	H14.a	SHOX2_extended	15	39	0.0479115
14	H14.a	SIX5	203	2	0.002457
14	H14.a	SIX5_extended	394	3	0.0036855
14	H14.a	SMAD3_extended	13	61	0.0749386
14	H14.a	SMAD5	349	3	0.0036855
14	H14.a	SMAD9_extended	10	28	0.034398
14	H14.a	SMARCC2	186	3	0.0036855
14	H14.a	SMARCC2_extended	345	5	0.00614251
14	H14.a	SNAI1_extended	25	22	0.027027
14	H14.a	SNAI2_extended	44	2	0.002457
14	H14.a	SOX12	15	21	0.0257985
14	H14.a	SOX12_extended	50	4	0.004914
14	H14.a	SOX17_extended	25	56	0.0687961
14	H14.a	SOX18	38	4	0.004914
14	H14.a	SOX4	365	69	0.0847666
14	H14.a	SOX4_extended	447	59	0.0724816
14	H14.a	SOX5_extended	22	6	0.00737101
14	H14.a	SOX7	18	72	0.0884521
14	H14.a	SOX7_extended	37	80	0.0982801
14	H14.a	SOX9	38	11	0.0135135
14	H14.a	SP1	27	9	0.0110565
14	H14.a	SP1_extended	56	2	0.002457
14	H14.a	SP2	16	81	0.0995086
14	H14.a	SP2_extended	69	7	0.00859951
14	H14.a	SP3_extended	26	2	0.002457
14	H14.a	SP4	124	4	0.004914
14	H14.a	SP4_extended	641	4	0.004914
14	H14.a	SPI1	969	71	0.0872236
14	H14.a	SPI1_extended	981	72	0.0884521
14	H14.a	SPIB	419	51	0.0626536
14	H14.a	SPIB_extended	444	54	0.0663391
14	H14.a	SPIC	749	68	0.0835381
14	H14.a	SPIC_extended	844	73	0.0896806
14	H14.a	SREBF1	30	1	0.0012285
14	H14.a	SREBF1_extended	49	1	0.0012285
14	H14.a	SREBF2	94	1	0.0012285
14	H14.a	SREBF2_extended	148	2	0.002457
14	H14.a	SRF_extended	16	7	0.00859951
14	H14.a	STAT1_extended	57	1	0.0012285
14	H14.a	STAT2	28	4	0.004914
14	H14.a	STAT4_extended	16	112	0.137592
14	H14.a	STAT6	13	43	0.0528256
14	H14.a	STAT6_extended	47	3	0.0036855
14	H14.a	TAF1	38	4	0.004914
14	H14.a	TAGLN2	79	40	0.04914
14	H14.a	TBP	33	5	0.00614251
14	H14.a	TBX15	32	3	0.0036855
14	H14.a	TBX15_extended	35	3	0.0036855
14	H14.a	TBX19	20	78	0.0958231
14	H14.a	TBX19_extended	41	3	0.0036855
14	H14.a	TBX2	13	36	0.044226
14	H14.a	TBX2_extended	65	36	0.044226
14	H14.a	TBX21	14	124	0.152334
14	H14.a	TBX21_extended	27	203	0.249386
14	H14.a	TBX6_extended	38	34	0.041769
14	H14.a	TCF12	29	1	0.0012285
14	H14.a	TCF12_extended	76	1	0.0012285
14	H14.a	TCF3	55	1	0.0012285
14	H14.a	TCF3_extended	148	2	0.002457
14	H14.a	TCF4	50	84	0.103194
14	H14.a	TCF4_extended	52	79	0.0970516
14	H14.a	TCF7	23	1	0.0012285
14	H14.a	TCF7_extended	24	1	0.0012285
14	H14.a	TCF7L1	12	5	0.00614251
14	H14.a	TCF7L1_extended	24	4	0.004914
14	H14.a	TEAD2	11	72	0.0884521
14	H14.a	TEAD2_extended	21	5	0.00614251
14	H14.a	TEAD4	42	17	0.0208845
14	H14.a	TFAP4	24	10	0.012285
14	H14.a	TFCP2L1	20	24	0.029484
14	H14.a	TFDP1	1804	63	0.0773956
14	H14.a	TFDP1_extended	2087	59	0.0724816
14	H14.a	TFDP2	1271	5	0.00614251
14	H14.a	TFDP2_extended	1920	5	0.00614251
14	H14.a	TGIF1	16	4	0.004914
14	H14.a	TGIF1_extended	18	4	0.004914
14	H14.a	TGIF2_extended	10	46	0.0565111
14	H14.a	THRB	18	22	0.027027
14	H14.a	TP53	17	33	0.0405405
14	H14.a	TP53_extended	466	2	0.002457
14	H14.a	USF2_extended	1090	2	0.002457
14	H14.a	XBP1	469	1	0.0012285
14	H14.a	XBP1_extended	956	2	0.002457
14	H14.a	YY2	14	100	0.12285
14	H14.a	ZBTB1	31	2	0.002457
14	H14.a	ZBTB33_extended	749	3	0.0036855
14	H14.a	ZBTB40	17	30	0.036855
14	H14.a	ZBTB7B	18	5	0.00614251
14	H14.a	ZBTB7B_extended	31	5	0.00614251
14	H14.a	ZFHX2_extended	28	107	0.13145
14	H14.a	ZFP14	85	2	0.002457
14	H14.a	ZFP37	15	27	0.0331695
14	H14.a	ZFX_extended	691	4	0.004914
14	H14.a	ZNF143	465	4	0.004914
14	H14.a	ZNF143_extended	766	3	0.0036855
14	H14.a	ZNF2	16	385	0.472973
14	H14.a	ZNF2_extended	20	2	0.002457
14	H14.a	ZNF235	43	24	0.029484
14	H14.a	ZNF296	24	25	0.0307125
14	H14.a	ZNF324B	14	11	0.0135135
14	H14.a	ZNF333	14	56	0.0687961
14	H14.a	ZNF343	19	10	0.012285
14	H14.a	ZNF362_extended	19	1	0.0012285
14	H14.a	ZNF396	11	397	0.487715
14	H14.a	ZNF410	16	17	0.0208845
14	H14.a	ZNF432	40	67	0.0823096
14	H14.a	ZNF471	14	67	0.0823096
14	H14.a	ZNF564	136	2	0.002457
14	H14.a	ZNF573	16	293	0.359951
14	H14.a	ZNF580	16	8	0.00982801
14	H14.a	ZNF581_extended	13	67	0.0823096
14	H14.a	ZNF624	20	19	0.0233415
14	H14.a	ZNF76	30	1	0.0012285
14	H14.a	ZNF772	12	105	0.128993
14	H14.a	ZNF93	21	41	0.0503686
14	H14.a	ZSCAN29	53	4	0.004914
14	H14.a	ZXDB	178	3	0.0036855
14	H14.b	ARID3A	231	80	0.0879121
14	H14.b	ARNT	146	1	0.0010989
14	H14.b	ARNT_extended	550	2	0.0021978
14	H14.b	ARNT2_extended	13	20	0.021978
14	H14.b	ARNTL	114	2	0.0021978
14	H14.b	ARNTL2_extended	18	54	0.0593407
[truncated: 1,609 more rows]
