# Supplementary material for: Intratumoral heterogeneity and clonal evolution in liver cancer
Source: Nat Commun. 2020 Jan 15;11:291. doi: 10.1038/s41467-019-14050-z (PMC6962317; doi:10.1038/s41467-019-14050-z)
Supplement: Supplementary file 9 — Source Data [file 41467_2019_14050_MOESM9_ESM.zip]

Archive with 13 entries (13 files):
- 5.txt
- 4.txt
- 6.txt
- 7.txt
- 8.txt
- 9.txt
- 1.gz
- 10.txt
- 11.txt
- 12.gz
- 13.gz
- 2.txt
- 3.gz
