# Supplementary material for: Intratumoral heterogeneity and clonal evolution in liver cancer
Source: Nat Commun. 2020 Jan 15;11:291. doi: 10.1038/s41467-019-14050-z (PMC6962317; doi:10.1038/s41467-019-14050-z)
Supplement: Supplementary file 9 — Source Data [file 41467_2019_14050_MOESM9_ESM.zip › 5.txt]

sequence	sampleA_abundance	sampleB_abundance	sampleA_frequency	sampleB_frequency	pValue	significance	fold_change
ATCCAGCGCACAGAGCAGCGGGACTCGGCCATGTATCGCTGTGCCAGCAGCTTAGAGGCCCTTACCTACGAGCAGTACTTCGGGCCG	1536	27	0.014321411	0.000276096	0	A > B	-51.87109072
GCTCCCTCCCAGACATCTGTGTACTTCTGTGCCAGCAGTAACCGGGACAGCCTATTCTATAGCAATCAGCCCCAGCATTTTGGTGAT	365	2652	0.0034032	0.027118783	0	B > A	7.968612834
GTGAGCACCTTGGAGCTGGGGGACTCGGCCCTTTATCTTTGCGCCAGCAGCTTTGACTCGTACACCGGGGAGCTGTTTTTTGGAGAA	1025	3765	0.009556931	0.038500082	4.94065645841247e-324	B > A	4.028498316
CAGCCCTCAGAACCCAGGGACTCAGCTGTGTACTTCTGTGCCAGCAGTTTAAGGGGAACGGGACAGGACGAGCAGTACTTCGGGCCG	417	3174	0.003888039	0.032456643	4.94065645841247e-324	B > A	8.347817361
GCCCTGCAGCCAGAAGACTCAGCCCTGTATCTCTGCGCCAGCAGCCCAGCATCCGAGACTAGCACAGATACGCAGTATTTTGGCCCA	2066	4949	0.019263044	0.050607412	4.94065645841247e-324	B > A	2.627176241
CACACCCTGCAGCCAGAAGACTCGGCCCTGTATCTCTGCGCCAGCAGCCAGTCAGCGGGGGGGCTTAATGAGCAGTTCTTCGGGCCA	967	3178	0.009016149	0.032497546	2.90713166669448e-318	B > A	3.604371027
CTGAAGATCCAGCGCACAGAGCAGGGGGACTCGGCCATGTATCTCTGTGCCAGCAGCCGGGGCACAGATACGCAGTATTTTGGCCCA	1225	32	0.011421698	0.000327225	5.3e-292	A > B	-34.9047104
ACAGAGCAGGAGGACTCGGCCGTGTATCTCTGTGCCAGCAGCCGTCGCGGAGGGAGCAGCTCTGGAAACACCATATATTTTGGAGAG	2373	507	0.022125462	0.005184473	5.49e-251	A > B	-4.267639317
GTGACATCGGCCCAAAAGAACCCGACAGCTTTCTATCTCTGTGCCAGTAGTATGTTTCGGGCTGGACAGGAAGCTTTCTTTGGACAA	973	2759	0.009072092	0.028212942	3.46e-233	B > A	3.109860667
CACACCCTGCAGCCAGAAGACTCGGCCCTGTATCTCTGTGCCAGCAGGATTGACAGGCATAGCAATCAGCCCCAGCATTTTGGTGAT	2328	4515	0.021705889	0.046169421	9.72e-204	B > A	2.127045842
CAGGTAGTGCGAGGAGATTCGGCAGCTTATTTCTGTGCCAGCTCACTGCGCTCCCGGAGCTCCTACAATGAGCAGTTCTTCGGGCCA	712	7	0.006638571	7.16e-05	5.23e-187	A > B	-92.7427314
ACCCTGCAGCCAGAAGACTCGGCCCTGTATCTCTGTGCCAGCAGCCAAGCAGCGGGGGCCCGCACAGATACGCAGTATTTTGGCCCA	225	1178	0.002097863	0.012045975	7.36e-176	B > A	5.742021888
CACCTACACGCCCTGCAGCCAGAAGACTCAGCCCTGTATCTCTGCGCCAGCAGCCAATTAACGGCGGAGACCCAGTACTTCGGGCCA	56	670	0.000522135	0.006851276	2.42e-147	B > A	13.12166201
AGTTCTAAGAAGCTCCTTCTCAGTGACTCTGGCTTCTATCTCTGTGCCTGGGCTCGGGACAGTTACAACGAGCAGTACTTCGGGCCG	555	6	0.005174729	6.14e-05	5.69e-145	A > B	-84.34117779
AAGATCCAGCCCTCAGAACCCAGGGACTCAGCTGTGTACTTCTGTGCCAGCAGTTTCCCTATGAACACTGAAGCTTTCTTTGGACAA	524	2	0.00488569	2.05e-05	1.87e-143	A > B	-238.8906874
ACCAGTGCCCATCCTGAAGACAGCAGCTTCTACATCTGCAGTGCTAGTATCCAGGGGTCCTTACCGTATGGCTACACCTTCGGTTCG	92	727	0.000857793	0.007434146	1.21e-136	B > A	8.66659805
TCCACAAAGCTGGAGGACTCAGCCATGTACTTCTGTGCCAGCAGTGACTGGAACAGGGTTGGTAACTATGGCTACACCTTCGGTTCG	142	776	0.001323985	0.007935209	1.02e-119	B > A	5.993430149
ACTGTGACATCGGCCCAAAAGAACCCGACAGCTTTCTATCTCTGTGCCAGTAGTGCTACAGGGTACACTGAAGCTTTCTTTGGACAA	49	549	0.000456868	0.005613956	1.42e-118	B > A	12.28791888
ACAGTGACCAGTGCCCATCCTGAAGACAGCAGCTTCTACATCTGCAGTGCTAGGGGACTAGCCCACAATGAGCAGTTCTTCGGGCCA	989	2081	0.009221273	0.021279859	1.44e-111	B > A	2.307692082
GAGTCGCCCAGCCCCAACCAGACCTCTCTGTACTTCTGTGCCAGCAGTCCCGGGGGCTATTTAAACTATGGCTACACCTTCGGTTCG	1	298	9.32e-06	0.003047284	2.37e-94	B > A	326.8273069
CCAGGCCTGGGGGACGCAGCCATGTACCTGTGTGCCACCAGCAGTTTTGGACAGGGGACAACTAATGAAAAACTGTTTTTTGGCAGT	1287	404	0.011999776	0.004131217	2.45e-90	A > B	-2.904658705
CTGGAGTCGCCCAGCCCCAACCAGACCTCTCTGTACTTCTGTGCCAGCAGTAAGCGGGGACCCTACAATGAGCAGTTCTTCGGGCCA	28	386	0.000261067	0.003947153	4.55e-89	B > A	15.11928817
AGCACCTTGGAGCTGGGGGACTCGGCCCTTTATCTTTGCGCCAGCAGCTTATACGGACCTTTGGGAGAGACCCAGTACTTCGGGCCA	932	232	0.008689815	0.002372382	2.31e-86	A > B	-3.662906696
AGGCTGGAGTTGGCTGCTCCCTCCCAGACATCTGTGTACTTCTGTGCCAGCAGTTATTACGGGAACACTGAAGCTTTCTTTGGACAA	350	993	0.003263342	0.010154205	4.52e-85	B > A	3.111596508
GCTCCCTCCCAAACATCTGTGTACTTCTGTGCCAGCAGTTACGATAGACTAGCGGGTACGTGGAGGGATACGCAGTATTTTGGCCCA	16	317	0.000149181	0.003241574	3.8e-80	B > A	21.7290806
ATCCAGCGCACAGAGCGGGGGGACTCAGCCGTGTATCTCTGTGCCAGCAGCTTAATGGCAGGCTCCTACGAGCAGTACTTCGGGCCG	433	37	0.004037221	0.000378354	2.99e-79	A > B	-10.67048356
GTGAGCAACATGAGCCCTGAAGACAGCAGCATATATCTCTGCAGCGTTGATTCGGGGTCTGGGGCCAACGTCCTGACTTTCGGGGCC	313	7	0.00291836	7.16e-05	4.08e-77	A > B	-40.77032996
ATCCGCTCACCAGGCCTGGGGGACGCAGCCATGTACCTGTGTGCCACCAGTCAGGACAGGGGGCTACCTGAAGCTTTCTTTGGACAA	351	16	0.003272666	0.000163613	5.15e-77	A > B	-20.00253608
CAGCGCACAGAGCAGGGGGACTCAGCTGTGTATCTCTGTGCCAGCAGCCTGGACAGGGCACTTAATGAAAAACTGTTTTTTGGCAGT	211	717	0.001967329	0.007331888	8.1e-76	B > A	3.726823039
AGCACCTTGGAGCTGGGGGACTCGGCCCTTTATCTTTGCGCCAGCAGCTTGGGGGACACCAGCACAGATACGCAGTATTTTGGCCCA	450	52	0.004195726	0.000531741	1.33e-72	A > B	-7.890546778
AGCTCTCTGGAGCTGGGGGACTCAGCTTTGTATTTCTGTGCCAGCCGCGGGCGCCGGGAACCAAACTATGGCTACACCTTCGGTTCG	257	1	0.002396226	1.02e-05	6.53e-71	A > B	-234.3317048
GAGTCGCCCAGCCCCAACCAGACCTCTCTGTACTTCTGTGCCAGCAGTCCTAGGGGGCGTAAGGGTGAAAAACTGTTTTTTGGCAGT	471	66	0.004391526	0.000674902	1.07e-68	A > B	-6.506911505
TCGGCTGCTCCCTCCCAGACATCTGTGTACTTCTGTGCCAGCAGTGAGGGGCCTAATGGTCGCAATCAGCCCCAGCATTTTGGTGAT	970	1749	0.00904412	0.017884899	5.55e-68	B > A	1.97751664
AAGATCCAGCGCACAGAGCAGGGGGACTCGGCCATGTATCTCTGTGCCAGCAGCCCCCCGAGGGGAGAGACCCAGTACTTCGGGCCA	718	176	0.006694514	0.001799738	6.08e-68	A > B	-3.719715335
CTTCACCTACACACCCTGCAGCCAGAAGACTCGGCCCTGTATCTCTGCGCCAGCAGCTCACTTACCGGGGAGCTGTTTTTTGGAGAA	250	3	0.002330959	3.07e-05	2.35e-65	A > B	-75.98304305
ACCTTGGAGCTGGGGGACTCGGCCCTTTATCTTTGCGCCAGCAGCCAGAGGGGGACAGGGTTTTACACTGAAGCTTTCTTTGGACAA	890	295	0.008298214	0.003016607	1.9e-58	A > B	-2.750843728
CCCCTGATCCTGGAGTCGCCCAGCCCCAACCAGACCTCTCTGTACTTCTGTGCCAGCAGCCGGGGAGATACGCAGTATTTTGGCCCA	47	323	0.00043822	0.003302929	1.4e-57	B > A	7.537142663
CGCACAGAGCGGGGGGACTCAGCCGTGTATCTCTGTGCCAGCAGCTTAGTACCGGGACAGGGAGCCTATGGCTACACCTTCGGTTCG	383	880	0.003571029	0.008998691	4.07e-56	B > A	2.519915451
NNNNTGTCGGCTGCTCCCTCCCAAACATCTGTGTACTTCTGTGCCAGCAGTCGTCCTAACAGGAACTATGGCTACACCTTCGGTTCG	233	7	0.002172454	7.16e-05	1.52e-55	A > B	-30.34979834
GAGCAGGAGGACTCGGCCGTGTATCTCTGTGCCAGCAGCTTAGTGAGTATGGCGGGGGGGCTCTACAATGAGCAGTTCTTCGGGCCA	164	530	0.001529109	0.005419666	1.14e-53	B > A	3.544329528
CTGGAGTCGCCCAGCCCCAACCAGACCTCTCTGTACTTCTGTGCCAGCAGGGTCTCTCAGGGGAACTATGGCTACACCTTCGGTTCG	371	839	0.003459143	0.008579434	3.13e-52	B > A	2.480219527
AAGCTGGAGGACTCAGCCATGTACTTCTGTGCCAGCAGTGAATCTTTTTCCGGGGGCGCAGTTTCCTACGAGCAGTACTTCGGGCCG	84	378	0.000783202	0.003865347	8.01e-52	B > A	4.935311682
CGCACACAGAAGGAGGACTCCGCCGTGTATCTCTGTGCCAGCAGCTTAGGGCCAGGGAGTAACACCGGGGAGCTGTTTTTTGGAGAA	56	317	0.000522135	0.003241574	6.25e-51	B > A	6.208308743
ATCCAGCCTGCAGAGCTTGAGGACTCGGCCGTGTATCTCTGTGCCAGCAGCCGGACTCGGGGGGGGCAAAGCTACACCTTCGGTTCG	44	290	0.000410249	0.002965478	8.6e-51	B > A	7.228486807
ATCAATTCCCTGGAGCTTGGTGACTCTGCTGTGTATTTCTGTGCCAGCAGTCCGGGACCACCCAAAAACATTCAGTACTTCGGCGCC	462	102	0.004307612	0.00104303	7.57e-49	A > B	-4.129901869
ATCCAGCCCTCAGAACCCAGGGACTCAGCTGTGTACTTCTGTGCCAGCAGTTTTTGGGATGCGGACACTGAAGCTTTCTTTGGACAA	37	260	0.000344982	0.002658704	2.82e-47	B > A	7.706793017
CAGCGCACAGAGCAGGGGGACTCGGCCATGTATCTCTGTGCCAGCAGCTGGGGACAGGGCCCCCCCGGGGAGCTGTTTTTTGGAGAA	890	343	0.008298214	0.003507444	4.47e-46	A > B	-2.365886005
CACGCCCTGCAGCCAGAAGACTCAGCCCTGTATCTCTGCGCCAGCAGCCAAGCCCAGGGGGCGCTTAATGAGCAGTTCTTCGGGCCA	217	12	0.002023272	0.000122709	7.87e-46	A > B	-16.48832034
GTGAGCACCTTGGAGCTGGGGGACTCGGCCCTTTATCTTTGCGCCAGCAGCTTGAGGGACTCTCAGAATGAGCAGTTCTTCGGGCCA	671	218	0.006256294	0.002229221	8.93e-46	A > B	-2.806492948
ATCCAGCGCACAGAGCAGGGGGACTCGGCCATGTATCTCTGTGCCAGCAGCCCGACTGAAGAACAGGGTATTCGGTACTTCGGCGCC	52	287	0.000484839	0.0029348	1.37e-45	B > A	6.053138687
AACATGAGCTCCTTGGAGCTGGGGGACTCAGCCCTGTACTTCTGTGCCAGCAGCTCGGGGAGAAATCAGCCCCAGCATTTTGGTGAT	175	3	0.001631671	3.07e-05	6.86e-45	A > B	-53.18813014
CTGGAGTCGCCCAGCCCCAACCAGACCTCTCTGTACTTCTGTGCCAGCAGTCCCGGGGGTGCGCCCGGGGAGCTGTTTTTTGGAGAA	1004	419	0.009361131	0.004284604	1.29e-44	A > B	-2.184829839
CTGCAGCCAGAAGACTCAGCCCTGTATCTCTGCGCCAGCAGCCAAGTGTGGGGACAGTCTGTGAATTCACCCCTCCACTTTGGGAAC	192	7	0.001790176	7.16e-05	1.37e-44	A > B	-25.00927588
CACGCCCTGCAGCCAGAAGACTCAGCCCTGTATCTCTGCGCCAGCAGCCCGGACAGGGGAAGGACCGGGGAGCTGTTTTTTGGAGAA	12	184	0.000111886	0.001881545	1.75e-44	B > A	16.81661758
CAGGTAGTGCGAGGAGATTCGGCAGCTTATTTCTGTGCCAGCTCACCTTTTCAGGGGGCGCTGGACACTGAAGCTTTCTTTGGACAA	213	14	0.001985977	0.000143161	4.58e-43	A > B	-13.87233272
CTGGAGTCTGCCAGGCCCTCACATACCTCTCAGTACCTCTGTGCCAGCAGTGATATCAGGAGCTCCTACGAGCAGTACTTCGGGCCG	112	383	0.00104427	0.003916476	2.13e-41	B > A	3.750445187
ACTGTGACATCGGCCCAAAAGAACCCGACAGCTTTCTATCTCTGTGCCAGTAGAGGACTTAGCAATCAGCCCCAGCATTTTGGTGAT	127	407	0.001184127	0.004161895	3.99e-41	B > A	3.514736403
CAGCGCACAGAGCAGGGGGACTCGGCCATGTATCTCTGTGCCAGCAGCTCTCCGGGACAGGGGAATGAAAAACTGTTTTTTGGCAGT	68	299	0.000634021	0.00305751	1.06e-40	B > A	4.822412395
ACGATCCAGCGCACAGAGCAGCGGGACTCAGCCATGTATCGCTGTGCTAGCAGCATGGACTTTGGAAACACCATATATTTTGGAGAG	199	13	0.001855443	0.000132935	1.59e-40	A > B	-13.95750052
ATCCAGCGCACAGAGCAGCGGGACTCGGCCATGTATCGCTGTGCCAGCAGCTTAGGGGGGGGCACACGGGAGCAGTTCTTCGGGCCA	192	11	0.001790176	0.000112484	1.97e-40	A > B	-15.91499374
TCCGCTACCAGCTCCCAGACATCTGTGTACTTCTGTGCCATCAGTGACTGGATTTCAGGGATGAGCCCTGAAGCTTTCTTTGGACAA	3	139	2.8e-05	0.001421384	2.46e-40	B > A	50.81543139
CCCTCCCAAACATCTGTGTACTTCTGTGCCAGCAGTTACTCGGTTTCGACTAGCGGGGTTTACACAGATACGCAGTATTTTGGCCCA	348	70	0.003244695	0.000715805	3.8e-40	A > B	-4.532931254
CTGAAGGTGCAGCCTGCAGAACTGGAGGATTCTGGAGTTTATTTCTGTGCCAGCAGCCCGGGGATCCTTGAGCAGTTCTTCGGGCCA	174	476	0.001622347	0.004867474	7.04e-40	B > A	3.000266105
CTGGAGTCCGCCAGCACCAACCAGACATCTATGTACCTCTGTGCCAGCAGTTTATTTCGGTACACCGGGGAGCTGTTTTTTGGAGAA	186	492	0.001734233	0.005031086	2.39e-39	B > A	2.901043426
GTGAACGCCTTGTTGCTGGGGGACTCGGCCCTGTATCTCTGTGCCAGCAGCTTGTGGGGGGCTCAGGAGACCCAGTACTTCGGGCCA	331	67	0.00308619	0.000685128	4.11e-38	A > B	-4.50454697
ATCCAGCGCACAGAGCGGGGGGACTCAGCCGTGTATCTCTGTGCCAGCAGCTTGACGGGACTTGGGGATACGCAGTATTTTGGCCCA	17	175	0.000158505	0.001789512	9.15e-38	B > A	11.28992868
GTGAACGCCTTGGAGCTGGACGACTCGGCCCTGTATCTCTGTGCCAGCAGCCCTGGACAGGAGTTATATGGCTACACCTTCGGTTCG	135	1	0.001258718	1.02e-05	1.04e-36	A > B	-123.0925297
GTGACCAGTGCCCATCCTGAAGACAGCAGCTTCTACATCTGCAGTGCTCCGTCAGGGGCGACTAATGAAAAACTGTTTTTTGGCAGT	430	120	0.004009249	0.001227094	4.03e-36	A > B	-3.267270851
GCTGCTCCCTCCCAGACATCTGTGTACTTCTGTGCCAGCAGTTCGGCAGGGGGCGCTTCCTATAATTCACCCCTCCACTTTGGGAAC	175	12	0.001631671	0.000122709	4.5e-35	A > B	-13.29703253
NNNNCTCTGAAGATCCGGTCCACAAAGCTGGAGGACTCAGCCATGTACTTCTGTGCCAGCAGTGGCGACAGCCAGTACTTCGGCGCC	184	15	0.001715586	0.000153387	4.65e-35	A > B	-11.18470394
GAGTCGCCCAGCCCCAACCAGACCTCTCTGTACTTCTGTGCCAGCAGTTTACGTGCTATCGCGGGACTCTCGTGTAACGTCGGGCCG	101	332	0.000941707	0.003394961	9.07e-35	B > A	3.605112164
ATCCAGCGCACAGAGCAGGGGGACTCGGCCATGTATCTCTGTGCCAGCAGCTCGGGGACAGGGCAGACTGAAGCTTTCTTTGGACAA	210	24	0.001958005	0.000245419	9.43e-35	A > B	-7.97821952
GAGTCCGCCAGCACCAACCAGACATCTATGTACCTCTGTGCCAGCAGTTTTGGGTACAGGGGGGCTCAGCCCCAGCATTTTGGTGAT	126	1	0.001174803	1.02e-05	2.18e-34	A > B	-114.8863611
GCCCTGCAGCCAGAAGACTCAGCCCTGTATCTCTGCGCCAGCAGCCAAGGGGGACAGGGGGCGACCGGGGAGCTGTTTTTTGGAGAA	127	1	0.001184127	1.02e-05	2.22e-34	A > B	-115.7981576
GTGAACGCCTTGTTGCTGGGGGACTCGGCCCTGTATCTCTGTGCCAGCATCGCCGGGACAGGTCTTCCCACAGCTTTCTTTGGACAA	171	12	0.001594376	0.000122709	2.57e-34	A > B	-12.99310036
AGCTCCTTGGAGCTGGGGGACTCAGCCCTGTACTTCTGTGCCAGCAGCTTACCCGACAGGGGATGGACTGAAGCTTTCTTTGGACAA	119	0	0.001109536	0	3.69e-34	A > B	-60
AACCTGAGCTCTCTGGAGCTGGGGGACTCAGCTTTGTATTTCTGTGCCAGCAGCGTAGAATTAGGGTCTGAAGCTTTCTTTGGACAA	169	434	0.001575728	0.004437991	1.54e-33	B > A	2.816469783
TCGGCTGCTCCCTCCCAGACATCTGTGTACTTCTGTGCCAGCAGTTACTCGGACGGGGGGGCGGTCAATGAGCAGTTCTTCGGGCCA	69	267	0.000643345	0.002730285	6.03e-33	B > A	4.243891205
GTGAGCAACATGAGCCCTGAAGACAGCAGCATATATCTCTGCAGCGTTTCTGGGGACAAGGTCTACATTGAGCAGTTCTTCGGGCCA	144	6	0.001342632	6.14e-05	7.07e-33	A > B	-21.8831164
AAGATCCGGTCCACAAAGCTGGAGGACTCAGCCATGTACTTCTGTGCCAGCAACTTAGGGACAGCGTATGGCTACACCTTCGGTTCG	114	0	0.001062917	0	9.97e-33	A > B	-60
CTGCAGCCAGAAGACTCAGCCCTGTATCTCTGCGCCAGCAGCCCCATCTTTCAAGGGGGAGGTCAGAATGAGCAGTTCTTCGGGCCA	282	57	0.002629322	0.00058287	1.14e-32	A > B	-4.510993293
CCCTCAGAACCCAGGGACTCAGCTGTGTACTTCTGTGCCAGCAGACAGACAAAGACAGGGGGGAGCTATGGCTACACCTTCGGTTCG	3	113	2.8e-05	0.001155514	1.95e-32	B > A	41.31038667
ATCCAGCGCACAGAGCGGGGGGACTCAGCCGTGTATCTCTGTGCCAGCAGCCCTCTTCTGAGGGGGGATGAGCAGTTCTTCGGGCCA	15	150	0.000139858	0.001533868	3.15e-32	B > A	10.96735929
ATCCAGCGCACAGAGCAGGGGGACTCGGCCATGTATCTCTGTGCCAGCAGCTTAGGTACGCAGATCTACGAGCAGTACTTCGGGCCG	128	3	0.001193451	3.07e-05	4.71e-32	A > B	-38.90331804
CTGATCCTGGAGTCGCCCAGCCCCAACCAGACCTCTCTGTACTTCTGTGCCGCCGGCGGGGCGTTGCAGCCCCAGCATTTTGGTGAT	146	9	0.00136128	9.2e-05	1.4e-30	A > B	-14.79136571
GAGTCCGCCAGCACCAACCAGACATCTATGTACCTCTGTGCCAGCAGTTTAGGGACAGAAGGCAATCAGCCCCAGCATTTTGGTGAT	1	98	9.32e-06	0.001002127	1.61e-30	B > A	107.4801211
GCCCATCCTGAAGACAGCAGCTTCTACATCTGCAGTGCTAGACCGACGCAAATGACAGGGGGTTACTATGGCTACACCTTCGGTTCG	409	128	0.003813449	0.001308901	5.77e-30	A > B	-2.913474807
ATTCTGGAGTCCGCCAGCACCAACCAGACATCTATGTACCTCTGTGCCAGCAGTTCTCTGGGGAGCGGGGAGCTGTTTTTTGGAGAA	267	57	0.002489464	0.00058287	9.27e-30	A > B	-4.271046841
AAGATCCGGTCCACAAAGCTGGAGGACTCAGCCATGTACTTCTGTGCCAGCAGCCCCCCGGGGAACACTGAAGCTTTCTTTGGACAA	188	26	0.001752881	0.00026587	1.52e-28	A > B	-6.592990197
ACAAAGCTGGAGGACTCAGCCATGTACTTCTGTGCCAGCAGTGAATTTGGCAGGGGCCCTTCCCAAGAGACCCAGTACTTCGGGCCA	52	216	0.000484839	0.00220877	1.63e-28	B > A	4.555672322
GAGTTGGCTGCTCCCTCCCAGACATCTGTGTACTTCTGTGCCAGCAACTCCCTTGGGCCAGGCGACTATGGCTACACCTTCGGTTCG	157	15	0.001463842	0.000153387	1.76e-28	A > B	-9.543470207
GCCCAAAAGAACCCGACAGCTTTCTATCTCTGTGCCAGTAGTTCCTCCTTAGCGATACAGACCTACAATGAGCAGTTCTTCGGGCCA	594	242	0.005538358	0.00247464	2.5e-28	A > B	-2.238045995
AGCTCTCTGGAGCTGGGGGACTCAGCTTTGTATTTCTGTGCCAGCAGCTACACGGACAGGGCACACCCTGGCTACACCTTCGGTTCG	160	391	0.001491814	0.003998282	2.52e-28	B > A	2.680148427
ATCCGCTCACCAGGCCTGGGGGACGCAGCCATGTACCTGTGTGCCACCAGCGGAGAATGGGGTTACGATGAGCAGTTCTTCGGGCCA	545	212	0.00508149	0.002167866	2.79e-28	A > B	-2.344005196
CTGGAGTCCGCCAGCACCAACCAGACATCTATGTACCTCTGTGCCAGCAGTCCCCTCTCCTATAATTCACCCCTCCACTTTGGGAAC	246	51	0.002293664	0.000521515	3.48e-28	A > B	-4.398077315
AAGATCCAGCGCACAGAGCAGGAGGACTCGGCCGTGTATCTCTGTGCCAGCAGCTTAGGGGTCGGCACTGAAGCTTTCTTTGGACAA	9	119	8.39e-05	0.001216868	4.91e-28	B > A	14.50128618
GAGCTGGGGGACTCGGCCCTTTATCTTTGCGCCAGCAGCTTGGACCCCTATACCGGGAGGGGATACGATGGCTACACCTTCGGTTCG	370	673	0.003449819	0.006881954	9.24e-28	B > A	1.994873731
CCTGAAGACAGCAGCTTCTACATCTGCAGTGCTAAAGACGGGACAGGGGCCCTTCCGAGCTCCTACAATGAGCAGTTCTTCGGGCCA	132	345	0.001230746	0.003527896	1.11e-27	B > A	2.866468906
CGCACAGAGCAGCGGGACTCAGCCATGTATCGCTGTGCTAGCAGCTTAGGGCCCCAGGGGAACACCGGGGAGCTGTTTTTTGGAGAA	100	1	0.000932384	1.02e-05	4.25e-27	A > B	-91.17965166
AACCTGAGCTCTCTGGAGCTGGGGGACTCAGCTTTGTATTTCTGTGCCAGCAGCGTAGATGGGACATACGAGCAGTACTTCGGGCCG	173	23	0.001613024	0.000235193	8.96e-27	A > B	-6.858295538
ATCCAGCGCACAGAGCAGGGGGACTCGGCCATGTATCTCTGTGCCAGCAGCTTAACAGGGGCCGGCTATGGCTACACCTTCGGTTCG	173	23	0.001613024	0.000235193	8.96e-27	A > B	-6.858295538
TCTAAGAAGCTCCTTCTCAGTGACTCTGGCTTCTATCTCTGTGCCGGGACGGGGGACAGGAGGGCCTACGAGCAGTACTTCGGGCCG	102	2	0.000951031	2.05e-05	2.69e-26	A > B	-46.50162235
CTGACAGTGACCAGTGCCCATCCTGAAGACAGCAGCTTCTACATCTGCAGTGCTAGAGCGGGGACAGCAGAAGCTTTCTTTGGACAA	101	2	0.000941707	2.05e-05	5.09e-26	A > B	-46.04572409
GACTCTGCTGTGTATTTCTGTGCCAGCAGCCAAGATTTAGGCCGGGCTAGCGGGGGGGCTTCGGGCTACGAGCAGTACTTCGGGCCG	169	23	0.001575728	0.000235193	7.97e-26	A > B	-6.699722231
CACCTACACACCCTGCAGCCAGAAGACTCGGCCCTGTATCTCTGCGCCAGCAGCCAAGATTGGGGCTACGAGCAGTACTTCGGGCCG	88	0	0.000820498	0	1.76e-25	A > B	-60
CTGAGCTCTCTGGAGCTGGGGGACTCAGCTTTGTATTTCTGTGCCAGCAGCCCAAGGTGGGGGGCCTACGAGCAGTACTTCGGGCCG	1	82	9.32e-06	0.000838514	1.89e-25	B > A	89.9323462
TCCACAAAGCTGGAGGACTCAGCCATGTACTTCTGTGCCAGCAGTGAAAGGGTCGGCAGGGTGATCGACGAGCAGTACTTCGGGCCG	87	0	0.000811174	0	3.37e-25	A > B	-60
CAGCGCACAGAGCAGCGGGACTCGGCCATGTATCGCTGTGCCAGCAGCCGGGGGACCAACCGTGGAGAGACCCAGTACTTCGGGCCA	107	4	0.00099765	4.09e-05	3.89e-25	A > B	-24.39055682
ATCCAGCGCACAGAGCAGGAGGACTCCGCCGTGTATCTCTGTGCCAGCAGCTTACCCGGGGGGCGCTACGAGCAGTACTTCGGGCCG	14	122	0.000130534	0.001247546	4.05e-25	B > A	9.557270241
CAGCGCACAGAGCAGGAGGACTCGGCCGTGTATCTCTGTGCCAGCAGCCCCGAGCGGGGGCGCACAGATACGCAGTATTTTGGCCCA	283	77	0.002638645	0.000787385	5.4e-25	A > B	-3.351148236
CCTGAAGACAGCAGCATATATCTCTGCAGCGTTGAAGGGGTAACCGGGGGGCCGTTCGCGAACACCGGGGAGCTGTTTTTTGGAGAA	97	2	0.000904412	2.05e-05	6.49e-25	A > B	-44.22213106
ACATCGGCCCAAAAGAACCCGACAGCTTTCTATCTCTGTGCCAGTAGCCCCTTTTGGGGCTCTGGAAACACCATATATTTTGGAGAG	31	159	0.000289039	0.0016259	8.01e-25	B > A	5.62519396
ACTCTGACTGTGAGCAACATGAGCCCTGAAGACAGCAGCATATATCTCTGCAGCGTTGGGGGCAACACTGAAGCTTTCTTTGGACAA	146	17	0.00136128	0.000173838	1.85e-24	A > B	-7.830723025
GAGCTGGGGGACTCAGCTTTGTATTTCTGTGCCAGCAGCGTAGGGATGGGGGGGACTAGGCCCACAGATACGCAGTATTTTGGCCCA	313	94	0.00291836	0.000961224	2.08e-24	A > B	-3.036088401
GTGAACGCCTTGTTGCTGGGGGACTCGGCCCTGTATCTCTGTGCCAGCAGCTTGGGGGGTGGCTATAATACGCAGTATTTTGGCCCA	125	10	0.001165479	0.000102258	2.34e-24	A > B	-11.39745646
CAGGGGGACTCGGCCATGTATCTCTGTGCCAGCAGCTCGACTCAGGGTGGGACCCTCTCTGGGGCCAACGTCCTGACTTTCGGGGCC	10	107	9.32e-05	0.001094159	8.12e-24	B > A	11.73507444
GAGTCCGCCAGCACCAACCAGACATCTATGTACCTCTGTGCCAGCAGTACTCACGGACAGGGCAATCAGCCCCAGCATTTTGGTGAT	192	37	0.001790176	0.000378354	1.26e-23	A > B	-4.731484627
GCCAGCACCAACCAGACATCTATGTACCTCTGTGCCAGCACCACCCCCATAGGGCTGAGCTCTGGAAACACCATATATTTTGGAGAG	212	46	0.001976653	0.000470386	1.64e-23	A > B	-4.202192642
CACACCCTGCAGCCAGAAGACTCGGCCCTGTATCTCTGCGCCAGCAGCCCCCGGCGGCAGGGGGCCTATGGCTACACCTTCGGTTCG	106	280	0.000988327	0.00286322	4.7e-23	B > A	2.897038304
AAGATCCGGTCCACAAAGCTGGAGGACTCAGCCATGTACTTCTGTGCCCTCTGGAGTTCCGGGGGTCGGGAGCAGTACTTCGGGCCG	79	0	0.000736583	0	6.18e-23	A > B	-60
CTGGAGTCTGCTGCCTCCTCCCAGACATCTGTATATTTCTGCGCCAGCAGCGGGACGGCGAACACCGGGGAGCTGTTTTTTGGAGAA	328	108	0.003058218	0.001104385	9.67e-23	A > B	-2.769159791
GTGAGCACCTTGGAGCTGGGGGACTCGGCCCTTTATCTTTGCGCCAGCAGCTTTGACAGCTTCTCCTACGAGCAGTACTTCGGGCCG	260	73	0.002424197	0.000746482	2.66e-22	A > B	-3.247494443
AAGATCCAGCGCACAGAGCAGCGGGACTCGGCCATGTATCGCTGTGCCAGCACCAGGACTAACCAAGAGACCCAGTACTTCGGGCCA	73	222	0.00068064	0.002270124	5.87e-22	B > A	3.335279128
NTGTCGGCTGCTCCCTCCCAGACATCTGTGTACTTCTGTGCCAGCAGTGAAACGGCAGGGGGTCGATATGGCTACACCTTCGGTTCG	252	70	0.002349607	0.000715805	7.68e-22	A > B	-3.28246746
ATGAATGTGAGCACCTTGGAGCTGGGGGACTCGGCCCTTTATCTTTGCGCCAGCAGCTCGGATGGCTATGGCTACACCTTCGGTTCG	239	64	0.002228397	0.00065445	1.21e-21	A > B	-3.404990117
AAGATCCAGCCCTCAGAACCCAGGGACTCAGCTGTGTACTTCTGTGCCAGCAGCTACGGGACACCCTACGAGCAGTACTTCGGGCCG	0	65	0	0.000664676	1.26e-21	B > A	60
AAGATCCGGTCCACAAAGCTGGAGGACTCAGCCATGTACTTCTGTGCCAGCCCCCGGGGGGCCACAGATACGCAGTATTTTGGCCCA	74	0	0.000689964	0	1.62e-21	A > B	-60
TCGGCTGCTCCCTCCCAGACATCTGTGTACTTCTGTGCCAGCAGTTACTCGGCGACAGGGAGCTCCTACGAGCAGTACTTCGGGCCG	113	10	0.001053593	0.000102258	2.71e-21	A > B	-10.30330064
CTGAGCTCTCTGGAGCTGGGGGACTCAGCTTTGTATTTCTGTGCCAGCAGCGTAGGTGGCGTCTCCTACGAGCAGTACTTCGGGCCG	137	19	0.001277365	0.00019429	3.92e-21	A > B	-6.574532778
CAAAAGAACCCGACAGCTTTCTATCTCTGTGCCAGTAGTATCCTGCGTGGATCAGTTCCAGATGGAAACACCATATATTTTGGAGAG	283	90	0.002638645	0.000920321	8.73e-21	A > B	-2.867093491
NTGTCGGCTGCTCCCTCCCAGACATCTGTGTACTTCTGTGCCAGCAATTGGCGACAGACGAACACCGGGGAGCTGTTTTTTGGAGAA	113	11	0.001053593	0.000112484	1.35e-20	A > B	-9.366636943
ACTCTGGAGTCCGCTACCAGCTCCCAGACATCTGTGTACTTCTGTGCCATCAGACTGGACAGCTTCTATGGCTACACCTTCGGTTCG	215	419	0.002004625	0.004284604	1.54e-20	B > A	2.137359788
ACTCTGAAGATCCAGCGCACAGAGCAGGGGGACTCGGCCATGTATCTCTGTGCCAGCAGTAGGTTAGATACGCAGTATTTTGGCCCA	51	177	0.000475516	0.001809964	2.6e-20	B > A	3.806318814
NNNNTGTCGGCTGCTCCCTCCCAAACATCTGTGTACTTCTGTGCCAGCAGCTGGGGGGGCCCCGGGAATGAGCAGTTCTTCGGGCCA	229	63	0.002135158	0.000644224	3.95e-20	A > B	-3.314307973
NNNNTGTCGGCTGCTCCCTCCCAAACATCTGTGTACTTCTGTGCCAGCAGTTACGTAACTACCCAAGAGACCCAGTACTTCGGGCCA	69	0	0.000643345	0	4.31e-20	A > B	-60
CTGGAGTCGCCCAGCCCCAACCAGACCTCTCTGTACTTCTGTGCCAGCAGTTTGGCAGCGACTAACACTGAAGCTTTCTTTGGACAA	87	4	0.000811174	4.09e-05	5.44e-20	A > B	-19.83157424
AAGATCCAGCGCACAGAGCAGGGGGACTCGGCCATGTATCTCTGTGCCAGCAGCCCCGGGACAATCAATGAGCAGTTCTTCGGGCCA	86	4	0.00080185	4.09e-05	1e-19	A > B	-19.60362511
TCCGCCAGCACCAACCAGACATCTATGTACCTCTGTGCCAGCAGTTTAGGGACAGGGGACTTTAACTATGGCTACACCTTCGGTTCG	247	74	0.002302987	0.000756708	1.11e-19	A > B	-3.043428914
AAGATCCAGCGCACAGAGCAGGGGGACTCGGCCATGTATCTCTGTGCCAGCAGCCCAAACAGCCCCTATGGCTACACCTTCGGTTCG	90	237	0.000839145	0.002423511	1.44e-19	B > A	2.888071281
TCAGAACCCAGGGACTCAGCTGTGTATTTTTGTGCTAGTGGTTTGTACCCCCCCGGGACTCCCACAGATACGCAGTATTTTGGCCCA	179	363	0.001668967	0.00371196	1.99e-19	B > A	2.22410694
AATGTGAACGCCTTGGAGCTGGACGACTCGGCCCTGTATCTCTGTGCCAGCAGCTTGCGGGGGGCGCCTGAGCAGTACTTCGGGCCG	20	115	0.000186477	0.001175965	2.01e-19	B > A	6.306231594
ATTCTGGAGTCCGCCAGCACCAACCAGACATCTATGTACCTCTGTGCCAGCGGGCCCGCAGCGAACAATGAGCAGTTCTTCGGGCCA	665	337	0.006200351	0.00344609	2.75e-19	A > B	-1.799242384
AGTGCCCATCCTGAAGACAGCAGCTTCTACATCTGCAGTGCTAGAGATCCAGGGACAGGGAGGATGGATACGCAGTATTTTGGCCCA	703	364	0.006554656	0.003722186	3.78e-19	A > B	-1.760969646
AGCTCTCTGGAGCTGGGGGACTCAGCTTTGTATTTCTGTGCCAGCAGCGTAGGACAGGGGGGAGGTTCACCCCTCCACTTTGGGAAC	76	2	0.000708611	2.05e-05	4.67e-19	A > B	-34.64826763
ACTGTGAGCAACATGAGCCCTGAAGACAGCAGCATATATCTCTGCAGCGTTTTTGACGGGTTGAACACTGAAGCTTTCTTTGGACAA	3	70	2.8e-05	0.000715805	4.8e-19	B > A	25.59050502
GTAGTGCGAGGAGATTCGGCAGCTTATTTCTGTGCCAGCTCAGAGGACAGGGGGAGCTCCTATAATTCACCCCTCCACTTTGGGAAC	102	10	0.000951031	0.000102258	8.8e-19	A > B	-9.300324469
TCGGCCCAAAAGAACCCGACAGCTTTCTATCTCTGTGCCAGTAGTATGCTGCCGGGACAGGGGGCGCCTTCAGCTTTCTTTGGACAA	78	3	0.000727259	3.07e-05	1.47e-18	A > B	-23.70670943
CTGATCCTGGAGTCGCCCAGCCCCAACCAGACCTCTCTGTACTTCTGTGCCAGCAGTGGCTTGGGGCAGCCCCAGCATTTTGGTGAT	7	80	6.53e-05	0.000818063	1.81e-18	B > A	12.53412491
CACGCCCTGCAGCCAGAAGACTCAGCCCTGTATCTCTGCGCCAGCAGCCCCTGGACAGGGGAGGGTCAGCCCCAGCATTTTGGTGAT	128	21	0.001193451	0.000214741	5.22e-18	A > B	-5.557616863
ACCAGTGCCCATCCTGAAGACAGCAGCTTCTACATCTGCAGTGCTAGCTCCTCCGGGGGGCTGTACAATGAGCAGTTCTTCGGGCCA	115	16	0.001072241	0.000163613	6.15e-18	A > B	-6.553537463
CACGCCCTGCAGCCAGAAGACTCAGCCCTGTATCTCTGCGCCAGCAGCCATCCCGGGACAAATTACTACGAGCAGTACTTCGGGCCG	87	6	0.000811174	6.14e-05	6.21e-18	A > B	-13.22104949
TCACCAGGCCTGGGGGACGCAGCCATGTACCTGTGTGCCACCAGCAGCCTCGGGGAAAGCTCCTACAATGAGCAGTTCTTCGGGCCA	202	57	0.001883415	0.00058287	1.5e-17	A > B	-3.231278883
CTGAAGATCCGGTCCACAAAGCTGGAGGACTCAGCCATGTACTTCTGTGCCACGTACGGGGGTTCCAGGGGCTACACCTTCGGTTCG	5	70	4.66e-05	0.000715805	2.42e-17	B > A	15.35430301
CTGAGCTCTCTGGAGCTGGGGGACTCAGCTTTGTATTTCTGTGCCAGCAGCGCCTACGACAGGGTTGGTGAGCAGTTCTTCGGGCCA	2	60	1.86e-05	0.000613547	3.07e-17	B > A	32.90207788
CTGGAGTCGCCCAGCCCCAACCAGACCTCTCTGTACTTCTGTGCCAGCAGTTCACCCCATAGCACAGATACGCAGTATTTTGGCCCA	183	353	0.001706262	0.003609702	3.23e-17	B > A	2.115561656
NNNNNNNNNNTGTCGGCTGCTCCCTCCCAGACATCTGTGTACTTCTTCAACGGCGGAGGGAGGGGGGAGACCCAGTACTTCGGGCCA	163	39	0.001519785	0.000398806	7.1e-17	A > B	-3.810841851
GGCCTGGGGGACGCAGCCATGTACCTGTGTGCCACCAGCAGAGATCTCTTTTCTGGGGATGGCAATCAGCCCCAGCATTTTGGTGAT	19	102	0.000177153	0.00104303	8.08e-17	B > A	5.887740252
ATGAGCTCCTTGGAGCTGGGGGACTCAGCCCTGTACTTCTGTGCCAGCAGCTCGGGACTGAACACCGGGGAGCTGTTTTTTGGAGAA	71	3	0.000661992	3.07e-05	1.21e-16	A > B	-21.57918423
GAGTCTGCCATCCCCAACCAGACAGCTCTTTACTTCTGTGCCACCAGTGACTATACAGAGGTTAACTATGGCTACACCTTCGGTTCG	104	14	0.000969679	0.000143161	1.59e-16	A > B	-6.773345552
TCGGCTGCTCCCTCCCAGACATCTGTGTACTTCTGTGCCAGCAGGCCCATGGGCGGGGGGCACGCAGATACGCAGTATTTTGGCCCA	85	8	0.000792526	8.18e-05	6.01e-16	A > B	-9.687837989
CGGTCCACAAAGCTGGAGGACTCAGCCATGTACTTCTGTGCCAGCAGCGAGGGGCGGGGGGCCTACAATGAGCAGTTCTTCGGGCCA	123	23	0.001146832	0.000235193	6.12e-16	A > B	-4.876129198
AAGATCCGGTCCACAAAGCTGGAGGACTCAGCCATGTACTTCTGTGCCACCCCCGCAGGGGTTAACTATGGCTACACCTTCGGTTCG	1	51	9.32e-06	0.000521515	1.11e-15	B > A	55.9335324
GTGCAGCCTGCAGAACTGGAGGATTCTGGAGTTTATTTCTGTGCCAGCAGCCTATTCGCACACAACTATGGCTACACCTTCGGTTCG	135	277	0.001258718	0.002832543	1.4e-15	B > A	2.250339648
GCTGCTCCCTCCCAGACATCTGTGTACTTCTGTGCCAGCAGTCAAGGTGTATGGGGATCTGGGGCCAACGTCCTGACTTTCGGGGCC	58	1	0.000540782	1.02e-05	1.59e-15	A > B	-52.88419796
CACGCCCTGCAGCCAGAAGACTCAGCCCTGTATCTCTGCGCCAGCAGCCAAGGGCAGGTCATGAACACTGAAGCTTTCTTTGGACAA	53	0	0.000494163	0	1.75e-15	A > B	-60
TCCCTGATTCTGGAGTCCGCCAGCACCAACCAGACATCTATGTACCTCTGTGCCAGCAGCCCTGTGACACCCCTCCACTTTGGGAAC	298	119	0.002778503	0.001216868	1.97e-15	A > B	-2.283322369
TCGGCCCAAAAGAACCCGACAGCTTTCTATCTCTGTGCCAGTAGTGGGGACAGGGGTCTTAGCAATCAGCCCCAGCATTTTGGTGAT	1	50	9.32e-06	0.000511289	2.27e-15	B > A	54.83679647
AGCTCCTTGGAGCTGGGGGACTCAGCCCTGTACTTCTGTGCCAGCAGCTTAGGCCTCAGGGTCTACAATGAGCAGTTCTTCGGGCCA	19	96	0.000177153	0.000981675	2.29e-15	B > A	5.54140259
ACTCTGAAGATCCAGCGCACAGAGCAGGGGGACTCGGCCATGTATCTCTGTGCCAGCAGCCAGGGACCGGAGCAGTTCTTCGGGCCA	69	4	0.000643345	4.09e-05	3.37e-15	A > B	-15.72848991
ATCCTGGAGTCGCCCAGCCCCAACCAGACCTCTCTGTACTTCTGTGCCAGCAGTTCAGCAGGAGGAAACACCATATATTTTGGAGAG	7	68	6.53e-05	0.000695353	3.89e-15	B > A	10.65400617
AAGATCCAGCGCACAGAGCAGGGGGACTCGGCCATGTATCTCTGTGCCAGCAGCACGTTAGTTTGGGCCGAGCAGTATTTTGGCCCA	584	310	0.00544512	0.003169993	4.32e-15	A > B	-1.717706986
ATCCGGTCCACAAAGCTGGAGGACTCAGCCATGTACTTCTGTGCCAGCAGTACAGGTCAGGGGTATCAGCCCCAGCATTTTGGTGAT	212	70	0.001976653	0.000715805	4.75e-15	A > B	-2.761440879
ACTGTGAGCAACATGAGCCCTGAAGACAGCAGCATATATCTCTGCAGCGTTCAACGGGACACCTTATGGGGCTACACCTTCGGTTCG	56	1	0.000522135	1.02e-05	5.74e-15	A > B	-51.06060493
ACGGAGTCAGGGGACACAGCACTGTATTTCTGTGCCAGCAGTTTCGGGGATTGGGACGAGGACTACAATGAGCAGTTCTTCGGGCCA	212	372	0.001976653	0.003803992	8.13e-15	B > A	1.924461159
GGGGACACAGCACTGTATTTCTGTGCCAGCAGCAAAATTCCAGGACACAGAAAGAAATATAGCAATCAGCCCCAGCATTTTGGTGAT	101	16	0.000941707	0.000163613	9.68e-15	A > B	-5.755715511
ATCCAGCGCACAGAGCAGCGGGACTCAGCCATGTATCGCTGTGCTAGCAGCTTCCGCCGAAACACCGGGGAGCTGTTTTTTGGAGAA	96	14	0.000895088	0.000143161	1.2e-14	A > B	-6.252318971
CTGAGTTCTAAGAAGCTCCTTCTCAGTGACTCTGGCTTCTATCTCTGTGCCAGTTCGGGACAGGGCTATGGCTACACCTTCGGTTCG	49	0	0.000456868	0	2.58e-14	A > B	-60
GTGACCAGTGCCCATCCTGAAGACAGCAGCTTCTACATCTGCAGTGCTAGAGACGGACAAGATCTAGACGAGCAGTACTTCGGGCCG	49	0	0.000456868	0	2.58e-14	A > B	-60
TCCGCCAGCACCAACCAGACATCTATGTACCTCTGTGCCAGCAGTTTAATGGGGACAGGGCTTACCGGGGAGCTGTTTTTTGGAGAA	106	229	0.000988327	0.002341705	2.94e-14	B > A	2.36936347
ATTCTGGAGTCCGCCAGCACCAACCAGACATCTATGTACCTCTGTGCCAGCAGCAGGGACACAAACAATGAGCAGTTCTTCGGGCCA	175	53	0.001631671	0.000541967	3.48e-14	A > B	-3.010648876
ATCCAGCAGGTAGTGCGAGGAGATTCGGCAGCTTATTTCTGTGCCAGCTCACCAAGACAGTGGAACACTGAAGCTTTCTTTGGACAA	1	46	9.32e-06	0.000470386	4.05e-14	B > A	50.44985275
AATGTGAGCACCTTGGAGCTGGGGGACTCGGCCCTTTATCTTTGCGCCAGCAGCTTGGAGGACAACACTGAAGCTTTCTTTGGACAA	48	0	0.000447544	0	5.07e-14	A > B	-60
ACATCGGCCCAAAAGAACCCGACAGCTTTCTATCTCTGTGCCAGTAGTATAGGAAGCGGGGGAATTGATACGCAGTATTTTGGCCCA	808	1047	0.007533659	0.010706397	5.22e-14	B > A	1.42114173
AATGTGAACGCCTTGGAGCTGGACGACTCGGCCCTGTATCTCTGTGCCAGCAGCTTGACTGGGAACCACGAGCAGTACTTCGGGCCG	115	239	0.001072241	0.002443963	6.78e-14	B > A	2.279303366
CTACACACCCTGCAGCCAGAAGACTCGGCCCTGTATCTCTGCGCCAGCAGCCTCTATCGACAGGGATACGAGCAGTACTTCGGGCCG	144	277	0.001342632	0.002832543	9.52e-14	B > A	2.10969342
AAGATCCAGCCCTCAGAACCCAGGGACTCAGCTGTGTACTTCTGTGCCAGCAGTTTAGAGGTGTCCGGGGAGCTGTTTTTTGGAGAA	47	0	0.00043822	0	9.97e-14	A > B	-60
AAGATCCAGCGCACAGAGCAGGGGGACTCGGCCATGTATCTCTGTGCCAGCCGAAGGCCGACCGGCTATGGCTACACCTTCGGTTCG	11	73	0.000102562	0.000746482	1.11e-13	B > A	7.27833844
AACATGAGCTCCTTGGAGCTGGGGGACTCAGCCCTGTACTTCTGTGCCAGCAGCGAGGACTGGAAAACTGAAGCTTTCTTTGGACAA	59	3	0.000550106	3.07e-05	1.18e-13	A > B	-17.93199816
ATCCAGCGCACAGAGCAGGGGGACTCGGCCATGTATCTCTGTGCCAGCAGCTTCAGCGGAGGGGCCCATGGCTACACCTTCGGTTCG	66	5	0.000615373	5.11e-05	1.35e-13	A > B	-12.03571402
CTGGAGCTGGGGGACTCAGCTTTGTATTTCTGTGCCAGCAGCGAACGGGACAGGCCCGCATTTAACTATGGCTACACCTTCGGTTCG	17	85	0.000158505	0.000869192	1.55e-13	B > A	5.483679647
AAGGTGCAGCCTGCAGAACTGGAGGATTCTGGAGTTTATTTCTGTGCCAGCAGCCAAGTGTCCTCCTACGAGCAGTACTTCGGGCCG	13	76	0.00012121	0.00077716	1.61e-13	B > A	6.411686971
ATCCTGAGTTCTAAGAAGCTCCTTCTCAGTGACTCTGGCTTCTATCTCTGTGCCTGGACGGACTACCACGAGCAGTACTTCGGGCCG	1	44	9.32e-06	0.000449935	1.71e-13	B > A	48.25638089
AGCAACATGAGCCCTGAAGACAGCAGCATATATCTCTGCAGCGGCGACATACTAGCGGGGGGGCCAGGGACCCAGTACTTCGGGCCA	6	59	5.59e-05	0.000603321	2.16e-13	B > A	10.78456997
GTGAGCACCTTGGAGCTGGGGGACTCGGCCCTTTATCTTTGCGCCAGCAGGACTACCGCGAACACCGGGGAGCTGTTTTTTGGAGAA	65	5	0.000606049	5.11e-05	2.44e-13	A > B	-11.85335472
GCCTTGTTGCTGGGGGACTCGGCCCTCTATCTCTGTGCCAGCAGCTTTAGCAGGGGGTGGGAGAACACTGAAGCTTTCTTTGGACAA	50	1	0.000466192	1.02e-05	2.74e-13	A > B	-45.58982583
CACACCCTGCAGCCAGAAGACTCGGCCCTGTATCTCTGCGCCAGCAGCCAGAGGACAGGGTTGAACACTGAAGCTTTCTTTGGACAA	2	47	1.86e-05	0.000480612	2.74e-13	B > A	25.77329434
CTGACCCTGGAGTCTGCCAGGCCCTCACATACCTCTCAGTACCTCTGTGCCAGCAGTGGACAGGGCAATGAGCAGTTCTTCGGGCCA	1	42	9.32e-06	0.000429483	7.18e-13	B > A	46.06290903
AAGAAGCTCCTTCTCAGTGACTCTGGCTTCTATCTCTGTGCCTGGAGTGTCTCCGGGCATATCAATCAGCCCCAGCATTTTGGTGAT	44	0	0.000410249	0	7.64e-13	A > B	-60
CTGACTGTGAGCAACATGAGCCCTGAAGACAGCAGCATATATCTCTGCAGCGTTGTTTTGGGGGTCACTGAAGCTTTCTTTGGACAA	2	45	1.86e-05	0.00046016	1.1e-12	B > A	24.67655841
GTGAGCAACATGAGCCCTGAAGACAGCAGCATATATCTCTGCAGCGTCGCACAGGGGCCGGGGAGGTATGGCTACACCTTCGGTTCG	73	9	0.00068064	9.2e-05	1.42e-12	A > B	-7.395682857
TCTAAGAAGCTCCTTCTCAGTGACTCTGGCTTCTATCTCTGTGCCTGGAGTTTTTTCACCAGCAATCAGCCCCAGCATTTTGGTGAT	942	595	0.008783053	0.006084342	1.59e-12	A > B	-1.443550115
ACCCTGCAGCCAGAAGACTCGGCCCTGTATCTCTGCGCCAGCAGCCAAGACCTACCGACCTCTGGAAACACCATATATTTTGGAGAG	37	115	0.000344982	0.001175965	2.57e-12	B > A	3.408773834
ACTGTGACATCGGCCCAAAAGAACCCGACAGCTTTCTATCTCTGTGCCAGTAGTAGGACAGGGGCCTACGAGCAGTACTTCGGGCCG	41	0	0.000382277	0	2.96e-12	A > B	-60
CCCTCAGAACCCAGGGACTCAGCTGTGTACTTCTGTGCCAGCAGTACCGCCTGGACAGTAAACACCGGGGAGCTGTTTTTTGGAGAA	181	63	0.001687614	0.000644224	3.19e-12	A > B	-2.619605865
ACCCTGCAGCCAGAAGACTCGGCCCTGTATCTCTGCGCCAGCAGTAACAGCCTTCTTGCAACTAATGAAAAACTGTTTTTTGGCAGT	185	66	0.00172491	0.000674902	4.39e-12	A > B	-2.555793266
GTGAGCACCTTGGAGCTGGGGGACTCGGCCCTTTATCTTTGCGCCAGCAGCTTAGCAGGAGTCCCCTATGGCTACACCTTCGGTTCG	169	57	0.001575728	0.00058287	4.99e-12	A > B	-2.70339669
CCGCTCAGGCTGGAGTTGGCTGCTCCCTCCCAGACATCTGTGTACTTCTGTGCCAGCAGTTACGGGGATACGCAGTATTTTGGCCCA	2	42	1.86e-05	0.000429483	8.86e-12	B > A	23.03145452
ATCCGGTCCACAAAGCTGGAGGACTCAGCCATGTACTTCTGTGCCAGCAGGCCTGACAGTCTCCAAGAGACCCAGTACTTCGGGCCA	445	237	0.004149107	0.002423511	9.1e-12	A > B	-1.712022995
AATGTGAACGCCTTGGAGCTGGAGGACTCGGCCCTGTATCTCTGTGCCAGCAGCGGGTGGGGGAACACTGAAGCTTTCTTTGGACAA	39	0	0.00036363	0	1.09e-11	A > B	-60
GCTGCTCCCTCCCAGACATCTGTGTACTTCTGTGCCAGCAGTAACCTCCGGACAGGGCGTTATAATTCACCCCTCCACTTTGGGAAC	48	2	0.000447544	2.05e-05	1.13e-11	A > B	-21.8831164
GCCCTGCAGCCAGAAGACTCAGCCCTGTATCTCTGCGCCAGCAGCCTTAGACAGGGTAAGATCGACACTGAAGCTTTCTTTGGACAA	117	30	0.001090889	0.000306774	1.16e-11	A > B	-3.556006415
NNNNTGTCGGCTGCTCCCTCCCAGACATCTGTGTACTTCTGTGCCAGCAGTGAAGCGGGCCAGGGGAACACCATATATTTTGGAGAG	34	106	0.00031701	0.001083933	2.15e-11	B > A	3.419235544
GAGTCAGCTACCCGCTCCCAGACATCTGTGTATTTCTGCGCCAGCAGAGGATACGTAGCGGGGAAGAATGAGCAGTTCTTCGGGCCA	65	8	0.000606049	8.18e-05	2.72e-11	A > B	-7.408346698
ATGAGCTCCTTGGAGCTGGGGGACTCAGCCCTGTACTTCTGTGCCAGCAGCTTACTACTGGGGAACACTGAAGCTTTCTTTGGACAA	37	0	0.000344982	0	3.99e-11	A > B	-60
ATCCAGCGCACAGAGCAGCGGGACTCGGCCATGTATCGCTGTGCCAGCAGCTTCTTGGGCGCGGGTCCTGAAGCTTTCTTTGGACAA	37	0	0.000344982	0	3.99e-11	A > B	-60
CTAAACCTGAGCTCTCTGGAGCTGGGGGACTCAGCTTTGTATTTCTGTGCCAGCAGCCCGGGCCTAACTGAAGCTTTCTTTGGACAA	79	14	0.000736583	0.000143161	4.65e-11	A > B	-5.145137487
AGCACCTTGGAGCTGGGGGACTCGGCCCTTTATCTTTGCGCCAGCAGCTTGGGCAGGGGGCGATCGGATGGCTACACCTTCGGTTCG	42	1	0.000391601	1.02e-05	4.87e-11	A > B	-38.2954537
CGCACAGAGCAGGAGGACTCGGCCGTGTATCTCTGTGCCAGCAGCTTACTTATGACAGGCCCTAATTCACCCCTCCACTTTGGGAAC	89	19	0.000829821	0.00019429	9.69e-11	A > B	-4.271046841
CTGGAGTCGCCCAGCCCCAACCAGACCTCTCTGTACTTCTGTGCCAGCAGTTTATCGAAAGGACTCGACGAGCAGTACTTCGGGCCG	2	38	1.86e-05	0.00038858	1.41e-10	B > A	20.83798266
CTGAATGTGAACGCCTTGTTGCTGGGGGACTCGGCCCTCTATCTCTGTGCCAGCAGCAACTCTCGGCGTGAAGCTTTCTTTGGACAA	84	17	0.000783202	0.000173838	1.58e-10	A > B	-4.505347494
AATGTGAGCACCTTGGAGCTGGGGGACTCGGCCCTTTATCTTTGCGCCATAGGACTAGCGGGGGAATACGAGCAGTACGTCGGGCCG	47	3	0.00043822	3.07e-05	1.65e-10	A > B	-14.28481209
ATCCAGCGCACAGAGCAGGGGGACTCGGCCATGTATCTCTGTGCCAGCAGCTTACTTGGAGGCGGCTACGAGCAGTACTTCGGGCCG	145	254	0.001351956	0.002597349	1.92e-10	B > A	1.9211788
GGGGACTCGGCCCTCTATCTCTGTGCCAGCAGCCCCACAGGCGGTGGGGGGCAGGTCGGCTCCTACAATGAGCAGTTCTTCGGGCCA	43	115	0.000400925	0.001175965	2.21e-10	B > A	2.933130974
NNNNNNNNNNNNNNNNTGTCGGCTGCTCCCTCCCAGACATCTGTGTACTTCTGTGCCAGCAAAGAAAACGAGCAGTACTTCGGGCCG	34	0	0.00031701	0	2.81e-10	A > B	-60
CCGCTCAGGCTGGAGTTGGCTGCTCCCTCCCAGACATCTGTGTACTTCTGTGCCAGCAGTTACGGTACTGAAGCTTTCTTTGGACAA	48	121	0.000447544	0.00123732	3.59e-10	B > A	2.764688488
GTGAACGCCTTGGAGCTGGAGGACTCGGCCCTGTATCTCTGTGCCAGCAGCTTGTGGACAGGGAACACTGAAGCTTTCTTTGGACAA	1	34	9.32e-06	0.000347677	3.61e-10	B > A	37.2890216
TCTAAGAAGCTCCTTCTCAGTGACTCTGGCTTCTATCTCTGTGCCTGGACCCCGACAGGGATAATCTACGAGCAGTACTTCGGGCCG	0	29	0	0.000296548	4.73e-10	B > A	60
CGGTCCACAAAGCTGGAGGACTCAGCCATGTACTTCTGTGCCAGCATTGATAACTGGGGGTCTAACACTGAAGCTTTCTTTGGACAA	45	3	0.000419573	3.07e-05	5.49e-10	A > B	-13.67694775
CTACACGCCCTGCAGCCAGAAGACTCAGCCCTGTATCTCTGCGCCAGCAGCCCAGGGACCCACACAGATACGCAGTATTTTGGCCCA	42	111	0.000391601	0.001135062	5.84e-10	B > A	2.898516385
ACCCTGGAGTCTGCCAGGCCCTCACATACCTCTCAGTACCTCTGTGCCAGCAGTGGAGGTCTTTACAATGAGCAGTTCTTCGGGCCA	271	130	0.002526759	0.001329352	6e-10	A > B	-1.900745046
CGGTCCACAAAGCTGGAGGACTCAGCCATGTACTTCTGTGCCAGCAGTGAACGGGGGACGGGGAACACTGAAGCTTTCTTTGGACAA	101	27	0.000941707	0.000276096	6.91e-10	A > B	-3.410794377
GTGACCAGTGCCCATCCTGAAGACAGCAGCTTCTACATCTGCAGTGCTAGAGTTTTGTCAGGGAATTCACCCCTCCACTTTGGGAAC	1	33	9.32e-06	0.000337451	7.17e-10	B > A	36.19228567
AAGCTCCTTCTCAGTGACTCTGGCTTCTATCTCTGTGCCTGGAGCCCGCTCCCGTTTGGCTCTGGAAACACCATATATTTTGGAGAG	1	33	9.32e-06	0.000337451	7.17e-10	B > A	36.19228567
AAGATCCGGTCCACAAAGCTGGAGGACTCAGCCATGTACTTCTGTGCCAGCCCCGACGGGGCCAGGGGAGGCTACACCTTCGGTTCG	41	2	0.000382277	2.05e-05	8.85e-10	A > B	-18.69182859
CACCTACACACCCTGCAGCCAGAAGACTCGGCCCTGTATCTCTGCGCCAGCAGCCAAGATTGGGGTTACGAGCAGTACTTCGGGCCG	0	28	0	0.000286322	9.93e-10	B > A	60
AACGCCTTGTTGCTGGGGGACTCGGCCCTCTATCTCTGTGCCAGCAGCATAGCAGGGGGTGACAATCAGCCCCAGCATTTTGGTGAT	20	74	0.000186477	0.000756708	1.14e-09	B > A	4.057922938
AAGAAGCTCCTTCTCAGTGACTCTGGCTTCTATCTCTGTGCCTGGAGTGTAGGGGCTAACCGGAACACTGAAGCTTTCTTTGGACAA	37	1	0.000344982	1.02e-05	1.26e-09	A > B	-33.73647111
ATCCTGGAGTCGCCCAGCCCCAACCAGACCTCTCTGTACTTCTGTGCCAGCAGTTTCGGTATGGATCAGCCCCAGCATTTTGGTGAT	53	6	0.000494163	6.14e-05	1.3e-09	A > B	-8.054202563
CTGGAGTCGCCCAGCCCCAACCAGACCTCTCTGTACTTCTGTGCCACTCCGGACAGGGGGCCAGGGCAGCCCCAGCATTTTGGTGAT	1	32	9.32e-06	0.000327225	1.43e-09	B > A	35.09554974
NCTCTGAAGATCCGGTCCACAAAGCTGGAGGACTCAGCCATGTACTTCTGTGCCAGCATCACAGGCTACGAGCAGTACTTCGGGCCG	31	0	0.000289039	0	1.99e-09	A > B	-60
CACATCAATTCCCTGGAGCTTGGTGACTCTGCTGTGTATTTCTGTGCCAGCAGCCAGAAGTGGGATTCACCCCTCCACTTTGGGAAC	0	27	0	0.000276096	2.08e-09	B > A	60
AGCTCTCTGGAGCTGGGGGACTCAGCTTTGTATTTCTGTGCCAGCAGCAACCGGGACAGGGGGCTGGAGACCCAGTACTTCGGGCCA	307	158	0.002862417	0.001615674	2.32e-09	A > B	-1.771655257
NNNNNNNTGTCGGCTGCTCCCTCCCAAACATCTGTGTACTTCTGTGCCAGCAGTTTCGGGGTTGGCACTGAAGCTTTCTTTGGACAA	55	127	0.000512811	0.001298675	2.55e-09	B > A	2.532462964
CACCTACACGCCCTGCAGCCAGAAGACTCAGCCCTGTATCTCTGCGCCAGCAGCCAAGGTGGACAGGCTGAAGCTTTCTTTGGACAA	171	276	0.001594376	0.002822317	2.65e-09	B > A	1.770170272
ATCCAGCCTGCAGAGCTTGAGGACTCGGCCGTGTATCTCTGTGCCAGCAGCTCCGGGACGGGCTTCTATGGCTACACCTTCGGTTCG	48	5	0.000447544	5.11e-05	2.87e-09	A > B	-8.75324656
TCGGCTGCTCCCTCCCAGACATCTGTGTACTTCTGTGCCAGCAGTTACTCCGATGGGGGTTTCACAGATACGCAGTATTTTGGCCCA	14	61	0.000130534	0.000623773	3.65e-09	B > A	4.778635121
CTGGAGTTGGCTGCTCCCTCCCAGACATCTGTGTACTTCTGTGCCAGCAGTTACGCGCCAGATCGGGGGCCCCAGCATTTTGGTGAT	68	13	0.000634021	0.000132935	3.96e-09	A > B	-4.769397164
CCTGAAGACAGCAGCTTCTACATCTGCAGTGCTAGAGTCAATCCTGGGACGGACAGGCAGAGGGGGACTGAAGCTTTCTTTGGACAA	166	268	0.001547757	0.00274051	4.9e-09	B > A	1.77063391
ATTCTGGAGTCCGCCAGCACCAACCAGACATCTATGTACCTCTGTGCCAGCAGTTTCCCCGGATACACTGAAGCTTTCTTTGGACAA	1	30	9.32e-06	0.000306774	5.65e-09	B > A	32.90207788
AAGATCCAGCGCACAGAGCAGGGGGACTCGGCCATGTATCTCTGTGCCAGCAGCTTGGGTGGGGGCGGTGGCTACACCTTCGGTTCG	96	27	0.000895088	0.000276096	5.89e-09	A > B	-3.24194317
TCCCTGGAGCTTGGTGACTCTGCTGTGTATTTCTGTGCCAGCAGCCACCTCTTACAGGATACTAACTATGGCTACACCTTCGGTTCG	67	13	0.000624697	0.000132935	6.5e-09	A > B	-4.69925897
ATCCAGCGCACAGAGCAGGGGGACTCGGCCATGTATCTCTGTGCCAGCAGCCCGACAGGGTATAATTCACCCCTCCACTTTGGGAAC	4	38	3.73e-05	0.00038858	6.71e-09	B > A	10.41899133
GAACCCAGGGACTCAGCTGTGTACTTCTGTGCCAGCAGTTTGACCTTCGGACAGCTTCCGAACACCGGGGAGCTGTTTTTTGGAGAA	77	18	0.000717935	0.000184064	6.75e-09	A > B	-3.900462877
CCCTCCCAGACATCTGTGTACTTCTGTGCCAGCAGTTCCGTCCCGGGACTAGCGGGGGCCCCCACAGATACGCAGTATTTTGGCCCA	112	36	0.00104427	0.000368128	7.29e-09	A > B	-2.836700274
CACACCCTGCAGCCAGAAGACTCGGCCCTGTATCTCTGTGCCAGCAGCCAACTGGGACAGGGAACAGATACGCAGTATTTTGGCCCA	0	25	0	0.000255645	9.15e-09	B > A	60
NNNNTGTCGGCTGCTCCCTCCCAGACATCTGTGTACTTCTGTGCCAGCAGTGAAGTGGTGGAGAAATATGGCTACACCTTCGGTTCG	5	40	4.66e-05	0.000409031	9.89e-09	B > A	8.773887435
AGGCTGGAGTTGGCTGCTCCCTCCCAGACATCTGTGTACTTCTGTGCCAGCAGTTACGGGACAAGTCAGCCCCAGCATTTTGGTGAT	5	40	4.66e-05	0.000409031	9.89e-09	B > A	8.773887435
ATTCTGGAGTCCGCCAGCACCAACCAGACATCTATGTACCTCTGTGCCAGCCGGGGGGTATCTAATGAAAAACTGTTTTTTGGCAGT	64	12	0.000596725	0.000122709	1.05e-08	A > B	-4.862914755
TTGCTGGGGGACTCGGCCCTCTATCTCTGTGCCAGCAGCTCCCCGGGACAGGGTGGTTGGAACACCGGGGAGCTGTTTTTTGGAGAA	40	3	0.000372953	3.07e-05	1.09e-08	A > B	-12.15728689
NNNNTGTCGGCTGCTCCCTCCCAGACATCTGTGTACTTCTGTGCCAGCAGGACAGGTGCTTCCTACAATGAGCAGTTCTTCGGGCCA	338	185	0.003151456	0.00189177	1.41e-08	A > B	-1.665876879
NNNNTGTCGGCTGCTCCCTCCCAGACATCTGTGTACTTCTGTGCCAGCAGTCTTAGAGGGACAGAAGTTGTAGCTTTCTTTGGACAA	28	0	0.000261067	0	1.42e-08	A > B	-60
NTGTCGGCTGCTCCCTCCCAGACATCTGTGTACTTCTGTGCCAGCAGAAAGCTAGCGGGCAATGGGGAGACCCAGTACTTCGGGCCA	46	109	0.000428896	0.001114611	1.68e-08	B > A	2.598787311
TCGGCTGCTCCCTCCCAGACATCTGTGTACTTCTGTGCCAGCAGTGCCGACAGACGGACAGGGGTTCACGAGCAGTACTTCGGGCCG	32	1	0.000298363	1.02e-05	1.69e-08	A > B	-29.17748853
CGCACAGAGCAGCGGGACTCAGCCATGTATCGCTGTGCTAGCAGCTACGGCGTGAACCGAAACACCGGGGAGCTGTTTTTTGGAGAA	32	1	0.000298363	1.02e-05	1.69e-08	A > B	-29.17748853
CTGGAGTCTGCCAGGCCCTCACATACCTCTCAGTACCTCTGTGCCAGCAGTCCCTATCTAGCTAGAAACATTCAGTACTTCGGCGCC	33	1	0.000307687	1.02e-05	1.7e-08	A > B	-30.08928505
NNNNNNNTGTCGGCTGCTCCCTCCCAGACATCTGTGTACTTCTGTGCCAGCAGTTACTCAGGGGGGAATGGCTACACCTTCGGTTCG	53	8	0.000494163	8.18e-05	1.8e-08	A > B	-6.040651923
AAGATCCGGTCCACAAAGCTGGAGGACTCAGCCATGTACTTCTGTGCCACGGATGGGGGACTCGCCTACGAGCAGTACGTCGGGCCG	0	24	0	0.000245419	1.92e-08	B > A	60
AAGAAGCTCCTTCTCAGTGACTCTGGCTTCTATCTCTGTGCCTGGAGTGTGGGAGGGGTCTATAATTCACCCCTCCACTTTGGGAAC	50	7	0.000466192	7.16e-05	2.63e-08	A > B	-6.512832262
GTGACCAGTGCCCATCCTGAAGACAGCAGCTTCTACATCTGCAGTGCTAGTTTACGGGATAGCAATCAGCCCCAGCATTTTGGTGAT	27	0	0.000251744	0	2.73e-08	A > B	-60
AACGCCTTGTTGCTGGGGGACTCGGCCCTCTATCTCTGTGCCAGCAGCTATAACGGGGATTGGGTCAACACCATATATTTTGGAGAG	27	0	0.000251744	0	2.73e-08	A > B	-60
ATCCAGCGCACAGAGCAGGAGGACTCGGCCGTGTATCTCTGTGCCAGCAGCTTACCGGCCCCTCAAGAGACCCAGTACTTCGGGCCA	27	0	0.000251744	0	2.73e-08	A > B	-60
AAGATCCAGCGCACAGAGCAGGGGGACTCGGCCATGTATCTCTGTGCCAGCAGGTCCGACCCTGGAAACACCATATATTTTGGAGAG	27	0	0.000251744	0	2.73e-08	A > B	-60
GAGCTGGGGGACTCAGCTTTGTATTTCTGTGCCAGCAGCGTAGGGGGCGGCGGGGGAGCGAACACCGGGGAGCTGTTTTTTGGAGAA	27	0	0.000251744	0	2.73e-08	A > B	-60
GTGAGCACCTTGGAGCTGGGGGACTCGGCCCTTTATCTTTGCGCCAGCAGCGGATCACCGGGCAACACTGAAGCTTTCTTTGGACAA	3	33	2.8e-05	0.000337451	2.96e-08	B > A	12.06409522
CAGCAGGTAGTGCGAGGAGATTCGGCAGCTTATTTCTGTGCCAGCTCACCACGGACAGGAGGGAACACTGAAGCTTTCTTTGGACAA	31	1	0.000289039	1.02e-05	3.16e-08	A > B	-28.26569202
TCGGCTGCTCCCTCCCAGACATCTGTGTACTTCTGTGCCAGCAGTCGTACTAGCGGGGCCCTCGGCGAGACCCAGTACTTCGGGCCA	35	2	0.000326334	2.05e-05	3.68e-08	A > B	-15.95643904
GAGCTGGACGACTCGGCCCTGTATCTCTGTGCCAGCAGCTCAGGACAGGGGGAGCGGAGCTCCTACAATGAGCAGTTCTTCGGGCCA	26	0	0.00024242	0	5.25e-08	A > B	-60
ACTCTGACTGTGAGCAACATGAGCCCTGAAGACAGCAGCATATATCTCTGCACCTCGTCCGGGGATGGGGGCTACACCTTCGGTTCG	26	0	0.00024242	0	5.25e-08	A > B	-60
ATCCTGGAGTCGCCCAGCCCCAACCAGACCTCTCTGTACTTCTGTGCCAGCAGGACAGGGGGAAGGGAGACCCAGTACTTCGGGCCA	26	0	0.00024242	0	5.25e-08	A > B	-60
CTGGAGTCTGCCAGGCCCTCACATACCTCTCAGTACCTCTGTGCCAGCAGTGATCTCGACAGGACCGGGGAGCTGTTTTTTGGAGAA	30	1	0.000279715	1.02e-05	5.89e-08	A > B	-27.3538955
CTGGAGTCGCCCAGCCCCAACCAGACCTCTCTGTACTTCTGTGCCAGCAGTTTATTTCAGGGCCCCTACGAGCAGTACTTCGGGCCG	184	84	0.001715586	0.000858966	5.95e-08	A > B	-1.99726856
CTGAGCTCTCTGGAGCTGGGGGACTCAGCTTTGTATTTCTGTGCCAGCAGCGTCGGGGGAGTTAACTATGGCTACACCTTCGGTTCG	37	3	0.000344982	3.07e-05	6.53e-08	A > B	-11.24549037
ATGAGCTCCTTGGAGCTGGGGGACTCAGCCCTGTACTTCTGTGCCAGCAGCGACCAGGGATCGAACACTGAAGCTTTCTTTGGACAA	34	2	0.00031701	2.05e-05	6.83e-08	A > B	-15.50054078
ATGAATGTGAGCACCTTGGAGCTGGGGGACTCGGCCCTTTATCTTTGCGCCAGCAGCTTGCGCGGGGAGACCCAGTACTTCGGGCCA	57	11	0.000531459	0.000112484	6.86e-08	A > B	-4.724763768
GTGAACGCCTTGTTGCTGGGGGACTCGGCCCTCTATCTCTGTGCCAGCAGCTTCGGAGCCGGCAGAGAGACCCAGTACTTCGGGCCA	12	51	0.000111886	0.000521515	7.94e-08	B > A	4.6611277
NNNNNNACTCTGAAGATCCAGCGCACAGAGCGGGGGGACTCAGCCGTGTATCTCTGTGCCAGCGGACAGGGACGATTCTTCGGGCCA	0	22	0	0.000224967	8.43e-08	B > A	60
CTGAAGATCCGGTCCACAAAGCTGGAGGACTCAGCCATGTACTTCTGTGCCACCCAACAGGGGCGGGATGAAGCTTTCTTTGGACAA	0	22	0	0.000224967	8.43e-08	B > A	60
ACCCTGCAGCCAGAAGACTCGGCCCTGTATCTCTGCGCCAGCAGCCAAGATCCGAGGGGCTCCTACAATGAGCAGTTCTTCGGGCCA	1	26	9.32e-06	0.00026587	8.89e-08	B > A	28.51513416
GCCTTGGAGCTGGACGACTCGGCCCTGTATCTCTGTGCCAGCAGTCATAGCGGGGGGGGATACTACAATGAGCAGTTCTTCGGGCCA	122	46	0.001137508	0.000470386	1.02e-07	A > B	-2.418242935
CAGCGCACAGAGCAGGGGGACTCGGCCATGTATCTCTGTGCCAGCAGCTTAGGCTGGGATCCCTCTTACGAGCAGTACTTCGGGCCG	125	48	0.001165479	0.000490838	1.05e-07	A > B	-2.374470095
TTGCTGGGGGACTCGGCCCTCTATCTCTGTGCCAGCTCCATCCCGGGACAGGGGGGCGCGAACACCGGGGAGCTGTTTTTTGGAGAA	29	1	0.000270391	1.02e-05	1.1e-07	A > B	-26.44209898
AAGATCCAGCGCACAGAGCAGGGGGACTCGGCCATGTATCTCTGTGCCAGCAGGGAGGGACAGGGGGACGGCTACACCTTCGGTTCG	29	1	0.000270391	1.02e-05	1.1e-07	A > B	-26.44209898
ACTGTGAGCAACATGAGCCCTGAAGACAGCAGCATATATCTCTGCAGCGTTGGTGCGGGGATTGCTCAGCCCCAGCATTTTGGTGAT	2	29	1.86e-05	0.000296548	1.19e-07	B > A	15.90267098
NNNNTGTCGGCTGCTCCCTCCCAAACATCTGTGTACTTCTGTGCCAGCAGCCGACCTAATCGATCTTCACCCCTCCACTTTGGGAAC	92	29	0.000857793	0.000296548	1.24e-07	A > B	-2.892595846
NNNNNNNTGTCGGCTGCTCCCTCCCAGACATCTGTGTACTTCTGTGCCAGCAGTGAAGGGCCGGACGGGGAGCTGTTTTTTGGAGAA	33	2	0.000307687	2.05e-05	1.27e-07	A > B	-15.04464252
AAGATCCAGCGCACAGAGCAGGGGGACTCGGCCATGTATCTCTGTGCCAGCAGCCCGGGACAGGGTTACGAGCAGTACTTCGGGCCG	534	662	0.004978928	0.00676947	1.31e-07	B > A	1.359623942
CTGACTGTGAGCAACATGAGCCCTGAAGACAGCAGCATATATCTCTGCAGCGTTGACGGCAGGCACTATGGCTACACCTTCGGTTCG	10	46	9.32e-05	0.000470386	1.34e-07	B > A	5.044985275
CCCTCAGAACCCAGGGACTCAGCTGTGTACTTCTGTGCCAGCAGTTTAGAGGGCAGGGGGTCCTACAATGAGCAGTTCTTCGGGCCA	11	48	0.000102562	0.000490838	1.35e-07	B > A	4.785756782
CTGATCCTGGAGTCGCCCAGCCCCAACCAGACCTCTCTGTACTTCTGTGCCACGTGGGGGAACACAGATACGCAGTATTTTGGCCCA	11	48	0.000102562	0.000490838	1.35e-07	B > A	4.785756782
AGCTCTCTGGAGCTGGGGGACTCAGCTTTGTATTTCTGTGCCAGCAGCGTAGATGGGACGGGGGGAACTGAAGCTTTCTTTGGACAA	49	8	0.000456868	8.18e-05	1.49e-07	A > B	-5.584753664
AAGATCCAGCGCACAGAGCAGGAGGACTCCGCCGTGTATCTCTGTGCCAGCACTAGGACAGCGAACACTGAAGCTTTCTTTGGACAA	51	9	0.000475516	9.2e-05	1.63e-07	A > B	-5.166846927
TCTCTGGAGCTGGGGGACTCAGCTTTGTATTTCTGTGCCAGCAGCGTAGGCGGGGGGAGCTCCTACAATGAGCAGTTCTTCGGGCCA	121	200	0.001128184	0.002045157	1.7e-07	B > A	1.81278666
CTACACACCCTGCAGCCAGAAGACTCGGCCCTGTATCTCTGCGCCAGCAGCCTTGAGGGGGGATCCTACGAGCAGTACTTCGGGCCG	1	25	9.32e-06	0.000255645	1.77e-07	B > A	27.41839823
CAGAAGGAGGACTCCGCCGTGTATCTCTGTGCCAGCAGCTTGCCCCACGAAGCGGGCAGGTACCAAGAGACCCAGTACTTCGGGCCA	38	4	0.000354306	4.09e-05	1.79e-07	A > B	-8.662066908
ATCCAGCGCACAGAGCAGCGGGACTCGGCCATGTATCGCTGTGCCAGCAGCCCGACGCACGAGAACTATGGCTACACCTTCGGTTCG	43	6	0.000400925	6.14e-05	1.86e-07	A > B	-6.534541702
ATCCAGCCCTCAGAACCCAGGGACTCAGCTGTGTACTTCTGTGCCAGCAGCTGGACAGAGAACACCGGGGAGCTGTTTTTTGGAGAA	62	14	0.000578078	0.000143161	1.91e-07	A > B	-4.037956002
CTGACAGTGACCAGTGCCCATCCTGAAGACAGCAGCTTCTACATCTGCAGTGCTAGAGGGGTGGATTCACCCCTCCACTTTGGGAAC	78	146	0.000727259	0.001492965	1.98e-07	B > A	2.052864688
TCGGCCCAAAAGAACCCGACAGCTTTCTATCTCTGTGCCAGTAGTGTCTTACCGGGACAGGGTATCTCTGAAGCTTTCTTTGGACAA	28	1	0.000261067	1.02e-05	2.05e-07	A > B	-25.53030247
GAGTCGCCCAGCCCCAACCAGACCTCTCTGTACTTCTGTGCCAGCAGTCCAGGGACAGGGGCCAATTCACCCCTCCACTTTGGGAAC	107	182	0.00099765	0.001861093	2.45e-07	B > A	1.865476067
NCTCTGAAGATCCGGTCCACAAAGCTGGAGGACTCAGCCATGTACTTCTGTGCCACTTCGACGAGCACTGAAGCTTTCTTTGGACAA	40	5	0.000372953	5.11e-05	2.47e-07	A > B	-7.294372133
AGTTCTAAGAAGCTCCTTCTCAGTGACTCTGGCTTCTATCTCTGTGCCTGGAGTGTAAATTGGGTGTGGGGCTACACCTTCGGTTCG	63	15	0.000587402	0.000153387	2.89e-07	A > B	-3.82954537
CTACACACCCTGCAGCCAGAAGACTCGGCCCTGTATCTCTGCGCCAGCAGCCAAGATTGGCAGGGAGAAAAACTGTTTTTTGGCAGT	387	499	0.003608324	0.005102667	3e-07	B > A	1.414137542
AGCAACATGAGCCCTGAAGACAGCAGCATATATCTCTGCAGCGCCTCCCTGCTGACAGGCGGGGGCGGGGAGCTGTTTTTTGGAGAA	0	20	0	0.000204516	3.71e-07	B > A	60
AAGATCCAGCCCTCAGAACCCAGGGACTCAGCTGTGTACTTCTGTGCCAGCTCGTGGGTTAACACCGGGGAGCTGTTTTTTGGAGAA	68	18	0.000634021	0.000184064	3.75e-07	A > B	-3.444564618
AAGATCCAGCGCACAGAGCAGGGGGACTCGGCCATGTATCTCTGTGCCAGCAGCAACAGACAGTTCCCCGAGCAGTACTTCGGGCCG	23	0	0.000214448	0	3.77e-07	A > B	-60
TTCCCCCTGATCCTGGAGTCGCCCAGCCCCAACCAGACCTCTCTGTACTTCTGTGCCAGCGGCAACACTGAAGCTTTCTTTGGACAA	23	0	0.000214448	0	3.77e-07	A > B	-60
GTGAGCACCTTGGAGCTGGGGGACTCGGCCCTTTATCTTTGCGCCAGCAGCTTAGGGGGACAGGGGAATGAGCAGTTCTTCGGGCCA	5	34	4.66e-05	0.000347677	3.81e-07	B > A	7.457804319
AAGATCCGGTCCACAAAGCTGGAGGACTCAGCCATGTACTTCTGTGCCAGCAGTGAATGGGGTTGGGACGGCTACACCTTCGGTTCG	34	3	0.00031701	3.07e-05	3.85e-07	A > B	-10.33369386
GAACTAAACCTGAGCTCTCTGGAGCTGGGGGACTCAGCTTTGTATTTCTGTGCCAGCAGCGGAAACTATGGCTACACCTTCGGTTCG	92	161	0.000857793	0.001646351	3.94e-07	B > A	1.919287876
CTGGAGTCGCCCAGCCCCAACCAGACCTCTCTGTACTTCTGTGCCAGCAGTTTATTCAGGGGCCATCAGCCCCAGCATTTTGGTGAT	69	132	0.000643345	0.001349804	4.06e-07	B > A	2.098103517
NCTCTGAAGATCCGGTCCACAAAGCTGGAGGACTCAGCCATGTACTTCTGTGCCAGCTTTAGCTTTCCTGAGCAGTTCTTCGGGCCA	97	34	0.000904412	0.000347677	4.26e-07	A > B	-2.601301827
ATGAATGTGAGCACCTTGGAGCTGGGGGACTCGGCCCTTTATCTTTGCGCCAGCAGCTCGACAGGGCGCGAGCAGTACGTCGGGCCG	31	2	0.000289039	2.05e-05	4.35e-07	A > B	-14.13284601
GCTGCTCCCTCTCAGACTTCTGTTTACTTCTGTGCCAGCAGTTACCACGAGGGGGAGGGGTTAACCTACGAGCAGTACGTCGGGCCG	43	7	0.000400925	7.16e-05	6.46e-07	A > B	-5.601035745
CAGCAGGTAGTGCGAGGAGATTCGGCAGCTTATTTCTGTGCCAGCTCACCCCGGACAGGGCGCGAAGAGACCCAGTACTTCGGGCCA	1	23	9.32e-06	0.000235193	7e-07	B > A	25.22492637
AACGCCTTGGAGCTGGAGGACTCGGCCCTGTATCTCTGTGCCAGCAGCTTGGGGCAATCTTCCTACAATGAGCAGTTCTTCGGGCCA	2	26	1.86e-05	0.00026587	8.32e-07	B > A	14.25756708
ACCAGTGCCCATCCTGAAGACAGCAGCTTCTACATCTGCAGTGCTAGAGATCTAGCGGAAAGCACAGATACGCAGTATTTTGGCCCA	25	68	0.000233096	0.000695353	1.07e-06	B > A	2.983121728
NNNNTGTCGGCTGCTCCCTCCCAGACATCTGTGTACTTCTGTGCCAGCAATTTAAGGGGATTGGACTATGGCTACACCTTCGGTTCG	109	179	0.001016298	0.001830416	1.12e-06	B > A	1.801061755
AGCACCTTGGAGCTGGGGGACTCGGCCCTTTATCTTTGCGCCAGCAGCTCGGGACAGGGCAAAACCGGGGAGCTGTTTTTTGGAGAA	69	20	0.000643345	0.000204516	1.15e-06	A > B	-3.145697982
GTGAACGCCTTGGAGCTGGAGGACTCGGCCCTGTATCTCTGTGCCAGCAGCCACGAATGGGGGAACACTGAAGCTTTCTTTGGACAA	32	3	0.000298363	3.07e-05	1.25e-06	A > B	-9.725829511
NCTCTGAAGATCCGGTCCACAAAGCTGGAGGACTCAGCCATGTACTTCTGTGCCAGCACAAGACAGGAAAAAGCTTTCTTTGGACAA	1	22	9.32e-06	0.000224967	1.39e-06	B > A	24.12819045
GTGAGCACCTTGGAGCTGGGGGACTCGGCCCTTTATCTTTGCGCCAGCAGCTTGGAAGGGGGGGCAGATACGCAGTATTTTGGCCCA	21	0	0.000195801	0	1.41e-06	A > B	-60
CGGTCCACAAAGCTGGAGGACTCAGCCATGTACTTCTGTGCCAGCAGTGCCCGACAGGGGGCCAAAAACATTCAGTACTTCGGCGCC	3	27	2.8e-05	0.000276096	1.44e-06	B > A	9.870623364
NNNNTGTCGGCTGCTCCCTCCCAGACATCTGTGTACTTCTGTGCCAGCGGGACAGGGGCAACTAATGAAAAACTGTTTTTTGGCAGT	3	27	2.8e-05	0.000276096	1.44e-06	B > A	9.870623364
ACTCTGACTGTGAGCAACATGAGCCCTGAAGACAGCAGCATATATCTCTGCAGCGTTGGTCTCACCAATGAGCAGTTCTTCGGGCCA	29	2	0.000270391	2.05e-05	1.49e-06	A > B	-13.22104949
AAGATCCAGCCCTCAGAACCCAGGGACTCAGCTGTGTACTTCTGTGCCAGCAGTACCAGGGGGGACACTGAAGCTTTCTTTGGACAA	30	74	0.000279715	0.000756708	1.65e-06	B > A	2.705281959
AATGTGAGCACCTTGGAGCTGGGGGACTCGGCCCTTTATCTTTGCGCCAGCAGCTTGGGCAGGGGCTATGGCTACACCTTCGGTTCG	30	74	0.000279715	0.000756708	1.65e-06	B > A	2.705281959
CGCTCACCAGGCCTGGGGGACGCAGCCATGTACCTGTGTGCCACCAGCAGAGATGCACATAACACCGGGGAGCTGTTTTTTGGAGAA	68	20	0.000634021	0.000204516	1.73e-06	A > B	-3.100108156
ATCCGGTCCACAAAGCTGGAGGACTCAGCCATGTACTTCTGTGCCAGCAGTGAGGGTCAGTACACAGATACGCAGTATTTTGGCCCA	44	8	0.000410249	8.18e-05	1.98e-06	A > B	-5.014880841
CTCACTCTGGAGTCCGCTACCAGCTCCCAGACATCTGTGTACTTCTGTGCCACCCAGGGACCGCAAGAGACCCAGTACTTCGGGCCA	48	10	0.000447544	0.000102258	2.04e-06	A > B	-4.37662328
GAGTCCGCCAGCACCAACCAGACATCTATGTACCTCTGTGCCAGCAGTTTTAGGGACAGGGAGGATCAGCCCCAGCATTTTGGTGAT	36	5	0.000335658	5.11e-05	2.19e-06	A > B	-6.56493492
TTCCCCCTGATCCTGGAGTCGCCCAGCCCCAACCAGACCTCTCTGTACTTCTGTGCCAGCGGGAACACTGAAGCTTTCTTTGGACAA	31	3	0.000289039	3.07e-05	2.24e-06	A > B	-9.421897338
AGCTCTCTGGAGCTGGGGGACTCAGCTTTGTATTTCTGTGCCAGCAGCGTAGTAGGAGCTCCGCAAGAGACCCAGTACTTCGGGCCA	168	82	0.001566404	0.000838514	2.38e-06	A > B	-1.868070912
AACCTGAGCTCTCTGGAGCTGGGGGACTCAGCTTTGTATTTCTGTGCCAGCAGCGCCCAGGGGGCGCTGGGCTACACCTTCGGTTCG	24	1	0.000223772	1.02e-05	2.45e-06	A > B	-21.8831164
CTACACGCCCTGCAGCCAGAAGACTCAGCCCTGTATCTCTGCGCCAGCAGCCACCAGGGTCGTAGCTACGAGCAGTACTTCGGGCCG	69	126	0.000643345	0.001288449	2.58e-06	B > A	2.002735175
CACCTACACGCCCTGCAGCCAGAAGACTCAGCCCTGTATCTCTGCGCCAGCAGCCAAGGACAAAACACTGAAGCTTTCTTTGGACAA	20	0	0.000186477	0	2.72e-06	A > B	-60
ACTGTGACATCGGCCCAAAAGAACCCGACAGCTTTCTATCTCTGTGCCAGTACCCCCGAGGGGTTGGAGACCCAGTACTTCGGGCCA	20	0	0.000186477	0	2.72e-06	A > B	-60
TCCACAAAGCTGGAGGACTCAGCCATGTACTTCTGTGCCAGCCTCGGTCTAGCGGATAGCTCCTACAATGAGCAGTTCTTCGGGCCA	20	0	0.000186477	0	2.72e-06	A > B	-60
CTGACAGTGACCAGTGCCCATCCTGAAGACAGCAGCTTCTACATCTGCAGTGCTAAATCAGGGTTTAACGAGCAGTACGTCGGGCCG	28	2	0.000261067	2.05e-05	2.74e-06	A > B	-12.76515123
GCAGAACTGGAGGATTCTGGAGTTTATTTCTGTGCCAGCAGCCAAGAAGGCGGACTAGTGTGGACAGATACGCAGTATTTTGGCCCA	28	2	0.000261067	2.05e-05	2.74e-06	A > B	-12.76515123
ATCAATTCCCTGGAGCTTGGTGACTCTGCTGTGTATTTCTGTGCCAGCAGCCAACTCCCATATAATTCACCCCTCCACTTTGGGAAC	2	24	1.86e-05	0.000245419	3.02e-06	B > A	13.16083115
AAGATCCGGTCCACAAAGCTGGAGGACTCAGCCATGTACTTCTGTGCCAGCACAGGGGGTGGAACCGGGGAGCTGTTTTTTGGAGAA	33	4	0.000307687	4.09e-05	3.02e-06	A > B	-7.522321262
GTGCAGCCTGCAGAACTGGAGGATTCTGGAGTTTATTTCTGTGCCAGCAGCCAAGTGGGCAACACCGGGGAGCTGTTTTTTGGAGAA	30	3	0.000279715	3.07e-05	4.02e-06	A > B	-9.117965166
CTGGAGTTGGCTGCTCCCTCCCAGACATCTGTGTACTTCTGTGCCAGCAGTTACCTGGAGGGCACAGATACGCAGTATTTTGGCCCA	114	48	0.001062917	0.000490838	4.02e-06	A > B	-2.165516727
ACTGTGAGCAACATGAGCCCTGAAGACAGCAGCATATATCTCTGCAGCGTACCGGGACAGGGTTGGACTGAAGCTTTCTTTGGACAA	419	267	0.003906687	0.002730285	4.28e-06	A > B	-1.430871687
CAGCGCACAGAGCGGGGGGACTCAGCCGTGTATCTCTGTGCCAGCAGCCCCCAAGGGGGGCGGTACAATGAGCAGTTCTTCGGGCCA	52	13	0.000484839	0.000132935	4.81e-06	A > B	-3.647186066
CCAGAAGACTCGGCCCTGTATCTCTGTGCCAGCAGCCAAGAGCCCCCCGCCGGGGGGCGCTCCTACAATGAGCAGTTCTTCGGGCCA	50	12	0.000466192	0.000122709	5.02e-06	A > B	-3.799152153
TCAGAACCCAGGGACTCAGCTGTGTATTTTTGTGCTAGTGGTTTGCAGCCAGCGTCCACAGGGGTGAGCCCATCTTTCTTTGGCAGT	8	36	7.46e-05	0.000368128	5.26e-06	B > A	4.935311682
NTGTCGGCTGCTCCCTCCCAAACATCTGTGTACTTCTGTGCCAGCAGCCGAGGACAGGGTGCTGGAAACACCATATATTTTGGAGAG	19	0	0.000177153	0	5.27e-06	A > B	-60
ACTCTGGAGTCAGCTACCCGCTCCCAGACATCTGTGTATTTCTGCGCCAGCAGTGAGCGTGGAGGCTATGGCTACACCTTCGGTTCG	19	0	0.000177153	0	5.27e-06	A > B	-60
TTGCTGGGGGACTCGGCCCTCTATCTCTGTGCCAGCAGCTTGGCAGGGCCCCCTGGCTCTGGGGCCAACGTCCTGACTTTCGGGGCC	19	0	0.000177153	0	5.27e-06	A > B	-60
ACTGTGACATCGGCCCAAAAGAACCCGACAGCTTTCTATCTCTGTGCCAGTAGTACGACAGGGAACACTGAAGCTTTCTTTGGACAA	19	0	0.000177153	0	5.27e-06	A > B	-60
GTGAGCAACATGAGCCCTGAAGACAGCAGCATATATCTCTGCAGCGTCAACACCGGGACAGGGACCAACGAGCAGTACTTCGGGCCG	16	50	0.000149181	0.000511289	5.31e-06	B > A	3.427299779
TCTCTGGAGCTGGGGGACTCAGCTTTGTATTTCTGTGCCAGCAGCGTAGCTCGGACAGGGGTAGAAACTGAAGCTTTCTTTGGACAA	46	10	0.000428896	0.000102258	5.35e-06	A > B	-4.194263976
CACCTACACACCCTGCAGCCAGAAGACTCGGCCCTGTATCTCTGCGCCAGCAGCCAAGCCTGGGGACAGGGGATAAACTTTGGGAAC	41	8	0.000382277	8.18e-05	5.4e-06	A > B	-4.672957148
CAGCGCACAGAGCAGGGGGACTCGGCCATGTATCTCTGTGCCAGCAGCTTTAGCGCCGGGACCTATTCACCCCTCCACTTTGGGAAC	41	8	0.000382277	8.18e-05	5.4e-06	A > B	-4.672957148
AAGATCCGGTCCACAAAGCTGGAGGACTCAGCCATGTACTTCTGTGCCAGCCCTTGGGGACAGGTCTATGGCTACACCTTCGGTTCG	0	16	0	0.000163613	7.17e-06	B > A	60
ATCCAGCCCTCAGAACCCAGGGACTCAGCTGTGTACTTCTGTGCCAGCAGCTCCGGGACAGGGAGTTATGGCTACACCTTCGGTTCG	0	16	0	0.000163613	7.17e-06	B > A	60
CACACCCTGCAGCCAGAAGACTCGGCCCTGTATCTCTGCGCCAGCAGCCAAGACAGGGGCGCACGACTCCCCCAGCATTTTGGTGAT	5	29	4.66e-05	0.000296548	7.4e-06	B > A	6.36106839
CTACACACCCTGCAGCCAGAAGACTCGGCCCTGTATCTCTGCGCCAGCAGCCAAGCAGGGGGCTACAATGAGCAGTTCTTCGGGCCA	5	29	4.66e-05	0.000296548	7.4e-06	B > A	6.36106839
ATCCAGCCTGCAGAGCTTGGGGACTCGGCCGTGTATCTCTGTGCCAGCTCCCCGGGACAGGGAATCTACGAGCAGTACTTCGGGCCG	157	78	0.001463842	0.000797611	7.91e-06	A > B	-1.835282732
ATCCAGCGCACAGAGCAGGAGGACTCGGCCGTGTATCTCTGTGCCAGCAGCCCCCGGTCGGGCGGAAACACCATATATTTTGGAGAG	22	1	0.000205124	1.02e-05	8.45e-06	A > B	-20.05952337
AAGATCCAGCGCACAGAGCGGGGGGACTCAGCCGTGTATCTCTGTGCCAGCAGCCGGGACAGCACAGATACGCAGTATTTTGGCCCA	22	1	0.000205124	1.02e-05	8.45e-06	A > B	-20.05952337
ACAGAGCAGGGGGACTCAGCTGTGTATCTCTGTGCCAGCAGCTTAGACATTGAGGACAGGGTCAACTATGGCTACACCTTCGGTTCG	22	1	0.000205124	1.02e-05	8.45e-06	A > B	-20.05952337
NCTCTGAAGATCCGGTCCACAAAGCTGGAGGACTCAGCCATGTACTTCTGTGCCAGCAGTGGGACAGATGGCTACACCTTCGGTTCG	22	1	0.000205124	1.02e-05	8.45e-06	A > B	-20.05952337
ACTCTGGAGTCCGCTACCAGCTCCCAGACATCTGTGTACTTCTGTGCCATCACGGAGTCAGGGTTTGATGAGCAGTTCTTCGGGCCA	7	33	6.53e-05	0.000337451	8.66e-06	B > A	5.170326524
CACGCCCTGCAGCCAGAAGACTCAGCCCTGTATCTCTGCGCCAGCAGCCAGGCCTTAAGCTCCTACAATGAGCAGTTCTTCGGGCCA	18	0	0.000167829	0	1.02e-05	A > B	-60
ACTCTGACTGTGAGCAACATGAGCCCTGAAGACAGCAGCATATATCTCTGCAGCTCTAAATTTGGGACTGAAGCTTTCTTTGGACAA	18	0	0.000167829	0	1.02e-05	A > B	-60
AAGATCCAGCGCACAGAGCAGGGGGACTCGGCCATGTATCTCTGTGCCAGCAGCTTACCAGGCACAGATACGCAGTATTTTGGCCCA	18	0	0.000167829	0	1.02e-05	A > B	-60
GCTGTACCCTCTCAGACATCTGTGTACTTCTGTGCCAGCAGTCCCCTAAAAAGCGGGGGGGCCCGCGATGAGCAGTTCTTCGGGCCA	18	0	0.000167829	0	1.02e-05	A > B	-60
AGCACCTTGGAGCTGGGGGACTCGGCCCTTTATCTTTGCGCCAGCAGCTTGGGGGACAGAGGGTTCGGAGAAGCTTTCTTTGGACAA	18	0	0.000167829	0	1.02e-05	A > B	-60
CTCAAGATCCAGCCTGCAGAGCTTGGGGACTCGGCCGTGTATCTCTGTGCCAGCAGCTTTCGGACAGGGAGGGCTTTCTTTGGACAA	18	0	0.000167829	0	1.02e-05	A > B	-60
NNNNTGTCGGCTGCTCCCTCCCAAACATCTGTGTACTTCTGTGCCAGCAGTTACATCGTGAACTCCAATGAGCAGTTCTTCGGGCCA	18	0	0.000167829	0	1.02e-05	A > B	-60
CCCCTGATCCTGGAGTCGCCCAGCCCCAACCAGACCTCTCTGTACTTCTGTGCCAGCGCGACGAGTACTGAAGCTTTCTTTGGACAA	18	0	0.000167829	0	1.02e-05	A > B	-60
CAGCAGGTAGTGCGAGGAGATTCGGCAGCTTATTTCTGTGCCAGCTCACCACGCCAGGGAGTGGCAGATACGCAGTATTTTGGCCCA	2	22	1.86e-05	0.000224967	1.09e-05	B > A	12.06409522
AGCTCTCTGGAGCTGGGGGACTCAGCTTTGTATTTCTGTGCCAGCAGCGTGGGCTACCCCAACACAGATACGCAGTATTTTGGCCCA	2	22	1.86e-05	0.000224967	1.09e-05	B > A	12.06409522
ACAGTGACCAGTGCCCATCCTGAAGACAGCAGCTTCTACATCTGCAGTGCTAGGAGCTTGCAGGACACTGAAGCTTTCTTTGGACAA	94	38	0.000876441	0.00038858	1.1e-05	A > B	-2.255496646
CTGAAGATCCAGCGCACAGAGCAGGGGGACTCGGCCATGTATCTCTGTGCCAGCAGCCGCAGGGTCTACGAGCAGTACTTCGGGCCG	5	28	4.66e-05	0.000286322	1.32e-05	B > A	6.141721204
NNNNTGTCGGCTGCTCCCTCCCAGACATCTGTGTACTTCTGTGCCAGCAGTGAAGTGGAGGGGAGCTATGGCTACACCTTCGGTTCG	96	153	0.000895088	0.001564545	1.46e-05	B > A	1.747922887
GTGAGCACCTTGGAGCTGGGGGACTCGGCCCTTTATCTTTGCGCCAGCAGCTTGCTCGGGGCCTCCACTGAAGCTTTCTTTGGACAA	100	42	0.000932384	0.000429483	1.5e-05	A > B	-2.170944087
CAGCCTGCAGAGCTTGAGGACTCGGCCGTGTATCTCTGTGCCAGCAGCTTAGAGGGGACGCCGACCTACGAGCAGTACGTCGGGCCG	0	15	0	0.000153387	1.5e-05	B > A	60
CAGCAGGTAGTGCGAGGAGATTCGGCAGCTTATTTCTGTGCCAGCTCACCGAGGACAGGTCGAGACACTGAAGCTTTCTTTGGACAA	0	15	0	0.000153387	1.5e-05	B > A	60
AGCACCTTGGAGCTGGGGGACTCGGCCCTTTATCTTTGCGCCAGCAGCTTGGCGGGGGCTACCACCGGGGAGCTGTTTTTTGGAGAA	0	15	0	0.000153387	1.5e-05	B > A	60
CTGACCCTGGAGTCTGCCAGGCCCTCACATACCTCTCAGTACCTCTGTGCCAGCACCCAGGGGTGGGAGACCCAGTACTTCGGGCCA	0	15	0	0.000153387	1.5e-05	B > A	60
ACCAGTGCCCATCCTGAAGACAGCAGCTTCTACATCTGCAGTGCTAGAGGGGAGCTGGCATCCTACAATGAGCAGTTCTTCGGGCCA	24	2	0.000223772	2.05e-05	1.6e-05	A > B	-10.9415582
ATCCAGCCTGCAGAGCTTGAGGACTCGGCCGTGTATCTCTGTGCCAGCAGCTTTGGGGGGGTGATGACTGAAGCTTTCTTTGGACAA	24	2	0.000223772	2.05e-05	1.6e-05	A > B	-10.9415582
CATCCTGAAGACAGCAGCTTCTACATCTGCAGTGCTAGAGACCCAGAGACTAGCGGGGCCTCCTACAATGAGCAGTTCTTCGGGCCA	30	4	0.000279715	4.09e-05	1.6e-05	A > B	-6.838473875
CACACCCTGCAGCCAGAAGACTCGGCCCTGTATCTCTGCGCCAGCAGCCAAGATCCATCTTTGGGAAACACCATATATTTTGGAGAG	32	5	0.000298363	5.11e-05	1.88e-05	A > B	-5.835497706
ACGATCCAGCGCACAGAGCAGGAGGACTCGGCCGTGTATCTCTGTGCCAGCAGCTTAGGGGTCGGCACTGAAGCTTTCTTTGGACAA	17	0	0.000158505	0	1.98e-05	A > B	-60
NNNNNNNNNNTGTCGGCTGCTCCCTCCCAGACATCTGTGTACTTCTGTGCCAGCAGACCAATCAATTCACCCCTCCACTTTGGGAAC	17	0	0.000158505	0	1.98e-05	A > B	-60
NCTCTGAAGATCCGGTCCACAAAGCTGGAGGACTCAGCCATGTACTTCTGTGCCAGCAGATCAAGAGCTGAAGCTTTCTTTGGACAA	17	0	0.000158505	0	1.98e-05	A > B	-60
ACATCGGCCCAAAAGAACCCGACAGCTTTCTATCTCTGTGCCAGTACCCCAGGGACAGGGGGTGGAAGGGAGCTGTTTTTTGGAGAA	17	0	0.000158505	0	1.98e-05	A > B	-60
GTGAGCACCTTGGAGCTGGGGGACTCGGCCCTTTATCTTTGCGCCAGCAGCCCCGGACAGGGGACGCATGGCTACACCTTCGGTTCG	17	0	0.000158505	0	1.98e-05	A > B	-60
AGCACCTTGGAGCTGGGGGACTCGGCCCTTTATCTTTGCGCCAGCAGCTTGACGGGGGGGCTCTTGGGAGAGCAGTACTTCGGGCCG	17	0	0.000158505	0	1.98e-05	A > B	-60
GAACCCAGGGACTCAGCTGTGTACTTCTGTGCCAGCAGTCCGCCCTCCTTTAGCGGGAGAAACTACAATGAGCAGTTCTTCGGGCCA	45	11	0.000419573	0.000112484	2.09e-05	A > B	-3.730076659
CTACACACCCTGCAGCCAGAAGACTCGGCCCTGTATCTCTGTGCCAGCAGCCCAGAAGCAACTAATGAAAAACTGTTTTTTGGCAGT	27	3	0.000251744	3.07e-05	2.28e-05	A > B	-8.20616865
ACTCTGACAGTGACCAGTGCCCATCCTGAAGACAGCAGCTTCTACATCTGCAGTGTCGAGGAGGTCGGGGAGCTGTTTTTTGGAGAA	27	3	0.000251744	3.07e-05	2.28e-05	A > B	-8.20616865
AACGCCTTGGAGCTGGAGGACTCGGCCCTGTATCTCTGTGCCAGCAGCTCACCATCAGGGTACGGCTACGAGCAGTACTTCGGGCCG	5	27	4.66e-05	0.000276096	2.36e-05	B > A	5.922374018
CACACCCTGCAGCCAGAAGACTCGGCCCTGTATCTCTGCGCCAGCAGCCAAGACTGGGACCTAAATTCACCCCTCCACTTTGGGAAC	9	35	8.39e-05	0.000357902	2.51e-05	B > A	4.26508417
CTGAAGATCCGGTCCACAAAGCTGGAGGACTCAGCCATGTACTTCTGTGCCACCGTCAGGGTGACCACTGAAGCTTTCTTTGGACAA	0	14	0	0.000143161	3.15e-05	B > A	60
CAGCAGGTAGTGCGAGGAGATTCGGCAGCTTATTTCTGTGCCAGCTCCGGGGACCAAACCTTTTACTACGAGCAGTACGTCGGGCCG	0	14	0	0.000143161	3.15e-05	B > A	60
AAGCTCCTTCTCAGTGACTCTGGCTTCTATCTCTGTGCCTGGAGTGTTTCAGGCGGAACCTCTGGAAACACCATATATTTTGGAGAG	0	14	0	0.000143161	3.15e-05	B > A	60
CAGCGCACAGAGCAGGGGGACTCGGCCATGTATCTCTGTGCCAGCAGCTTAGACAGAGATAGCAATCAGCCCCAGCATTTTGGTGAT	31	5	0.000289039	5.11e-05	3.18e-05	A > B	-5.653138403
AGTGCCCATCCTGAAGACAGCAGCTTCTACATCTGCAGTGCCCTCGACCCGGGGACAGGGGTTATAGATACGCAGTATTTTGGCCCA	64	22	0.000596725	0.000224967	3.25e-05	A > B	-2.652498957
ATCCAGCGCACACAGAAGGAGGACTCCGCCGTGTATCTCTGTGCCAGCAGCTTAGATGGACAGGACTATGGCTACACCTTCGGTTCG	64	22	0.000596725	0.000224967	3.25e-05	A > B	-2.652498957
AAGATCCAGCGCACAGAGCAGGGGGACTCGGCCATGTATCTCTGTGCCAGCAGCTGGTGGACAGGGTATGAAGCTTTCTTTGGACAA	33	6	0.000307687	6.14e-05	3.47e-05	A > B	-5.014880841
ACTCTGACTGTGAGCAACATGAGCCCTGAAGACAGCAGCATATATCTCTGCAGCGTTCCCTGGGGAGAAAAACTGTTTTTTGGCAGT	42	10	0.000391601	0.000102258	3.53e-05	A > B	-3.82954537
CTTCACCTACACACCCTGCAGCCAGAAGACTCGGCCCTGTATCTCTGTGCCAGCAGCCAAGACAGCACTGAAGCTTTCTTTGGACAA	51	15	0.000475516	0.000153387	3.61e-05	A > B	-3.100108156
GAGTCCGCCAGCACCAACCAGACATCTATGTACCTCTGTGCCAGCAGTCCCGGGACAATGAACACCGGGGAGCTGTTTTTTGGAGAA	39	9	0.00036363	9.2e-05	3.75e-05	A > B	-3.951118239
AATGTGAGCACCTTGGAGCTGGGGGACTCGGCCCTTTATCTTTGCGCCAGCAGCTTGAAACAGAGCTATGGCTACACCTTCGGTTCG	39	9	0.00036363	9.2e-05	3.75e-05	A > B	-3.951118239
ACATCGGCCCAAAAGAACCCGACAGCTTTCTATCTCTGTGCCAGTAGTGCCCGGGACAGGGTCACCGGGGAGCTGTTTTTTGGAGAA	16	0	0.000149181	0	3.86e-05	A > B	-60
ACGATCCAGCGCACACAGAAGGAGGACTCCGCCGTGTATCTCTGTGCCAGCAGCTTGGGAGGTTTTGAAAAACTGTTTTTTGGCAGT	16	0	0.000149181	0	3.86e-05	A > B	-60
CAGCCAGAAGACTCAGCCCTGTATCTCTGCGCCAGCAGCCAAGACCCCCTAGCGGGGGGGCTTAGTTATGAGCAGTTCTTCGGGCCA	4	24	3.73e-05	0.000245419	3.87e-05	B > A	6.580415576
NNNNTGAAGATCCAGCCCTCAGAACCCAGGGACTCAGCTGTGTACTTCTGTGCCAGCAGTTTCACAGATACGCAGTATTTTGGCCCA	4	24	3.73e-05	0.000245419	3.87e-05	B > A	6.580415576
ACCAGTGCCCATCCTGAAGACAGCAGCTTCTACATCTGCAGTGCTAGCCACCTCGGACAGGGACCAGATACGCAGTATTTTGGCCCA	26	3	0.00024242	3.07e-05	4.04e-05	A > B	-7.902236477
GAGTCCGCTACCAGCTCCCAGACATCTGTGTACTTCTGTGCCATCAGTGAGCGGGGACTAGCCAGCGACGAGCAGTACGTCGGGCCG	1	17	9.32e-06	0.000173838	4.24e-05	B > A	18.6445108
AGCTCTCTGGAGCTGGGGGACTCAGCTTTGTATTTCTGTGCCAGCAGCGTGACAGGGGGCTGGGGTCAGCCCCAGCATTTTGGTGAT	47	13	0.00043822	0.000132935	4.35e-05	A > B	-3.296495099
TTGGCGTCTGCTGTACCCTCTCAGACATCTGTGTACTTCTGTGCCAGCAGTGACTCGGGGGGCGAACATACGCAGTATTTTGGCCCA	7	30	6.53e-05	0.000306774	4.37e-05	B > A	4.70029684
GCCCATCCTGAAGACAGCAGCTTCTACATCTGCAGTGCTAGAGATCACGGGGCTACTCTCTCTGGAAACACCATATATTTTGGAGAG	28	4	0.000261067	4.09e-05	4.81e-05	A > B	-6.382575616
NNNNCTCTGAAGATCCGGTCCACAAAGCTGGAGGACTCAGCCATGTACTTCTGTGCCAGCGAAGGCATGGGCGCTTTCTTTGGACAA	22	2	0.000205124	2.05e-05	5.13e-05	A > B	-10.02976168
CACACCCTGCAGCCAGAAGACTCGGCCCTGTATCTCTGCGCCAGCAGCCAAGACAGGGGAGGCAATCAGCCCCAGCATTTTGGTGAT	19	1	0.000177153	1.02e-05	5.37e-05	A > B	-17.32413382
NNNNNNNNNNTGTCGGCTGCTCCCTCCCAGACATCTGTGTACTTCTGTGCCAGCAGAAGGGTCAACTATGGCTACACCTTCGGTTCG	30	5	0.000279715	5.11e-05	5.38e-05	A > B	-5.4707791
GTGAACGCCTTGTTGCTGGGGGACTCGGCCCTCTATCTCTGTGCCAGCAGCGGGACAGGGGGATATTCACCCCTCCACTTTGGGAAC	30	5	0.000279715	5.11e-05	5.38e-05	A > B	-5.4707791
CTGGAGCTTGGTGACTCTGCTGTGTATTTCTGTGCCAGCAGCCCCCGGGGAAGGGGGGGCGCGTCTCAGCCCCAGCATTTTGGTGAT	1152	877	0.010741058	0.008968014	5.7e-05	A > B	-1.197707625
GTGAGCACCTTGGAGCTGGGGGACTCGGCCCTTTATCTTTGCGCCAGCAGTTGGGACAGTTACACCGGGGAGCTGTTTTTTGGAGAA	318	203	0.00296498	0.002075834	6.39e-05	A > B	-1.428331489
GAGCTTGAGGACTCGGCCGTGTATCTCTGTGCCAGCAGCTTAGCGGCCGTGGACAGCCGCTCTGGAAACACCATATATTTTGGAGAG	253	154	0.00235893	0.001574771	6.89e-05	A > B	-1.49795142
GTGAGCACCTTGGAGCTGGGGGACTCGGCCCTTTATCTTTGCGCCAGCAGATTGGACAGTTACAATCAGCCCCAGCATTTTGGTGAT	739	825	0.006890314	0.008436273	6.97e-05	B > A	1.224366904
GAGCTGGGGGACTCAGCTTTGTATTTCTGTGCCAGCAGCGCGGGCGACAGGGGGATGCCGAACACCGGGGAGCTGTTTTTTGGAGAA	15	0	0.000139858	0	7.51e-05	A > B	-60
ATCCAGCGCACAGAGCAGGAGGACTCGGCCGTGTATCTCTGTGCCAGCAGCTCAAGGACAGTAAACTATGGCTACACCTTCGGTTCG	15	0	0.000139858	0	7.51e-05	A > B	-60
GTGAGCAACATGAGCCCTGAAGACAGCAGCATATATCTCTGCAGCGCAGCCCGGGACGCAGCCTCCAATGAGCAGTTCTTCGGGCCA	15	0	0.000139858	0	7.51e-05	A > B	-60
CGGTCCACAAAGCTGGAGGACTCAGCCATGTACTTCTGTGCCAGCCCCTCGGGCCCGGCCAGACAAGAGACCCAGTACTTCGGGCCA	15	0	0.000139858	0	7.51e-05	A > B	-60
CGCACAGAGCAGCGGGACTCGGCCATGTATCGCTGTGCCAGCAGCCTAGAACGGACAGGGGGGTCTAACGAGCAGTACTTCGGGCCG	15	0	0.000139858	0	7.51e-05	A > B	-60
GACATCCGCTCACCAGGCCTGGGGGACGCAGCCATGTACCTGTGTGCCACCAGCAGAGACGGTTTTGGTGGGCAGTATTTTGGCCCA	15	0	0.000139858	0	7.51e-05	A > B	-60
ATTCTGGAGTCCGCCAGCACCAACCAGACATCTATGTACCTCTGTGCCAGCAGTTTATACGGGGACAATGAGCAGTTCTTCGGGCCA	15	0	0.000139858	0	7.51e-05	A > B	-60
GCCCTGCAGCCAGAAGACTCAGCCCTGTATCTCTGCGCCAGCAGCCAAGAAATTGAGGGTTCTAATCAGCCCCAGCATTTTGGTGAT	69	26	0.000643345	0.00026587	7.68e-05	A > B	-2.419767679
TCCACGGAGTCAGGGGACACAGCACTGTATTTCTGTGCCAGCAGCAAAGGGGGAGGGGTCATCCCCCAGCCCCAGCATTTTGGTGAT	201	265	0.001874091	0.002709833	7.81e-05	B > A	1.445945379
ACCAGTGCCCATCCTGAAGACAGCAGCTTCTACATCTGCAGTGCTAGACGTCTAGACTTGAACACAGATACGCAGTATTTTGGCCCA	27	4	0.000251744	4.09e-05	8.28e-05	A > B	-6.154626487
CTACACACCCTGCAGCCAGAAGACTCGGCCCTGTATCTCTGTGCCAGCAGCCAAGGGGGGGTGAACTACGAGCAGTACTTCGGGCCG	27	4	0.000251744	4.09e-05	8.28e-05	A > B	-6.154626487
GCTGCTCCCTCCCAGACATCTGTGTACTTCTGTGCCAGCAGCTTTGTCAGGGCGGTCCCTCCTAACTATGGCTACACCTTCGGTTCG	80	127	0.000745907	0.001298675	9.03e-05	B > A	1.741068288
CAGGAGGACTCGGCCGTGTATCTCTGTGCCAGCAGCTTAGGGGGGACAGTAGTCGGCTCTGGGGCCAACGTCCTGACTTTCGGGGCC	29	5	0.000270391	5.11e-05	9.07e-05	A > B	-5.288419796
AGCTCTCTGGAGCTGGGGGACTCAGCTTTGTATTTCTGTGCCAGCAGCGTAGGAAGCGGGGGTCGCTACGAGCAGTACTTCGGGCCG	18	1	0.000167829	1.02e-05	9.93e-05	A > B	-16.4123373
GTGAACGCCTTGTTGCTGGGGGACTCGGCCCTCTATCTCTGTGCCACTACCGGACAGGGGTTAACAGATACGCAGTATTTTGGCCCA	18	1	0.000167829	1.02e-05	9.93e-05	A > B	-16.4123373
NNNNNNNTGTCGGCTGCTCCCTCCCAGACATCTGTGTACTTCTGTGCCAGCAGTTACCCGGGGGGCAATGGCTACACCTTCGGTTCG	18	1	0.000167829	1.02e-05	9.93e-05	A > B	-16.4123373
AAGAAGCTCCTTCTCAGTGACTCTGGCTTCTATCTCTGTGCCTCGGCGGGGTCAAGGGGATCCTACAATGAGCAGTTCTTCGGGCCA	18	1	0.000167829	1.02e-05	9.93e-05	A > B	-16.4123373
AAGATCCGGTCCACAAAGCTGGAGGACTCAGCCATGTACTTCTGTGCCACCCCGACAGGGGCTGGAAACACCATATATTTTGGAGAG	45	13	0.000419573	0.000132935	0.000102294	A > B	-3.156218711
GAGTCGCCCAGCCCCAACCAGACCTCTCTGTACTTCTGTGCCAGCACCCCCGGGACATTTAACACCGGGGAGCTGTTTTTTGGAGAA	3	21	2.8e-05	0.000214741	0.000102517	B > A	7.677151505
CTGTCCCTAGAGTCTGCCATCCCCAACCAGACAGCTCTTTACTTCTGTGCCACCAGTGACTCTAGGTATGAGCAGTTCTTCGGGCCA	64	24	0.000596725	0.000245419	0.000105585	A > B	-2.431457378
ACCTTGGAGCTGGGGGACTCGGCCCTTTATCTTTGCGCCAGCAGCTTGGAGGGACAGGTCGTTGGGGAAAAACTGTTTTTTGGCAGT	8	30	7.46e-05	0.000306774	0.000119482	B > A	4.112759735
ATTCTGGAGTCCGCCAGCACCAACCAGACATCTATGTACCTCTGTGCCAGCAGTTTGGTGGGGGGCACTGAAGCTTTCTTTGGACAA	158	215	0.001473166	0.002198544	0.000121709	B > A	1.492393828
CTGAAGATCCAGCGCACAGAGCAGGGGGACTCGGCCATGTATCTCTGTGCCAGCAGCACCGAGACAGGACCGCAGTTCTTCGGGCCA	54	18	0.000503487	0.000184064	0.000124364	A > B	-2.73538955
CAGCGCACAGAGCAGGAGGACTCGGCCGTGTATCTCTGTGCCAGCAGCCCCCTAATTAGGGGGGCTGAGACCCAGTACTTCGGGCCA	24	3	0.000223772	3.07e-05	0.000125645	A > B	-7.294372133
ATCCAGCGCACAGAGCAGGAGGACTCCGCCGTGTATCTCTGTGCCAGCAGCTTAACGGGCGACCAAGAGACCCAGTACTTCGGGCCA	5	24	4.66e-05	0.000245419	0.0001296	B > A	5.264332461
CAGCCTGCAGAGCTTGAGGACTCGGCCGTGTATCTCTGTGCCAGCAGACCTGGACTAGCGGCTTACTACGAGCAGTACTTCGGGCCG	2	18	1.86e-05	0.000184064	0.000138458	B > A	9.870623364
CAGCCCTCAGAACCCAGGGACTCAGCTGTGTATTTTTGTGCTAGTGGTTTGATCCAGGGAATTAACTACGAGCAGTACGTCGGGCCG	2	18	1.86e-05	0.000184064	0.000138458	B > A	9.870623364
ACATCGGCCCAAAAGAACCCGACAGCTTTCTATCTCTGTGCCAGTAGTTCCCGGACAGGGGACTATTCTGGCTACACCTTCGGTTCG	0	12	0	0.000122709	0.000138508	B > A	60
ATCCTGGAGTCGCCCAGCCCCAACCAGACCTCTCTGTACTTCTGTGCCAGCCTCGACAGTACCAACACTGAAGCTTTCTTTGGACAA	26	4	0.00024242	4.09e-05	0.000142099	A > B	-5.926677358
GCCCTGCAGCCAGAAGACTCAGCCCTGTATCTCTGCGCCAGCAGCCAAGGGCTAGCGGGGGCTTACAATGAGCAGTTCTTCGGGCCA	14	0	0.000130534	0	0.000146273	A > B	-60
NNNNNNNNNNTGTCGGCTGCTCCCTCCCAAACATCTGTGTACTTCTGTGCCAGCAGTTACGTGGTTGATACGCAGTATTTTGGCCCA	14	0	0.000130534	0	0.000146273	A > B	-60
ACAGTGACCAGTGCCCATCCTGAAGACAGCAGCTTCTACATCTGCAGTGCCAGTGACCGGCGGAATGAAAAACTGTTTTTTGGCAGT	14	0	0.000130534	0	0.000146273	A > B	-60
ACTGTGAGCAACATGAGCCCTGAAGACAGCAGCATATATCTCTGCAGCGTTGCCACCGACAGACTCTATGGCTACACCTTCGGTTCG	14	0	0.000130534	0	0.000146273	A > B	-60
TCCACTCTGACAGTGACCAGTGCCCATCCTGAAGACAGCAGCTTCTACATCTGCAGTGTCAAGACAGATACGCAGTATTTTGGCCCA	14	0	0.000130534	0	0.000146273	A > B	-60
ATCCAGCCCTCAGAACCCAGGGACTCAGCTGTGTACTTCTGTGCCAGCCGTTTAGGGGGGGCGCCCACTCACCAGCATTTTGGTGAT	14	0	0.000130534	0	0.000146273	A > B	-60
ATCCAGCAGGTAGTGCGAGGAGATTCGGCAGCTTATTTCTGTGCCAGCTCACCACCGGCCAGCAATCAGCCCCAGCATTTTGGTGAT	14	0	0.000130534	0	0.000146273	A > B	-60
CTCACTCTGGAGTCCGCTACCAGCTCCCAGACATCTGTGTACTTCTGTGCCACCCTATCAGGGGATGAAAAACTGTTTTTTGGCAGT	14	0	0.000130534	0	0.000146273	A > B	-60
ATCCAGCGCACAGAGCAGCGGGACTCGGCCATGTATCGCTGTGCCAGCAGCCTGGGAACCCCGCTAGATACGCAGTATTTTGGCCCA	14	0	0.000130534	0	0.000146273	A > B	-60
AATGTGAACGCCTTGTTGCTGGGGGACTCGGCCCTGTATCTCTGTGCCAGCAGCTTGGATTCGTACACTGAAGCTTTCTTTGGACAA	349	231	0.003254019	0.002362156	0.000151387	A > B	-1.377562703
ATCCAGCGCACAGAGCAGCGGGACTCGGCCATGTATCGCTGTGCCAGCGGTACCCTTTACGGCACCGGGGAGCTGTTTTTTGGAGAA	28	5	0.000261067	5.11e-05	0.000152179	A > B	-5.106060493
AGCACCTTGGAGCTGGGGGACTCGGCCCTTTATCTTTGCGCCAGCAGCTTGGGAGGGGCTGCTAATGAAAAACTGTTTTTTGGCAGT	34	8	0.00031701	8.18e-05	0.000153784	A > B	-3.875135196
AACCTGAGCTCTCTGGAGCTGGGGGACTCAGCTTTGTATTTCTGTGCCAGCAGGGCCCAGGGGTCCACTGAAGCTTTCTTTGGACAA	34	8	0.00031701	8.18e-05	0.000153784	A > B	-3.875135196
GTGAACGCCTTGTTGCTGGGGGACTCGGCCCTGTATCTCTGTGCCAGCAGCTTGGACGGACTAGGGTTTGAGCAGTTCTTCGGGCCA	76	32	0.000708611	0.000327225	0.000153816	A > B	-2.165516727
ACTCTGACTGTGAGCAACATGAGCCCTGAAGACAGCAGCATATATCTCTGCAGCGCCGCGTGGGTCACTGAAGCTTTCTTTGGACAA	1	15	9.32e-06	0.000153387	0.000164321	B > A	16.45103894
CTGGAGTCCGCCAGCACCAACCAGACATCTATGTACCTCTGTGCCAGCAGTCCTGAAAAAAGGTACACTGAAGCTTTCTTTGGACAA	42	12	0.000391601	0.000122709	0.000174798	A > B	-3.191287808
CAGCAGGTAGTGCGAGGAGATTCGGCAGCTTATTTCTGTGCCAGCTCACCGGTGGAGGAACTTCTATATGGCTACACCTTCGGTTCG	51	89	0.000475516	0.000910095	0.000180253	B > A	1.91391172
TCTAAGAAGCTCCTTCTCAGTGACTCTGGCTTCTATCTCTGTGCCTGGAGTGGGGCAGCAACTAATGAAAAACTGTTTTTTGGCAGT	17	1	0.000158505	1.02e-05	0.000183402	A > B	-15.50054078
NCTCTGAAGATCCGGTCCACAAAGCTGGAGGACTCAGCCATGTACTTCTGTGCCAGCATTCGGATTGGTGAAGCTTTCTTTGGACAA	17	1	0.000158505	1.02e-05	0.000183402	A > B	-15.50054078
NNNNNNNNNNTGTCGGCTGCTCCCTCCCAGACATCTGTGTACTTCTGTGCCAGTCAGGCCGCGGGCTATGGCTACACCTTCGGTTCG	17	1	0.000158505	1.02e-05	0.000183402	A > B	-15.50054078
CAGCGCACAGAGCAGGGGGACTCGGCCATGTATCTCTGTGCCAGCAGCTTGGGGGGTACGAACACCGGGGAGCTGTTTTTTGGAGAA	17	1	0.000158505	1.02e-05	0.000183402	A > B	-15.50054078
AAGATCCGGTCCACAAAGCTGGAGGACTCAGCCATGTACTTCTGTGCCAGTCCCCGGGGGGGGTTCACTGAAGCTTTCTTTGGACAA	17	1	0.000158505	1.02e-05	0.000183402	A > B	-15.50054078
ACATCGGCCCAAAAGAACCCGACAGCTTTCTATCTCTGTGCCAGTAGAACCGGGACAGACTTCACCGGGGAGCTGTTTTTTGGAGAA	17	1	0.000158505	1.02e-05	0.000183402	A > B	-15.50054078
CAGCAGGTAGTGCGAGGAGATTCGGCAGCTTATTTCTGTGCCAGCTCAATCAGACAGGGGAGAGAAGAGACCCAGTACTTCGGGCCA	3	20	2.8e-05	0.000204516	0.000185418	B > A	7.311572862
NCTCTGAAGATCCGGTCCACAAAGCTGGAGGACTCAGCCATGTACTTCTGTGCCAGCTGGGGGTTCGAAAAACTGTTTTTTGGCAGT	82	36	0.000764555	0.000368128	0.000199812	A > B	-2.076869843
CTGGAGTCCGCCAGCACCAACCAGACATCTATGTACCTCTGTGCCAGCAGTTTACAGGTTTTAAACACTGAAGCTTTCTTTGGACAA	45	14	0.000419573	0.000143161	0.000208873	A > B	-2.930774518
TCGCCCAGCCCCAACCAGACCTCTCTGTACTTCTGTGCCAGCAGATCCCCCGGGACAGTGAACACCGGGGAGCTGTTTTTTGGAGAA	23	3	0.000214448	3.07e-05	0.000220268	A > B	-6.990439961
CAGCGCACAGAGCGGGGGGACTCAGCCGTGTATCTCTGTGCCAGCAGCTTAGCGGGACTAGCGGGGGATGAGCAGTTCTTCGGGCCA	23	3	0.000214448	3.07e-05	0.000220268	A > B	-6.990439961
CTACACACCCTGCAGCCAGAAGACTCGGCCCTGTATCTCTGCGCCAGCAGCCAAGGTCGCAGAAACTACGAGCAGTACTTCGGGCCG	23	3	0.000214448	3.07e-05	0.000220268	A > B	-6.990439961
NTGTCGGCTGCTCCCTCCCAGACATCTGTGTACTTCTGTGCCAGCAGTTACTCGGGACAGGGAAGCTACGAGCAGTACTTCGGGCCG	33	8	0.000307687	8.18e-05	0.000244284	A > B	-3.761160631
CTACACGCCCTGCAGCCAGAAGACTCAGCCCTGTATCTCTGCGCCAGCAGCCAAAGGAGGGGGCACGGGGAGCTGTTTTTTGGAGAA	235	295	0.002191101	0.003016607	0.000254155	B > A	1.376753613
ATCCAGCGCACAGAGCAGCGGGACTCGGCCATGTATCGCTGTGCCAGCAGCGGGAGTTCCTACACCGGGGAGCTGTTTTTTGGAGAA	2	17	1.86e-05	0.000173838	0.000259229	B > A	9.322255399
CTACACACCCTGCAGCCAGAAGACTCGGCCCTGTATCTCTGCGCCAGCAGCCCCTACAGGGAGGGGGAGACCCAGTACTTCGGGCCA	41	75	0.000382277	0.000766934	0.000265087	B > A	2.006224261
AGCTCTCTGGAGCTGGGGGACTCAGCTTTGTATTTCTGTGCCAGCAGCGTAGGGGGACTAGCGGTCGATGAGCAGTTCTTCGGGCCA	23	51	0.000214448	0.000521515	0.00026734	B > A	2.431892713
NNNNTGTCGGCTGCTCCCTCCCAAACATCTGTGTACTTCTGTGCCAGCAGTTCTTGGGGGGTTACAGATACGCAGTATTTTGGCCCA	81	36	0.000755231	0.000368128	0.000271821	A > B	-2.051542162
CTTGACATCCGCTCACCAGGCCTGGGGGACGCAGCCATGTACCTGTGTGCCACCAGCCAAGGACAGCCCGGGCAGTACTTCGGGCCG	13	0	0.00012121	0	0.00028547	A > B	-60
ACCAGTGCCCATCCTGAAGACAGCAGCTTCTACATCTGCAGTGCTAGAGATCCCGGAAACTTCAAGGCTGAAGCTTTCTTTGGACAA	13	0	0.00012121	0	0.00028547	A > B	-60
AATGTGAGCACCTTGGAGCTGGGGGACTCGGCCCTTTATCTTTGCGCCAGCTCATGGACAGGGGACAATGAGCAGTTCTTCGGGCCA	13	0	0.00012121	0	0.00028547	A > B	-60
GTGACATCGGCCCAAAAGAACCCGACAGCTTTCTATCTCTGTGCCAGTAGTATTGGGAGCTCTGGAAACACCATATATTTTGGAGAG	13	0	0.00012121	0	0.00028547	A > B	-60
AAGATCCAGCCCTCAGAACCCAGGGACTCAGCTGTGTACTTCTGTGCCAGCAGTTTAACAGGGCACAATGAGCAGTTCTTCGGGCCA	13	0	0.00012121	0	0.00028547	A > B	-60
ACTCTGACAGTGACCAGTGCCCATCCTGAAGACAGCAGCTTCTACATCTGCAGTGCTAGAGGTTTGTGGGAGCAGTACTTCGGGCCG	13	0	0.00012121	0	0.00028547	A > B	-60
NTGTCGGCTGCTCCCTCCCAGACATCTGTGTACTTCTGTGCCAGCAGCTTAGGGACAGGGGCTAATTCACCCCTCCACTTTGGGAAC	13	0	0.00012121	0	0.00028547	A > B	-60
NNNNTGTCGGCTGCTCCCTCCCAGACATCTGTGTACTTCTGTGCCAGCAGTTACTCAGTGCAGGAGGGCACCATATATTTTGGAGAG	13	0	0.00012121	0	0.00028547	A > B	-60
CTGAAGATCCGGTCCACAAAGCTGGAGGACTCAGCCATGTACTTCTGTGCCAGCCCGGGAGGGGTCCATGAGCAGTTCTTCGGGCCA	0	11	0	0.000112484	0.000290415	B > A	60
CCCAGCCCCAACCAGACCTCTCTGTACTTCTGTGCCAAAGAAACCCCAGGGGGCGGTGGGGGCAATCAGCCCCAGCATTTTGGTGAT	0	11	0	0.000112484	0.000290415	B > A	60
AAGATCCAGCCCTCAGAACCCAGGGACTCAGCTGTGTACTTCTGTGCCAGCAGTTTCGGCACTAACTATGGCTACACCTTCGGTTCG	1	14	9.32e-06	0.000143161	0.000322251	B > A	15.35430301
GAGTCCGCTACCAGCTCCCAGACATCTGTGTACTTCTGTGCCATCAGTGAGTCGATATGGGCTAATTCACCCCTCCACTTTGGGAAC	3	19	2.8e-05	0.00019429	0.000333947	B > A	6.945994219
GAGTCGCCCAGCCCCAACCAGACCTCTCTGTACTTCTGTGCCAGCACCACCACATCTCGATCGGGCACTGAAGCTTTCTTTGGACAA	16	1	0.000149181	1.02e-05	0.000338155	A > B	-14.58874427
ACTCTGGAGTCCGCTACCCGCTCCCAGACATCTGTGTATTTCTGCGCCAGCAGGGAGGATGGGAACACTGAAGCTTTCTTTGGACAA	16	1	0.000149181	1.02e-05	0.000338155	A > B	-14.58874427
CACACCCTGCAGCCAGAAGACTCGGCCCTGTATCTCTGCGCCAGCAGCCAAGACTTGGGGACAAGTCAGCCCCAGCATTTTGGTGAT	237	149	0.002209749	0.001523642	0.000351802	A > B	-1.450307211
CGCTCACCAGGCCTGGGGGACGCAGCCATGTACCTGTGTGCCACCAGCAGACAGGGGGCACGGAACACTGAAGCTTTCTTTGGACAA	34	9	0.00031701	9.2e-05	0.000362615	A > B	-3.444564618
ACAGAGCGGGGGGACTCAGCCGTGTATCTCTGTGCCAGCAGCCCGAACCCGGGACAGCTATCTTACAATGAGCAGTTCTTCGGGCCA	5	22	4.66e-05	0.000224967	0.000392247	B > A	4.825638089
GTGACCAGTGCCCATCCTGAAGACAGCAGCTTCTACATCTGCAGTGCCCCCTCATATGACAGGACCTACGAGCAGTACTTCGGGCCG	24	4	0.000223772	4.09e-05	0.000412569	A > B	-5.4707791
CAGCCCTCAGAACCCAGGGACTCAGCTGTGTACTTCTGTGCCAGCAGTTCCGGGACAGGGCTGTTCTATGGCTACACCTTCGGTTCG	28	6	0.000261067	6.14e-05	0.000419118	A > B	-4.255050411
ACTCTGACTGTGAGCAACATGAGCCCTGAAGACAGCAGCATATATCTCTGCAGCGTTCAGGACAGCTACGAGCAGTACTTCGGGCCG	28	6	0.000261067	6.14e-05	0.000419118	A > B	-4.255050411
ATCCAGCGCACAGAGCAGCGGGACTCGGCCATGTATCGCTGTGCCAGCAGCTTACAGGGAGTCTACAATGAGCAGTTCTTCGGGCCA	224	140	0.002088539	0.00143161	0.00042716	A > B	-1.458874427
ATCCGGTCCACAAAGCTGGAGGACTCAGCCATGTACTTCTGTGCCAGCCCGGGCAGGGGGTTTAGCACTGAAGCTTTCTTTGGACAA	63	26	0.000587402	0.00026587	0.000428897	A > B	-2.209353098
CTGAAGATCCAGCGCACAGAGCAGGGGGACTCGGCCATGTATCTCTGTGCCAGCAGCGGACAGGCGCACGAGCAGTACTTCGGGCCG	22	48	0.000205124	0.000490838	0.000471618	B > A	2.392878391
CTGATTCTGGAGTCCGCCAGCACCAACCAGACATCTATGTACCTCTGTGCCAGCAGTTTAGGGGAAACTGAAGCTTTCTTTGGACAA	107	152	0.00099765	0.001554319	0.000472561	B > A	1.557980012
ACTCTGACGATCCAGCGCACAGAGCAGCGGGACTCGGCCATGTATCGCTGTGCCAGCAGCTTAGGGACTGAAGCTTTCTTTGGACAA	2	16	1.86e-05	0.000163613	0.000483393	B > A	8.773887435
TCCGCTACCCGCTCCCAGACATCTGTGTATTTCTGCGCCAGCAGTGGCCGGGCCGGGTTCTCTGGAAACACCATATATTTTGGAGAG	2	16	1.86e-05	0.000163613	0.000483393	B > A	8.773887435
AAGATCCAGCGCACAGAGCAGGGGGACTCGGCCATGTATCTCTGTGCCAGCAGCCGGGACTCCTACAATGAGCAGTTCTTCGGGCCA	15	38	0.000139858	0.00038858	0.000494116	B > A	2.778397688
ATCCGGTCCACAAAGCTGGAGGACTCAGCCATGTACTTCTGTGCCAGCACCGAAGGGGTGGGGTCCGGGGAGCTGTTTTTTGGAGAA	61	25	0.000568754	0.000255645	0.000504314	A > B	-2.224783501
GTGACCAGTGCCCATCCTGAAGACAGCAGCTTCTACATCTGCAGTGCTACTAGCGGGGGAGTCACAGATACGCAGTATTTTGGCCCA	18	2	0.000167829	2.05e-05	0.00050975	A > B	-8.20616865
CTGGAGTCCGCCAGCACCAACCAGACATCTATGTACCTCTGTGCCAGTACCGGGACAGCAGCCTTCTATGGCTACACCTTCGGTTCG	18	2	0.000167829	2.05e-05	0.00050975	A > B	-8.20616865
CTCACTGTGACATCGGCCCAAAAGAACCCGACAGCTTTCTATCTCTGTGCCAGTAGTATCGGTACCTACGAGCAGTACTTCGGGCCG	18	2	0.000167829	2.05e-05	0.00050975	A > B	-8.20616865
CAGCCCTCAGAACCCAGGGACTCAGCTGTGTACTTCTGTGCCAGCAGTTTCGGGGGACCCTCCTACAATGAGCAGTTCTTCGGGCCA	18	2	0.000167829	2.05e-05	0.00050975	A > B	-8.20616865
CTGACAGTGACCAGTGCCCATCCTGAAGACAGCAGCTTCTACATCTGCAGTGCAGCAGGGGGTGGTGAAAAACTGTTTTTTGGCAGT	12	0	0.000111886	0	0.000557977	A > B	-60
TTGGAGCTGGGGGACTCGGCCCTTTATCTTTGCGCCAGCAGCCTGGCTGGGACCGGGACAGGGGCCTATGGCTACACCTTCGGTTCG	12	0	0.000111886	0	0.000557977	A > B	-60
ACTCTGGAGTCCGCTACCAGCTCCCAGACATCTGTGTACTTCTGTGCCATCAGTAGCGCTTTGAACACTGAAGCTTTCTTTGGACAA	12	0	0.000111886	0	0.000557977	A > B	-60
ACTGTGACATCGGCCCAAAAGAACCCGACAGCTTTCTATCTCTGTGCCAGTAAGGTCAGGGGTGCGGAAAAACTGTTTTTTGGCAGT	12	0	0.000111886	0	0.000557977	A > B	-60
ACTGTGAGCAACATGAGCCCTGAAGACAGCAGCATATATCTCTGCAGCTCACGGAAGGGGGCCCAAGAGACCCAGTACTTCGGGCCA	12	0	0.000111886	0	0.000557977	A > B	-60
GCTCCCTCCCAGACATCTGTGTACTTCTGTGCCAGCAGTGCCCGGGACAGGGGTTTTTCCTATAATTCACCCCTCCACTTTGGGAAC	12	0	0.000111886	0	0.000557977	A > B	-60
CTGATTCTGGAGTCCGCCAGCACCAACCAGACATCTATGTACCTCTGTGCCAGCAGTTTCGGCGATCAGCCCCAGCATTTTGGTGAT	56	22	0.000522135	0.000224967	0.000590088	A > B	-2.320936588
CTGCAGCCAGAAGACTCGGCCCTGTATCTCTGCGCCAGCAGCCAAGCTGCGCCGGGACAGGGACTTACAGAGCAGTACTTCGGGCCG	3	18	2.8e-05	0.000184064	0.000598614	B > A	6.580415576
CTGGAGTCGCCCAGCCCCAACCAGACCTCTCTGTACTTCTGTGCCAGCAGTTTATATGGGGTGAACACTGAAGCTTTCTTTGGACAA	0	10	0	0.000102258	0.000608923	B > A	60
GCGCTCAGGCTGGAGTCGGCTGCTCCCTCCCAGACATCTGTGTACTTCTGTGCCAGCAGTTACGGGGATACGCAGTATTTTGGCCCA	0	10	0	0.000102258	0.000608923	B > A	60
AGGCTGGAGTCGGCTGCTCCCTCCCAGACATCTGTGTACTTCTGTGCCAGCAGTTACGGGACAAGTCAGCCCCAGCATTTTGGTGAT	0	10	0	0.000102258	0.000608923	B > A	60
NCTCTGAAGATCCGGTCCACAAAGCTGGAGGACTCAGCCATGTACTTCTGTGCCAGCAGAACATGGGATGGCTACACCTTCGGTTCG	0	10	0	0.000102258	0.000608923	B > A	60
CACGCCCTGCAGCCAGAAGACTCAGCCCTGTATCTCTGCGCCAGCAGCCAAGATCGAGGGGCGGTTTTTGAGCAGTTCTTCGGGCCA	0	10	0	0.000102258	0.000608923	B > A	60
NNNNTGTCGGCTGCTCCCTCCCAGACATCTGTGTACTTCTGTGCCAGCCTGCGGGGGACTAGCACAGATACGCAGTATTTTGGCCCA	15	1	0.000139858	1.02e-05	0.000622411	A > B	-13.67694775
NNNNNNNNNNTGTCGGCTGCTCCCTCCCAGACATCTGTGTACTTCTGTGCCAGCAGTGACACACCCTACGAGCAGTACTTCGGGCCG	15	1	0.000139858	1.02e-05	0.000622411	A > B	-13.67694775
CACACCCTGCAGCCAGAAGACTCGGCCCTGTATCTCTGCGCCAGCAGCCAAGGGGGGGCCTCGACAGATACGCAGTATTTTGGCCCA	15	1	0.000139858	1.02e-05	0.000622411	A > B	-13.67694775
TCCACAAAGCTGGAGGACTCAGCCATGTACTTCTGTGCCACCCACGAGGAGGGACATATGCCCTACAATGAGCAGTTCTTCGGGCCA	1	13	9.32e-06	0.000132935	0.000630019	B > A	14.25756708
CAGCCAGAAGACTCGGCCCTGTATCTCTGCGCCAGCAGCCCCTCTTCGACAGGTACGAGCTCTGGAAACACCATATATTTTGGAGAG	1	13	9.32e-06	0.000132935	0.000630019	B > A	14.25756708
CACACCCTGCAGCCAGAAGACTCGGCCCTGTATCTCTGCGCCAGCAGCCAATTCCCGGGCCCGAACACTGAAGCTTTCTTTGGACAA	20	3	0.000186477	3.07e-05	0.000637019	A > B	-6.078643444
ACGGAGTCAGGGGACACAGCACTGTATTTCTGTGCCAGCAGCAAAGTAGAGAGAGGGGGCATGAACACTGAAGCTTTCTTTGGACAA	27	6	0.000251744	6.14e-05	0.000680126	A > B	-4.103084325
CTGATTCTGGAGTCCGCCAGCACCAACCAGACATCTATGTACCTCTGTGCCAGCAGTTTGACGGTATATGGCTACACCTTCGGTTCG	25	5	0.000233096	5.11e-05	0.000699051	A > B	-4.558982583
CAGCGCACAGAGCGGGGGGACTCAGCCGTGTATCTCTGTGCCAGCAGCTTAAGTTTCGGCGGCCAAGAGACCCAGTACTTCGGGCCA	25	5	0.000233096	5.11e-05	0.000699051	A > B	-4.558982583
TCCCTAGAGTCTGCCATCCCCAACCAGACAGCTCTTTACTTCTGTGCCTCTAGTGGAGACTCTGGAAACACCATATATTTTGGAGAG	343	235	0.003198076	0.00240306	0.000732841	A > B	-1.330834916
GCCTTGTTGCTGGGGGACTCGGCCCTCTATCTCTGTGCCAGCAGCTTGGTAAGCGGGGGGAGTTACAATGAGCAGTTCTTCGGGCCA	21	46	0.000195801	0.000470386	0.000821558	B > A	2.40237394
AGCACCTTGGAGCTGGGGGACTCGGCCCTTTATCTTTGCGCCAGCAGCCCCGGGACTAGCGGCTACAATGAGCAGTTCTTCGGGCCA	32	9	0.000298363	9.2e-05	0.000870399	A > B	-3.24194317
CACATCAATTCCCTGGAGCTTGGTGACTCTGCTGTGTATTTCTGTGCCAGCAGCCATCACGGGGTGGATGAGCAGTTCTTCGGGCCA	2	15	1.86e-05	0.000153387	0.000897268	B > A	8.22551947
AAGATCCGGTCCACAAAGCTGGAGGACTCAGCCATGTACTTCTGTGCCAGCCCAGGGGGACGGAATTCACCCCTCCACTTTGGGAAC	2	15	1.86e-05	0.000153387	0.000897268	B > A	8.22551947
AAGATCCAGCGCACAGAGCAGGGGGACTCGGCCATGTATCTCTGTGCCAGCGTGGGGGCGGGGCTCGATGAGCAGTTCTTCGGGCCA	17	2	0.000158505	2.05e-05	0.000898082	A > B	-7.750270391
CACACCCTGCAGCCAGAAGACTCGGCCCTGTATCTCTGCGCCAGCAGCCAAGGGGGGGCAACTAATGAAAAACTGTTTTTTGGCAGT	41	14	0.000382277	0.000143161	0.001022554	A > B	-2.670261227
NTGTCGGCTGCTCCCTCCCAGACATCTGTGTACTTCTGTGCCAGCAGTGTCCTTGACGGCTCTGGAAACACCATATATTTTGGAGAG	28	7	0.000261067	7.16e-05	0.001028582	A > B	-3.647186066
GTGCAGCCTGCAGAACTGGAGGATTCTGGAGTTTATTTCTGTGCCAGCAGCCAAGACGGCGACAGTTTTGGCTACACCTTCGGTTCG	11	0	0.000102562	0	0.001092355	A > B	-60
CTGGAGTCCGCTACCAGCTCCCAGACATCTGTGTACTTCTGTGCCATCAGTGACGGGCCAGGAGGGTACGAGCAGTACGTCGGGCCG	11	0	0.000102562	0	0.001092355	A > B	-60
AAGATCCAGCGCACAGAGCAGCGGGACTCGGCCATGTATCGCTGTGCCAGCAGCTTAGCCGTAGGCTACGAGCAGTACTTCGGGCCG	11	0	0.000102562	0	0.001092355	A > B	-60
ATCCAGCCTGCAGAGCTTGAGGACTCGGCCGTGTATCTCTGTGCCAGCAGCTGGACTAGCGGCACCGGGGAGCTGTTTTTTGGAGAA	11	0	0.000102562	0	0.001092355	A > B	-60
AAGATCCAGCGCACAGAGCAGGGGGACTCGGCCATGTATCTCTGTGCCAGCAGCTTGGGGGGGGGCGGTGGCTACACCTTCGGTTCG	11	0	0.000102562	0	0.001092355	A > B	-60
TCGGCTGCTCCCTCCCAAACATCTGTGTACTTCTGTGCCAGCAGAAGAGGACAGGGGGCCTTTGGAAACACCATATATTTTGGAGAG	11	0	0.000102562	0	0.001092355	A > B	-60
CGGTCCACAAAGCTGGAGGACTCAGCCATGTACTTCTGTGCCAGCAGTGAATCCGGGACTAGCCGTAATGAGCAGTTCTTCGGGCCA	11	0	0.000102562	0	0.001092355	A > B	-60
ACGATCCAGCGCACAGAGCAGGAGGACTCGGCCGTGTATCTCTGTGCCAGCAGCTATTGGGCCAGGGATGGCTACACCTTCGGTTCG	11	0	0.000102562	0	0.001092355	A > B	-60
CTGGAGTTGGCTGCTCCCTCCCAGACATCTGTGTACTTCTGTGCCAGCAGTTACCTCAGAAACAATCAGCCCCAGCATTTTGGTGAT	11	0	0.000102562	0	0.001092355	A > B	-60
AAGATCCAGCCCTCAGAACCCAGGGACTCAGCTGTGTACTTCTGTGCCAGTCATTGGAGGGACAGTTACGAGCAGTACTTCGGGCCG	11	0	0.000102562	0	0.001092355	A > B	-60
CTGACAGTGACCAGTGCCCATCCTGAAGACAGCAGCTTCTACATCTGCAGTGCTAGAGAGGGGGGGCAGCCCCAGCATTTTGGTGAT	11	0	0.000102562	0	0.001092355	A > B	-60
AAGATCCAGCGCACAGAGCAGGAGGACTCCGCCGTGTATCTCTGTGCCAGCAGCTATGGGACAGTATACGAGCAGTACTTCGGGCCG	11	0	0.000102562	0	0.001092355	A > B	-60
GTGACCAGTGCCCATCCTGAAGACAGCAGCTTCTACATCTGCAGTGCTAGAGATCCCCGCCGACTAGAACAACAGTTCTTCGGGCCA	11	0	0.000102562	0	0.001092355	A > B	-60
CAGCAGGTAGTGCGAGGAGATTCGGCAGCTTATTTCTGTGCCAGCTCACAACGTGGGGACAGCGGTTTTGGCTACACCTTCGGTTCG	11	0	0.000102562	0	0.001092355	A > B	-60
NNNNNNNTGTCGGCTGCTCCCTCCCAGACATCTGTGTACTTCTGTGCCAGCAGTGAGGGCAGGGGAGAGACCCAGTACTTCGGGCCA	26	6	0.00024242	6.14e-05	0.001097565	A > B	-3.951118239
ATCCAGCCCTCAGAACCCAGGGACTCAGCTGTGTACTTCTGTGCCAGCACCGCTACAGGGGGCGGCCAGCCCCAGCATTTTGGTGAT	44	16	0.000410249	0.000163613	0.001098492	A > B	-2.507440421
GCCAGCACCAACCAGACATCTATGTACCTCTGTGCCAGCAGTCGACGCCGGGACAGGGGGCCGGACTATGGCTACACCTTCGGTTCG	79	38	0.000736583	0.00038858	0.001111146	A > B	-1.895576969
NTGAAGATCCAGCCCTCAGAACCCAGGGACTCAGCTGTGTACTTCTGTGCCAGCAGTTCCGGGCTCTATGGCTACACCTTCGGTTCG	14	1	0.000130534	1.02e-05	0.00114329	A > B	-12.76515123
ACCAGCTCCCAGACATCTGTGTACTTCTGTGCCATCAGTTCAACGTTAATTGGCCAAGGATCTGGAAACACCATATATTTTGGAGAG	14	1	0.000130534	1.02e-05	0.00114329	A > B	-12.76515123
AAGATCCAGCCTGCAGAGCTTGAGGACTCGGCCGTGTATCTCTGTGCCAGCAGCCCCGGACAGGTCTACGAGCAGTACGTCGGGCCG	14	1	0.000130534	1.02e-05	0.00114329	A > B	-12.76515123
ATCCAGCGCACAGAGCGGGGGGACTCAGCCGTGTATCTCTGTGCCAGCAGCCCGGCATATAGCACAGATACGCAGTATTTTGGCCCA	14	1	0.000130534	1.02e-05	0.00114329	A > B	-12.76515123
CTGATTCTGGAGTCCGCCAGCACCAACCAGACATCTATGTACCTCTGTGCCAGCAGTCCCCACCCTTACGAGCAGTACGTCGGGCCG	14	1	0.000130534	1.02e-05	0.00114329	A > B	-12.76515123
CCCTCCCAGACATCTGTGTACTTCTGTGCCACGGGAGATATTCAGGGGAGAGAGAGCGGCGGCACAGATACGCAGTATTTTGGCCCA	14	1	0.000130534	1.02e-05	0.00114329	A > B	-12.76515123
CACACCCTGCAGCCAGAAGACTCGGCCCTGTATCTCTGCGCCAGCAGCCAATCGGGGGCTAGCACAGATACGCAGTATTTTGGCCCA	14	1	0.000130534	1.02e-05	0.00114329	A > B	-12.76515123
GACTCGGCCCTTTATCTTTGCGCCAGCAGCTGCCGGGACCCCCAAAACGGGCGTGGGTTCATGAACACTGAAGCTTTCTTTGGACAA	14	1	0.000130534	1.02e-05	0.00114329	A > B	-12.76515123
CTGCAGCCAGAAGACTCAGCCCTGTATCTCTGCGCCAGCAGCCATTACAGGGGCGGGGCTGGGGCCAACGTCCTGACTTTCGGGGCC	14	1	0.000130534	1.02e-05	0.00114329	A > B	-12.76515123
CAGCCTGCAGAGCTTGAGGACTCGGCCGTGTATCTCTGTGCCAGCAGCGCCGGGACTATTAGCACAGATACGCAGTATTTTGGCCCA	22	4	0.000205124	4.09e-05	0.001173196	A > B	-5.014880841
NNNNTGTCGGCTGCTCCCTCCCAGACATCTGTGTACTTCTGTGCCAGCAGGGGGGACAGCCTCTTCTACGAGCAGTACTTCGGGCCG	22	4	0.000205124	4.09e-05	0.001173196	A > B	-5.014880841
TTGGCTGCTCCCTCCCAGACATCTGTGTACTTCTGTGCCAGCGGGATACCACAGGGTTTCTCTGGAAACACCATATATTTTGGAGAG	33	10	0.000307687	0.000102258	0.001201637	A > B	-3.008928505
CAGCGCACAGAGCGGGGGGACTCAGCCGTGTATCTCTGTGCCAGCAGCATCACGGGACAGGTGAACGGGGAGCTGTTTTTTGGAGAA	72	34	0.000671316	0.000347677	0.001266189	A > B	-1.930863212
AACGCCTTGGAGCTGGACGACTCGGCCCTGTATCTCTGTGCCAGCAGCTTCGGGATTAGCTCCTACAATGAGCAGTTCTTCGGGCCA	43	72	0.000400925	0.000736257	0.001441508	B > A	1.836395044
NNNNTGTCGGCTGCTCCCTCCCAGACATCTGTGTACTTCTGTGCCAGCAGAGAGGACAGTCCCTACAATGAGCAGTTCTTCGGGCCA	16	2	0.000149181	2.05e-05	0.001576184	A > B	-7.294372133
AAGATCCAGCGCACAGAGCGGGGGGACTCAGCCGTGTATCTCTGTGCCAGCAGCCTCGGAGGGTCGACTGAAGCTTTCTTTGGACAA	16	2	0.000149181	2.05e-05	0.001576184	A > B	-7.294372133
TCGGCTGCTCCCTCCCAGACATCTGTGTACTTCTGTGCCAGCAGTGAAGCTGGCGGGGGAATCCAAGAGACCCAGTACTTCGGGCCA	16	2	0.000149181	2.05e-05	0.001576184	A > B	-7.294372133
AATGTGAGCACCTTGGAGCTGGGGGACTCGGCCCTTTATCTTTGCGCCAGCAGCGCGACAGGGACCGGGGAGCTGTTTTTTGGAGAA	56	24	0.000522135	0.000245419	0.001593994	A > B	-2.127525205
GAGTCGCCCAGCCCCAACCAGACCTCTCTGTACTTCTGTGCCAGCAGCAAAATAGCGGGGGGCGGGGAGACCCAGTACTTCGGGCCA	79	39	0.000736583	0.000398806	0.001622193	A > B	-1.846972431
CAGCCCTCAGAACCCAGGGACTCAGCTGTGTACTTCTGTGCCAGCAGTCAAGCGGGGGGTCGCACAGATACGCAGTATTTTGGCCCA	2	14	1.86e-05	0.000143161	0.001656804	B > A	7.677151505
GTCGCACTGCAGCAAGAAGACTCAGCTGCGTATCTCTGCACCAGCAGCCAACCGACAGGGCGTGCGCCTAAACTGTTTTTTGGCAGT	2	14	1.86e-05	0.000143161	0.001656804	B > A	7.677151505
CATCCTGAAGACAGCAGCTTCTACATCTGCAGTGCTATCTTACTAGCGGGGGGCCTCAACTCCTACAATGAGCAGTTCTTCGGGCCA	2	14	1.86e-05	0.000143161	0.001656804	B > A	7.677151505
ACCCTGCAGCCAGAAGACTCGGCCCTGTATCTCTGCGCCAGCAGCCAAGATTTGCCTAGCGGGGGGCTCCCCCGGTTCTTCGGGCCA	38	13	0.000354306	0.000132935	0.001759916	A > B	-2.665251356
NNNNNNNNNNTGTCGGCTGCTCCCTCCCAAACATCTGTGTACTTCTGTGCCATCGGGACAGGGGTCTATGGCTACACCTTCGGTTCG	25	6	0.000233096	6.14e-05	0.001760611	A > B	-3.799152153
GTGACATCGGCCCAAAAGAACCCGACAGCTTTCTATCTCTGTGCCAGAGACAACAGGGGAGCGGATTCACCCCTCCACTTTGGGAAC	23	5	0.000214448	5.11e-05	0.00187915	A > B	-4.194263976
NNNNTGTCGGCTGCTCCCTCCCAGACATCTGTGTACTTCTGTGCCAGCAGTTATTATCCGATGACAGGGGGGTTGTTTTTTGGAGAA	54	23	0.000503487	0.000235193	0.001898812	A > B	-2.140739648
CAGCCAGAAGACTCGGCCCTGTATCTCTGCGCCAGCAGCCAAGGTTCGGGGACAGGGAGCGGGGCCAACGTCCTGACTTTCGGGGCC	20	4	0.000186477	4.09e-05	0.001959711	A > B	-4.558982583
ATCCAGCCCTCAGAACCCAGGGACTCAGCTGTGTACTTCTGTGCCAGCAGGCTACAGGGGAGCAATCAGCCCCAGCATTTTGGTGAT	20	4	0.000186477	4.09e-05	0.001959711	A > B	-4.558982583
GAGTCCGCTACCCGCTCCCAGACATCTGTGTATTTCTGCGCCAGCAGAGGATACGTAGCGGGGAAGAATGAGCAGTTCTTCGGGCCA	20	4	0.000186477	4.09e-05	0.001959711	A > B	-4.558982583
ATCCAGCGCACAGAGCAGGGGGACTCGGCCATGTATCTCTGTGCCAGCAGCTTAGCGGGATCCGGAAACACCATATATTTTGGAGAG	21	4	0.000195801	4.09e-05	0.001960462	A > B	-4.786931712
AACATGAGCTCCTTGGAGCTGGGGGACTCAGCCCTGTACTTCTGTGCCAGCAGCTTGGGGGCGAACACTGAAGCTTTCTTTGGACAA	16	36	0.000149181	0.000368128	0.002055532	B > A	2.467655841
GTGAACGCCTTGTTGCTGGGGGACTCGGCCCTCTATCTCTGTGCCAGCCTTAACCTATATATCCCCTCTGAAGCTTTCTTTGGACAA	13	1	0.00012121	1.02e-05	0.002095036	A > B	-11.85335472
CCTGAAGACAGCAGCATATATCTCTGCAGCGTACGGACTCCGCAACGTAAAGGGGACATCCGGAACACTGAAGCTTTCTTTGGACAA	13	1	0.00012121	1.02e-05	0.002095036	A > B	-11.85335472
CGCACAGAGCAGGAGGACTCGGCCGTGTATCTCTGTGCCAGCAGCTTAGCGCAGTACGCAACTAATGAAAAACTGTTTTTTGGCAGT	13	1	0.00012121	1.02e-05	0.002095036	A > B	-11.85335472
GTGAGCACCTTGGAGCTGGGGGACTCGGCCCTTTATCTTTGCGCCAGCAGCTTTAACAGGGGGCTGGGTGAGCAGTTCTTCGGGCCA	13	1	0.00012121	1.02e-05	0.002095036	A > B	-11.85335472
CTACACGCCCTGCAGCCAGAAGACTCAGCCCTGTATCTCTGCGCCAGCAGCCCGCAGATGACTAGTTCCGAGCAGTACTTCGGGCCG	13	1	0.00012121	1.02e-05	0.002095036	A > B	-11.85335472
CTGGAGTTGGCTGCTCCCTCCCAGACATCTGTGTACTTCTGTGCCAGCAGCCAATCGGACGGATTTTGGACCCAGTACTTCGGGCCA	10	0	9.32e-05	0	0.002142069	A > B	-60
CTGAAGATCCGGTCCACAAAGCTGGAGGACTCAGCCATGTACTTCTGTGCCAGCACCGCCCCAGGGACTGAAGCTTTCTTTGGACAA	10	0	9.32e-05	0	0.002142069	A > B	-60
GTGACATCGGCCCAAAAGAACCCGACAGCTTTCTATCTCTGTGCCAGTAATAATCTCCGGTGGGAAGGCATTCAGTACTTCGGCGCC	10	0	9.32e-05	0	0.002142069	A > B	-60
GCTGCTCCCTCCCAAACATCTGTGTACTTCTGTGCCAGCAGTTACTCGAAAGGTGGACAGGGCCCCTTTGGCTACACCTTCGGTTCG	10	0	9.32e-05	0	0.002142069	A > B	-60
CTGCAGCCAGAAGACTCGGCCCTGTATCTCTGTGCCAGCAGCCAAGTACAGAATCCACCTAGCACAGATACGCAGTATTTTGGCCCA	10	0	9.32e-05	0	0.002142069	A > B	-60
NNNNNNNNNNTGTCGGCTGCTCCCTCCCAGACATCTGTGTACTTCTGTGCCAGCAGTTACTCGACCGGGGAGCTGTTTTTTGGAGAA	10	0	9.32e-05	0	0.002142069	A > B	-60
GTAGTGCGAGGAGATTCGGCAGCTTATTTCTGTGCCAGCTCACCGACGGACTTTGCCACAAGCACAGATACGCAGTATTTTGGCCCA	10	0	9.32e-05	0	0.002142069	A > B	-60
GAGCAGGAGGACTCGGCCGTGTATCTCTGTGCCAGCAGCTTAGCCCGACCGTTTGGGGACAGGACCAAAAAACTGTTTTTTGGCAGT	10	0	9.32e-05	0	0.002142069	A > B	-60
CCAGGCCTGGGGGACGCAGCCATGTACCTGTGTGCCACCAGCAGAGATCTGGGGTCGGGCTACACAGATACGCAGTATTTTGGCCCA	10	0	9.32e-05	0	0.002142069	A > B	-60
GCGTCTGCTGTACCCTCTCAGACATCTGTGTACTTCTGTGCCAGCAGTGAAATGGGGGACCTTACCGGGGAGCTGTTTTTTGGAGAA	10	0	9.32e-05	0	0.002142069	A > B	-60
NNNNNNNNNNTGTCGGCTGCTCCCTCCCAGACATCTGTGTACTTCTGTGCCAGCAAGCAAACTAACTATGGCTACACCTTCGGTTCG	10	0	9.32e-05	0	0.002142069	A > B	-60
AATCTTCACATCAATTCCCTGGAGCTTGGTGACTCTGCTGTGTATTTCTGTGCCAGCAGCCAAAGAAACACCATATATTTTGGAGAG	10	0	9.32e-05	0	0.002142069	A > B	-60
CTGAAGATCCAGCGCACAGAGCAGGGGGACTCGGCCATGTATCTCTGTGCCAGCAGCTTAGGAGCCGGGGAGCTGTTTTTTGGAGAA	10	0	9.32e-05	0	0.002142069	A > B	-60
AAGATCCAGCGCACAGAGCGGGGGGACTCAGCCGTGTATCTCTGTGCCAGCAGCAAGACAGGGGGCTACGAGCAGTACTTCGGGCCG	1	11	9.32e-06	0.000112484	0.002380859	B > A	12.06409522
NNNNTGAAGATCCAGCCCTCAGAACCCAGGGACTCAGCTGTGTACTTCTGTGCCAGCAGTTTGTCCTACGAGCAGTACTTCGGGCCG	1	11	9.32e-06	0.000112484	0.002380859	B > A	12.06409522
GCCCATCCTGAAGACAGCAGCTTCTACATCTGCAGTGCTAGAGACCTCACTCCGGGACAGGGAAATTCACCCCTCCACTTTGGGAAC	33	11	0.000307687	0.000112484	0.002393589	A > B	-2.73538955
ACCAGTGCCCATCCTGAAGACAGCAGCTTCTACATCTGCAGTGCTAGAGATCTATCCCAGGCCAACTATGGCTACACCTTCGGTTCG	33	11	0.000307687	0.000112484	0.002393589	A > B	-2.73538955
AAGATCCAGCCCTCAGAACCCAGGGACTCAGCTGTGTACTTCTGTGCCAGCAGACTAGCGGGCACAGATACGCAGTATTTTGGCCCA	26	7	0.00024242	7.16e-05	0.002546358	A > B	-3.386672776
CAGCGCACAGAGCAGCGGGACTCGGCCATGTATCGCTGTGCCAGCAGCTTCCCCGGGACAGGTCAAGAGACCCAGTACTTCGGGCCA	24	46	0.000223772	0.000470386	0.002662719	B > A	2.102077198
NNNNNNNTGTCGGCTGCTCCCTCCCAGACATCTGTGTACTTCTGTGCCAGCAGTGACGGCTGGGGCACTGAAGCTTTCTTTGGACAA	40	15	0.000372953	0.000153387	0.002687974	A > B	-2.431457378
ATGAATGTGAGCACCTTGGAGCTGGGGGACTCGGCCCTTTATCTTTGCGCCAGCAGCTTGAGGGGAGAGACCCAGTACTTCGGGCCA	31	10	0.000289039	0.000102258	0.002729272	A > B	-2.826569202
ACTGTGAGCAACATGAGCCCTGAAGACAGCAGCATATATCTCTGCAGCGTTGGCCGGGACGCATTAGCTGAAGCTTTCTTTGGACAA	15	2	0.000139858	2.05e-05	0.00275433	A > B	-6.838473875
NNNNTGTCGGCTGCTCCCTCCCAGACATCTGTGTACTTCTGTGCCAGCAGTGTTAGGACAGCCCGAGGTGGCTACACCTTCGGTTCG	15	2	0.000139858	2.05e-05	0.00275433	A > B	-6.838473875
AGCTCTCTGGAGCTGGGGGACTCAGCTTTGTATTTCTGTGCCAGCAGCGTAGGGGGGGATACCTACAATGAGCAGTTCTTCGGGCCA	15	2	0.000139858	2.05e-05	0.00275433	A > B	-6.838473875
ATCCAGCCCTCAGAACCCAGGGACTCAGCTGTGTACTTCTGTGCCACCACGGGGGGCCTATACACCGGGGAGCTGTTTTTTGGAGAA	15	2	0.000139858	2.05e-05	0.00275433	A > B	-6.838473875
GTGAGCACCTTGGAGCTGGGGGACTCGGCCCTTTATCTTTGCGCCAGCAGCTTGGTGGGGGGGGCCCCCGAGCAGTACTTCGGGCCG	24	6	0.000223772	6.14e-05	0.002805917	A > B	-3.647186066
CTGGAGTTGGCTGCTCCCTCCCAGACATCTGTGTACTTCTGTGCCAGCAGTCTCGGACTTGCTGGTGAAAAACTGTTTTTTGGCAGT	54	24	0.000503487	0.000245419	0.003005438	A > B	-2.051542162
CAGCGCACAGAGCAGGAGGACTCCGCCGTGTATCTCTGTGCCAGCAGCAAAGGACGGGGGAGCAATCAGCCCCAGCATTTTGGTGAT	22	5	0.000205124	5.11e-05	0.003050955	A > B	-4.011904673
CTGGAGTCGCCCAGCCCCAACCAGACCTCTCTGTACTTCTGTGCCAGCAGTTTATTACCGCTGAATCAGCCCCAGCATTTTGGTGAT	17	3	0.000158505	3.07e-05	0.003098627	A > B	-5.166846927
TCTCTGGAGCTGGGGGACTCAGCTTTGTATTTCTGTGCCAGCAGCGTAGACGGGGGAGGGATGGGTGAGACCCAGTACTTCGGGCCA	17	3	0.000158505	3.07e-05	0.003098627	A > B	-5.166846927
AGCTCCTTGGAGCTGGGGGACTCAGCCCTGTACTTCTGTGCCAGCAGCGCCCGGGGACAGGGACAAGAGACCCAGTACTTCGGGCCA	38	14	0.000354306	0.000143161	0.003180977	A > B	-2.474876259
ATCCAGCGCACAGAGCAGGAGGACTCGGCCGTGTATCTCTGTGCCAGCAGCCCTGGACAGGGCCAAGAGACCCAGTACTTCGGGCCA	19	4	0.000177153	4.09e-05	0.003211192	A > B	-4.331033454
AACGCCTTGTTGCTGGGGGACTCGGCCCTCTATCTCTGTGCCAGCAGCTGGGACAGCAGTGTCTACACTGAAGCTTTCTTTGGACAA	19	4	0.000177153	4.09e-05	0.003211192	A > B	-4.331033454
ACCAGTGCCCATCCTGAAGACAGCAGCTTCTACATCTGCAGTGTCCGACAGGGGGCCTCCTATAATTCACCCCTCCACTTTGGGAAC	19	4	0.000177153	4.09e-05	0.003211192	A > B	-4.331033454
ATCCAGCGCACAGAGCAGGAGGACTCGGCCGTGTATCTCTGTGCCAGCAGCCCAAGGGCTAGCGGCCAGGGGCAGTTCTTCGGGCCA	103	58	0.000960355	0.000593096	0.003393512	A > B	-1.619224848
TTGCTGGGGGACTCGGCCCTCTATCTCTGTGCCAGCAGCTTGTGGACTAGCGGGGGGCCCTCCTACAATGAGCAGTTCTTCGGGCCA	32	11	0.000298363	0.000112484	0.003541518	A > B	-2.652498957
ACCTTGGAGCTGGGGGACTCGGCCCTTTATCTTTGCGCCAGCAGCTTGAGGGACAGGGGGCTAGGGGAGACCCAGTACTTCGGGCCA	80	42	0.000745907	0.000429483	0.003594752	A > B	-1.73675527
AGGATCCAGCAGGTAGTGCGAGGAGATTCGGCAGCTTATTTCTGTGCCAGCTCACCAGACGGCTACTATGGCTACACCTTCGGTTCG	59	28	0.000550106	0.000286322	0.003681553	A > B	-1.921285517
ATCCAGCGCACAGAGCAGGGGGACTCGGCCATGTATCTCTGTGCCAGCAGCTTCAGGGGCTCAAACACTGAAGCTTTCTTTGGACAA	12	1	0.000111886	1.02e-05	0.003828065	A > B	-10.9415582
AGCACCTTGGAGCTGGGGGACTCGGCCCTTTATCTTTGCGCCAGCAGCCCCGGGACGGAGCCCAATCAGCCCCAGCATTTTGGTGAT	12	1	0.000111886	1.02e-05	0.003828065	A > B	-10.9415582
CTGAAGATCCAGCGCACAGAGCAGGAGGACTCGGCCGTGTATCTCTGTGCCAGCAGCCATAGCAATCAGCCCCAGCATTTTGGTGAT	12	1	0.000111886	1.02e-05	0.003828065	A > B	-10.9415582
CTGATTCTGGAGTCCGCCAGCACCAACCAGACATCTATGTACCTCTGTGCCAGCAGTTTACTCGGTCAGCCCCAGCATTTTGGTGAT	12	1	0.000111886	1.02e-05	0.003828065	A > B	-10.9415582
TCAGGGGACACAGCACTGTATTTCTGTGCCAGCAGTGGGACATTCTCCCCTTGGTTCCATAGCAATCAGCCCCAGCATTTTGGTGAT	39	15	0.00036363	0.000153387	0.003856462	A > B	-2.370670943
CGCACAGAGCAGCGGGACTCGGCCATGTATCGCTGTGCCAGCAGCTTAAGTGGGGGTGTTCGTCCGGAGACCCAGTACTTCGGGCCA	61	29	0.000568754	0.000296548	0.004124821	A > B	-1.917916811
