# Supplementary material for: Intratumoral heterogeneity and clonal evolution in liver cancer
Source: Nat Commun. 2020 Jan 15;11:291. doi: 10.1038/s41467-019-14050-z (PMC6962317; doi:10.1038/s41467-019-14050-z)
Supplement: Supplementary file 9 — Source Data [file 41467_2019_14050_MOESM9_ESM.zip › 7.txt]

sequence	sampleA_abundance	sampleB_abundance	sampleA_frequency	sampleB_frequency	pValue	significance	fold_change
AGTTCTAAGAAGCTCCTTCTCAGTGACTCTGGCTTCTATCTCTGTGCCTCAGACAGGCCGAACACCGGGGAGCTGTTTTTTGGAGAA	5171	573	0.125524942	0.030113517	0	A > B	-4.168391977
CACGCCCTGCAGCCAGAAGACTCAGCCCTGTATCTCTGCGCCAGCAGCCTGGCGTATGGGGGGGACTACGAGCAGTACTTCGGGCCG	2456	3090	0.059618886	0.162392264	8.13e-300	B > A	2.723839298
GAGTCGCCCAGCCCCAACCAGACCTCTCTGTACTTCTGTGCCAGCAGTTTAAGCAGGGGGCTTCTCAACGAGCAGTACTTCGGGCCG	139	696	0.003374196	0.036577675	5.05e-210	B > A	10.84041239
CTGGAGTCCGCCAGCACCAACCAGACATCTATGTACCTCTGTGCCAGCAGTTTCTGGCGGGAAAAAGATACGCAGTATTTTGGCCCA	137	584	0.003325646	0.030691612	1.19e-164	B > A	9.228766213
CCTGCAGAGCTTGAGGACTCGGCCGTGTATCTCTGTGCCAGCAGCTTCGGTCCGGAGGAGGGCTGGGAGACCCAGTACTTCGGGCCA	46	367	0.00111664	0.019287366	1.85e-130	B > A	17.27267482
ACTCTGACTGTGAGCAACATGAGCCCTGAAGACAGCAGCATATATCTCTGCAGCGTTTTGGGGGCCGGGGAGCTGTTTTTTGGAGAA	466	705	0.011312052	0.037050662	7.49e-90	B > A	3.275326242
AATTCCCTGGAGCTTGGTGACTCTGCTGTGTATTTCTGTGCCAGCAGCCAAGACCCTAGCGGGGGCTACGAGCAGTACTTCGGGCCG	529	4	0.012841364	0.000210217	2.65e-80	A > B	-61.08636971
NNNNTGTCGGCTGCTCCCTCCCAGACATCTGTGTACTTCTGTGCCAGCAGTTTGCGGGCAGGGGGAGAGACCCAGTACTTCGGGCCA	580	23	0.014079379	0.001208745	3.23e-66	A > B	-11.6479311
ACTGTGACATCGGCCCAAAAGAACCCGACAGCTTTCTATCTCTGTGCCAGTAGTATAGGGGTTGCAGATACGCAGTATTTTGGCCCA	365	9	0.008860299	0.000472987	1.04e-47	A > B	-18.73264015
GAGTCGCCCAGCCCCAACCAGACCTCTCTGTACTTCTGTGCCAGCAGTTTAAGCTCAGGATGGAATCAGCCCCAGCATTTTGGTGAT	414	28	0.010049763	0.001471516	1.88e-38	A > B	-6.829532017
ACTGTGAGCAACATGAGCCCTGAAGACAGCAGCATATATCTCTGCAGCGTTGTACAGGGGGCCTCCTACGAGCAGTACTTCGGGCCG	236	2	0.005728851	0.000105108	5.99e-36	A > B	-54.5042845
NTGTCGGCTGCTCCCTCCCAAACATCTGTGTACTTCTGTGCCAGCTCTCTATTGGGACAGGCGAACTACGAGCAGTACTTCGGGCCG	493	51	0.011967472	0.002680261	7.1e-35	A > B	-4.465040256
CTGACTGTGAGCAACATGAGCCCTGAAGACAGCAGCATATATCTCTGCAGCGTTGTCGGTCCGACCGGGGAGCTGTTTTTTGGAGAA	240	310	0.00582595	0.016291781	6.87e-33	B > A	2.796416246
GCCCTGCAGCCAGAAGACTCAGCCCTGTATCTCTGCGCCAGCAGCCAGGAGGGCTCGGGGGACTACAATGAGCAGTTCTTCGGGCCA	209	4	0.005073431	0.000210217	3.96e-29	A > B	-24.13431242
NNNNCTCTGAAGATCCGGTCCACAAAGCTGGAGGACTCAGCCATGTACTTCTGTGCCAGATTTACCGGGGAGCTGTTTTTTGGAGAA	266	13	0.006457094	0.000683204	5.28e-29	A > B	-9.451199268
ATCCAGCGCACAGAGCAGGAGGACTCCGCCGTGTATCTCTGTGCCAGCAGCTCCGGGACAGGGGGCTTTGGAGCTTTCTTTGGACAA	211	6	0.005121981	0.000315325	3.35e-27	A > B	-16.24350852
ATCCAGCGCACAGAGCAGGGGGACTCGGCCATGTATCTCTGTGCCAGCAGCTTAGATAGGCAGTCCTACGAGCAGTACTTCGGGCCG	170	2	0.004126714	0.000105108	1.83e-25	A > B	-39.26156087
GTGAACGCCTTGTTGCTGGGGGACTCGGCCCTCTATCTCTGTGCCAGCAGCTTGGCCGAGGAGGAGTACGAGCAGTACTTCGGGCCG	107	173	0.002597403	0.009091865	4.23e-25	B > A	3.500367879
ATGAATGTGAGCACCTTGGAGCTGGGGGACTCGGCCCTTTATCTTTGCGCCAGCAGCTTGTGGTCAGATACGCAGTATTTTGGCCCA	54	123	0.001310839	0.006464158	5.75e-25	B > A	4.931314671
ATTCTGGAGTCCGCCAGCACCAACCAGACATCTATGTACCTCTGTGCCAGCTCCCCTGCAATGGGTCGGGAGCAGTACTTCGGGCCG	37	103	0.000898167	0.005413075	2.7e-24	B > A	6.026801186
CTGGAGTCCGCTACCAGCTCCCAGACATCTGTGTACTTCTGTGCCATCAGCGAAGAGGGAACGAACACTGAAGCTTTCTTTGGACAA	27	90	0.000655419	0.004729872	9.28e-24	B > A	7.216558055
TCCACAAAGCTGGAGGACTCAGCCATGTACTTCTGTGCCAGCCAAACGCTAGGGGGGACAGAAGGCTACGAGCAGTACTTCGGGCCG	134	0	0.003252822	0	1.52e-22	A > B	-60
CACACCCTGCAGCCAGAAGACTCGGCCCTGTATCTCTGTGCCAGCAGCCCCCGAGAGGCCAGCTCCTACGAGCAGTACTTCGGGCCG	821	180	0.019929603	0.009459744	2.87e-22	A > B	-2.106780488
TCTCTGGAGCTGGGGGACTCAGCTTTGTATTTCTGTGCCAGCAGCGGCGGGGGGGACAGAAGCTCCTACGAGCAGTACTTCGGGCCG	0	42	0	0.002207273	9.65e-22	B > A	60
ATCCAGCGCACAGAGCAGGGGGACTCGGCCATGTATCTCTGTGCCAGCAGCTCCGGGACAGGGGGCGATACGCAGTATTTTGGCCCA	131	1	0.003179998	5.26e-05	2.26e-20	A > B	-60.50899381
GAGTCCGCCAGCACCAACCAGACATCTATGTACCTCTGTGCCAGCAGTTTCCGGCTAGCGGGCGTCTACGAGCAGTACTTCGGGCCG	1015	737	0.024638912	0.038732394	3.99e-20	B > A	1.572000971
CAGCCTGCAGAGCTTGAGGACTCGGCCGTGTATCTCTGTGCCAGCAGCTTAGTCGGGAGACGAGTAGATACGCAGTATTTTGGCCCA	256	264	0.006214346	0.013874291	1.49e-19	B > A	2.232622648
CTCCTCACTCTGGAGTCCGCTACCAGCTCCCAGACATCTGTGTACTTCTGTGCCACCGCGGGGGGGGCGGGGGCTTTCTTTGGACAA	3716	1292	0.090205122	0.067899937	2.72e-19	A > B	-1.328500821
AATTCCCTGGAGCTTGGTGACTCTGCTGTGTATTTCTGTGCCAGCAGCCAGACGACTAGCGGGAGTTACGAGCAGTACTTCGGGCCG	170	8	0.004126714	0.000420433	3.84e-19	A > B	-9.815390217
ATCAATTCCCTGGAGCTTGGTGACTCTGCTGTGTATTTCTGTGCCAGCAGACATAGCGGGAACACCGGGGAGCTGTTTTTTGGAGAA	263	30	0.00638427	0.001576624	6.85e-18	A > B	-4.049329611
ATCCTGGAGTCGCCCAGCCCCAACCAGACCTCTCTGTACTTCTGTGCCAGCAGTTTCAGGGGTTGGGAGACCCAGTACTTCGGGCCA	49	93	0.001189465	0.004887534	1.61e-16	B > A	4.10901979
AAGCTCCTTCTCAGTGACTCTGGCTTCTATCTCTGTGCCTGGAGTGTATATGCCGGGTGGGGCACAGATACGCAGTATTTTGGCCCA	106	1	0.002573128	5.26e-05	1.84e-16	A > B	-48.96147591
AAGATCCGGTCCACAAAGCTGGAGGACTCAGCCATGTACTTCTGTGCCAGCGAAGCTAGCTGGGGCGGGGAGCTGTTTTTTGGAGAA	101	1	0.002451754	5.26e-05	1.5e-15	A > B	-46.65197233
AAGAAGCTCCTTCTCAGTGACTCTGGCTTCTATCTCTGTGCCTGGAGTGGCCCTCGGACTAGCGGCGGCGAGCAGTACTTCGGGCCG	3	36	7.28e-05	0.001891949	2.95e-15	B > A	25.979609
CAGCCTGCAGAGCTTGAGGACTCGGCCGTGTATCTCTGTGCCAGCAGCTTATTTCTAGCCCGGGAATATGAGCAGTTCTTCGGGCCA	2	33	4.85e-05	0.001734286	8.8e-15	B > A	35.72196237
ATCCAGCGCACAGAGCGGGGGGACTCAGCCGTGTATCTCTGTGCCAGCAGCTTCGAGGGGGCCACAGATACGCAGTATTTTGGCCCA	45	84	0.001092366	0.004414547	9.2e-15	B > A	4.041272511
ACAGAGCAGCGGGACTCGGCCATGTATCGCTGTGCCAGCAGCTTAGATGGCGGGATCGCGAACACCGGGGAGCTGTTTTTTGGAGAA	121	5	0.00293725	0.000262771	1.24e-14	A > B	-11.17799733
GAACTGGAGGATTCTGGAGTTTATTTCTGTGCCAGCAGCCAAGACGTGGTGCTCGGACTAGACAACAATGAGCAGTTCTTCGGGCCA	52	86	0.001262289	0.004519655	1.35e-13	B > A	3.580523035
AAGGTGCAGCCTGCAGAACTGGAGGATTCTGGAGTTTATTTCTGTGCCAGCAGTGACAGGGATAATCAGCCCCAGCATTTTGGTGAT	15	49	0.000364122	0.002575152	1.88e-13	B > A	7.072226894
NCTCTCACTGTGACATCGGCCCAAAAGAACCCGACAGCTTTCTATCTCTGTGCGAGATCAGGGGATCAGCCCCAGCATTTTGGTGAT	89	2	0.002160456	0.000105108	1.86e-12	A > B	-20.55458187
GCCTTGGAGCTGGACGACTCGGCCCTGTATCTCTGTGCCAGCAGCTTGGGTGGGACAGGGGGCTCCTATGGCTACACCTTCGGTTCG	80	1	0.001941983	5.26e-05	2.63e-12	A > B	-36.95205729
ACTGTGAGCAACATGAGCCCTGAAGACAGCAGCATATATCTCTGCAGCGTTCAGACAGGAAGAGATCAGCCCCAGCATTTTGGTGAT	139	12	0.003374196	0.00063065	4.03e-12	A > B	-5.350349962
AAGATCCGGTCCACAAAGCTGGAGGACTCAGCCATGTACTTCTGTGCCAGCAGCGGGGAGTCCTACTACGAGCAGTACTTCGGGCCG	15	45	0.000364122	0.002364936	6.39e-12	B > A	6.494902249
CAGCCTGCAGAGCTTGAGGACTCGGCCGTGTATCTCTGTGCCAGCAGCTTAGTGGCGGGAGAAAGAAATACGCAGTATTTTGGCCCA	68	90	0.001650686	0.004729872	5.16e-11	B > A	2.865398051
TCGGCCCAAAAGAACCCGACAGCTTTCTATCTCTGTGCCAGTAGTATCGTGGTTACTAGCGGGAGTTACGAGCAGTACTTCGGGCCG	72	1	0.001747785	5.26e-05	5.44e-11	A > B	-33.25685156
CGCACAGAGCAGGAGGACTCGGCCGTGTATCTCTGTGCCAGCAGCTTAAGTTTGTCGGCGTCTCAAGAGACCCAGTACTTCGGGCCA	84	3	0.002039082	0.000157662	7.12e-11	A > B	-12.93322005
AGCAACATGAGCCCTGAAGACAGCAGCATATATCTCTGCAGCGTTGAATCGGACAGGGGGCGAGGGGAGACCCAGTACTTCGGGCCA	47	73	0.001140915	0.003836452	7.61e-11	B > A	3.362608966
ATCCAGCGCACAGAGCAGGGGGACTCGGCCATGTATCTCTGTGCCAGCAGCTACAGAAGCGGGAAAGAGACCCAGTACTTCGGGCCA	111	120	0.002694502	0.006306496	1.6e-10	B > A	2.340505315
ACTCTGACTGTGAGCAACATGAGCCCTGAAGACAGCAGCATATATCTCTGCAGCGTTTATTGGAACACTGAAGCTTTCTTTGGACAA	56	0	0.001359388	0	7.81e-10	A > B	-60
AACGCCTTGTTGCTGGGGGACTCGGCCCTGTATCTCTGTGCCAGCAGCTTAGGTCTGCTAAGCAATCAGCCCCAGCATTTTGGTGAT	120	13	0.002912975	0.000683204	3.44e-09	A > B	-4.263698918
GAGTCGCCCAGCCCCAACCAGACCTCTCTGTACTTCTGTGCCAGCAGTTCTCCGACTAGCGGTACCTACGAGCAGTACTTCGGGCCG	15	38	0.000364122	0.001997057	4.28e-09	B > A	5.484584122
AGCACCTTGGAGCTGGGGGACTCGGCCCTTTATCTTTGCGCCAGCAGCTCCCTCGCGGGAGTCTCCTACGAGCAGTACTTCGGGCCG	127	15	0.003082898	0.000788312	6.08e-09	A > B	-3.910759396
NTGTCGGCTGCTCCCTCCCAGACATCTGTGTACTTCTGTGCCAGCAGCGAAACGGGACAGCGGAATTCACCCCTCCACTTTGGGAAT	51	0	0.001238014	0	6.22e-09	A > B	-60
NCTCTCACTGTGACATCGGCCCAAAAGAACCCGACAGCTTTCTATCTCTGTGCCAGTAGGACCAAGGGCGACGCTTTCTTTGGACAA	5	25	0.000121374	0.001313853	7.24e-09	B > A	10.82483708
GAGTCCGCCAGCACCAACCAGACATCTATGTACCTCTGTGCCAGCAGTAAAGTAGCGGGAGGCACAGATACGCAGTATTTTGGCCCA	23	45	0.00055832	0.002364936	8.25e-09	B > A	4.235805815
GCAGAGCTTGAGGACTCGGCCGTGTATCTCTGTGCCAGCAGCTTAAATGGCCAGCGGGGGGCCAAAAACATTCAGTACTTCGGCGCC	152	22	0.003689768	0.001156191	1.03e-08	A > B	-3.191314039
CACCTACACGCCCTGCAGCCAGAAGACTCAGCCCTGTATCTCTGCGCCAGCAGCCCTGGGAGGTGGTACGAGCAGTACTTCGGGCCG	141	19	0.003422745	0.000998528	1.05e-08	A > B	-3.427789525
NTGTCGGCTGCTCCCTCCCAGACATCTGTGTACTTCTGTGCCAGCAGTTTGACAGACTCTGGGGCCAACGTCCTGACTTTCGGGGCC	2	20	4.85e-05	0.001051083	1.11e-08	B > A	21.64967416
NTGTCGGCTGCTCCCTCCCAGACATCTGTGTACTTCTGTGCCAGCAGTGTAAACAGGGAAGGGGTCCACGAGCAGTACTTCGGGCCG	48	0	0.00116519	0	1.72e-08	A > B	-60
AGCACCTTGGAGCTGGGGGACTCGGCCCTTTATCTTTGCGCCAGCAGCCTTAGCGGGAGTGCTCCAGATACGCAGTATTTTGGCCCA	48	0	0.00116519	0	1.72e-08	A > B	-60
TCGGCTGCTCCCTCCCAGACATCTGTGTACTTCTGTGCCAGCAGTTACGCTAGACCCGGAGGGGTTGATACGCAGTATTTTGGCCCA	119	14	0.0028887	0.000735758	1.83e-08	A > B	-3.926156087
CAGCAGGTAGTGCGAGGAGATTCGGCAGCTTATTTCTGTGCCAGCTCACCAGTTATCACTGCCGGCTACGAGCAGTACTTCGGGCCG	61	2	0.001480762	0.000105108	3e-08	A > B	-14.08797184
ACTGTGACATCGGCCCAAAAGAACCCGACAGCTTTCTATCTCTGTGCCAGTAGTTATACGATCACAGATACGCAGTATTTTGGCCCA	2	19	4.85e-05	0.000998528	3.2e-08	B > A	20.56719046
AAGATCCAGCCCTCAGAACCCAGGGACTCAGCTGTGTACTTCTGTGCCAGCAAACAACAGGAACCCACTGAAGCTTTCTTTGGACAA	66	3	0.001602136	0.000157662	3.39e-08	A > B	-10.16181575
TTGGAGCTGGACGACTCGGCCCTGTATCTCTGTGCCAGCAGCTCCAGGACGCGTCAGGGGACTAGGCACGAGCAGTACTTCGGGCCG	72	4	0.001747785	0.000210217	3.49e-08	A > B	-8.31421289
AATTCCCTGGAGCTTGGTGACTCTGCTGTGTATTTCTGTGCCAGCAGCCAAGGAACAGGGCTCCTCCAGCCCCAGCATTTTGGTGAT	65	3	0.001577861	0.000157662	5.43e-08	A > B	-10.00784885
CAGCGCACAGAGCAGGAGGACTCGGCCGTGTATCTCTGTGCCAGCAGCTTCTCGGCGGCAGTCAATCAGCCCCAGCATTTTGGTGAT	158	26	0.003835417	0.001366407	7.12e-08	A > B	-2.806935121
ACCTTGGAGCTGGGGGACTCGGCCCTTTATCTTTGCGCCAGCAGCTTGCAAACTAGCGGGAACTACAATGAGCAGTTCTTCGGGCCA	63	3	0.001529312	0.000157662	8.76e-08	A > B	-9.699915038
CGCACAGAGCAGGAGGACTCCGCCGTGTATCTCTGTGCCAGCAGCCGTGGGACTATGGGTAGCACAGATACGCAGTATTTTGGCCCA	64	3	0.001553587	0.000157662	9e-08	A > B	-9.853881944
GAGTCCGCCAGCACCAACCAGACATCTATGTACCTCTGTGCCAGCAGTCTGACCGGGCGGGTGTACTACGAGCAGTACTTCGGGCCG	23	41	0.00055832	0.002154719	1.09e-07	B > A	3.859289742
AAGATCCGGTCCACAAAGCTGGAGGACTCAGCCATGTACTTCTGTGCCAGCACGATCACTATCTCCTACGAGCAGTACTTCGGGCCG	50	1	0.00121374	5.26e-05	1.59e-07	A > B	-23.09503581
NNNNNNNTGTCGGCTGCTCCCTCCCAAACATCTGTGTACTTCTGTGCCAGCGCACGGGTAGCTACCTACGAGCAGTACTTCGGGCCG	140	22	0.003398471	0.001156191	1.69e-07	A > B	-2.939368193
CTGCAGCCAGAAGACTCAGCCCTGTATCTCTGCGCCAGCAGCCAAGATTACGGGACAGGGGGCGCTTCTGGCTACACCTTCGGTTCG	161	28	0.003908241	0.001471516	1.7e-07	A > B	-2.655929118
GTGACCAGTGCCCATCCTGAAGACAGCAGCTTCTACATCTGCAGTGCTTCCGACTTCCGGGACAGGCGTATTCAGTACTTCGGGCCG	56	2	0.001359388	0.000105108	2.21e-07	A > B	-12.93322005
GACATCCGCTCACCAGGCCTGGGGGACGCAGCCATGTACCTGTGTGCCACCAGCAGAGAGGGGGGGGAAAGCCAGTACTTCGGGCCA	53	64	0.001286564	0.003363464	2.48e-07	B > A	2.614300276
CGCACAGAGCAGGAGGACTCCGCCGTGTATCTCTGTGCCAGCAGCGGTTTCCGGGACAGGGTCTACAATGAGCAGTTCTTCGGGCCA	42	0	0.001019541	0	2.56e-07	A > B	-60
ACTGTGACATCGGCCCAAAAGAACCCGACAGCTTTCTATCTCTGTGCCAGTAGTATCGGGCGGGCCTACGAGCAGTACTTCGGGCCG	48	1	0.00116519	5.26e-05	2.6e-07	A > B	-22.17123437
TCCGCTACCAGCTCCCAGACATCTGTGTACTTCTGTGCCATCAGTGACCCGGACAGGGGATGGGGCACTGAAGCTTTCTTTGGACAA	84	86	0.002039082	0.004519655	3.34e-07	B > A	2.21651426
AGCACCTTGGAGCTGGGGGACTCGGCCCTTTATCTTTGCGCCAGCAGCACGGACACCTCCCGGGTGGAGGGCTACACCTTCGGTTCG	135	120	0.003277097	0.006306496	3.41e-07	B > A	1.924415481
AAGATCCGGTCCACAAAGCTGGAGGACTCAGCCATGTACTTCTGTGCCAGCTCCCGACAGGGCCACTACGAGCAGTACTTCGGGCCG	64	4	0.001553587	0.000210217	5.59e-07	A > B	-7.390411458
CACGCCCTGCAGCCAGAAGACTCAGCCCTGTATCTCTGCGCCAGCAGCCAAGATTGGCTAAGCCCTCAGCCCCAGCATTTTGGTGAT	15	31	0.000364122	0.001629178	6.97e-07	B > A	4.474265994
TCGGCTGCTCCCTCCCAGACATCTGTGTACTTCTGTGCCAGCAGGAGCAGCGGAACGAGTGGGGCCAACGTCCTGACTTTCGGGGCC	68	73	0.001650686	0.003836452	7.12e-07	B > A	2.324156197
CCTGAAGACAGCAGCTTCTACATCTGCAGTGCTAGAGAGATCGAAGCGGGAGGGTGGAGGACCACAGATACGCAGTATTTTGGCCCA	27	41	0.000655419	0.002154719	1.29e-06	B > A	3.287543114
CTGGAGTCGCCCAGCCCCAACCAGACCTCTCTGTACTTCTGTGCCAGCAGTAGACAGGGACGCACAGATACGCAGTATTTTGGCCCA	64	5	0.001553587	0.000262771	1.71e-06	A > B	-5.912329166
CTCACTGTGACATCGGCCCAAAAGAACCCGACAGCTTTCTATCTCTGTGCCACCACGGGACTCCACTATGGCTACACCTTCGGTTCG	13	28	0.000315572	0.001471516	1.72e-06	B > A	4.663006743
ACAGAGCAGGAGGACTCCGCCGTGTATCTCTGTGCCAGCAGCTTAAGCCTAGCGGGAGGGAGCGCCTACGAGCAGTACTTCGGGCCG	36	0	0.000873892	0	1.83e-06	A > B	-60
AGCACCTTGGAGCTGGGGGACTCGGCCCTTTATCTTTGCGCCAGCAGCTTTTCTGAGGGCTCTAACTATGGCTACACCTTCGGTTCG	1	13	2.43e-05	0.000683204	3.09e-06	B > A	28.14457641
ATCCAGCGCACAGAGCAGGGGGACTCGGCCATGTATCTCTGTGCCAGCAGCCGGGAAACGGACAATCAGCCCCAGCATTTTGGTGAT	1	13	2.43e-05	0.000683204	3.09e-06	B > A	28.14457641
CTGAGCTCTCTGGAGCTGGGGGACTCAGCTTTGTATTTCTGTGCCAGCAGCCCCCAGGGGGCAGACTATGGCTACACCTTCGGTTCG	9	23	0.000218473	0.001208745	3.43e-06	B > A	5.532694509
AGCACCTTGGAGCTGGGGGACTCGGCCCTTTATCTTTGCGCCAGCAGCTCGCCGGATCTAGCGGTAAATGAGCAGTTCTTCGGGCCA	33	0	0.000801068	0	5.09e-06	A > B	-60
CTGGAGTCGCCCAGCCCCAACCAGACCTCTCTGTACTTCTGTGCCAGCAGTTGGGACACTACTAATGAAAAACTGTTTTTTGGCAGT	31	42	0.000752519	0.002207273	6.12e-06	B > A	2.933181661
GCTCCCTCCCAGACATCTGTGTACTTCTGTGCCAGCAGTACCCTTGACAGGGCCGGCCCTAGCACAGATACGCAGTATTTTGGCCCA	50	56	0.00121374	0.002943031	7.97e-06	B > A	2.424763506
GTGACATCGGCCCAAAAGAACCCGACAGCTTTCTATCTCTGTGCCAGTAGTCCCGCCTACGCCTCCTACGAGCAGTACTTCGGGCCG	3	15	7.28e-05	0.000788312	8.9e-06	B > A	10.82483708
GTGAGCACCTTGGAGCTGGGGGACTCGGCCCTTTATCTTTGCGCCAGCAGCCCCGGACCACCGGGTGAAAAACTGTTTTTTGGCAGT	0	10	0	0.000525541	9.92e-06	B > A	60
CATCCTGAAGACAGCAGCTTCTACATCTGCAGTGCTAGAGATTCGGGCATGATCGGACTCTCCTACAATGAGCAGTTCTTCGGGCCA	0	10	0	0.000525541	9.92e-06	B > A	60
CTACACGCCCTGCAGCCAGAAGACTCAGCCCTGTATCTCTGCGCCAGCAGCCCAAGAGTAATCGGCACTGAAGCTTTCTTTGGACAA	30	0	0.000728244	0	1.45e-05	A > B	-60
NNNNNNNTGTCGGCTGCTCCCTCCCAGACATCTGTGTACTTCTGTGCCAGCAGTGAAATGGGGGGCACTGAAGCTTTCTTTGGACAA	31	0	0.000752519	0	1.56e-05	A > B	-60
CACGCCCTGCAGCCAGAAGACTCAGCCCTGTATCTCTGCGCCAGCAGCCCCAGTGCTCATAGCAATCAGCCCCAGCATTTTGGTGAT	31	0	0.000752519	0	1.56e-05	A > B	-60
CTGGAGCTTGGTGACTCTGCTGTGTATTTCTGTGCCAGCAGCCAAGATGTCAGCGGCCCTAGCACAGATACGCAGTATTTTGGCCCA	6	18	0.000145649	0.000945974	1.58e-05	B > A	6.494902249
NNNNNNNTGTCGGCTGCTCCCTCCCAGACATCTGTGTACTTCTGTGCCAGCAGTGACGACAGGGGTTTGAGCTACACCTTCGGTTCG	88	80	0.002136182	0.00420433	1.91e-05	B > A	1.968152197
NNNNTGTCGGCTGCTCCCTCCCAGACATCTGTGTACTTCTGTGCCAGCAGTTCCACGGGAGGCCAAGAGACCCAGTACTTCGGGCCA	14	26	0.000339847	0.001366407	1.95e-05	B > A	4.020653773
CTGAGCTCTCTGGAGCTGGGGGACTCAGCTTTGTATTTCTGTGCCAGCAGCGTAGGAAACAACGACTATGGCTACACCTTCGGTTCG	13	25	0.000315572	0.001313853	2.55e-05	B > A	4.163398878
NNNNNNNNNNNNNNNNTGTCGGCTGCTCCCTCCCAGACATCTGTGTACTTCTGTGCCAGCGGCCACCCTGGGGCTTTCTTTGGACAA	1	11	2.43e-05	0.000578095	2.67e-05	B > A	23.81464158
GCCTTGTTGCTGGGGGACTCGGCCCTGTATCTCTGTGCCAGCAGCGTGGACAGCAGGGTATTTGGAAACACCATATATTTTGGAGAG	4	15	9.71e-05	0.000788312	2.98e-05	B > A	8.118627812
ACCAGTGCCCATCCTGAAGACAGCAGCTTCTACATCTGCAGTGCTCCATACGGGAACAGTGATAATTCACCCCTCCACTTTGGGAAT	58	6	0.001407938	0.000315325	3.91e-05	A > B	-4.465040256
AAGATCCAGCCCTCAGAACCCAGGGACTCAGCTGTGTACTTCTGTGCCAGCACCTTGTCGACCCTCTATGGCTACACCTTCGGTTCG	7	18	0.000169924	0.000945974	3.97e-05	B > A	5.567059071
GTGAGCACCTTGGAGCTGGGGGACTCGGCCCTTTATCTTTGCGCCAGCAGCCTAGACAGGGCGGAAGAAAAACTGTTTTTTGGCAGT	7	18	0.000169924	0.000945974	3.97e-05	B > A	5.567059071
GTGAACGCCTTGGAGCTGGACGACTCGGCCCTGTATCTCTGTGCCAGCAGCAAAGGGACTATAGAGAAAGAGCAGTTCTTCGGGCCA	2	12	4.85e-05	0.00063065	4.52e-05	B > A	12.9898045
TCTCTGGAGCTGGGGGACTCAGCTTTGTATTTCTGTGCCAGCAGCCCCCACCCCCCGGGCGGAGGCACTGAAGCTTTCTTTGGACAA	50	4	0.00121374	0.000210217	4.68e-05	A > B	-5.773758951
NNNNNNNNNNTGTCGGCTGCTCCCTCCCAGACATCTGTGTACTTCTGTGCCAGCAGCCGGGACGTCTACGAGCAGTACTTCGGGCCG	29	37	0.000703969	0.001944503	4.88e-05	B > A	2.762199807
ATCCGGTCCACAAAGCTGGAGGACTCAGCCATGTACTTCTGTGCCAGCAGTCCACAGGGGGCGGACACTGAAGCTTTCTTTGGACAA	26	0	0.000631145	0	6.85e-05	A > B	-60
CGCACAGAGCAGCGGGACTCGGCCATGTATCGCTGTGCCAGCAGCTTAGATGGCGGGATGAACACCGGGGAGCTGTTTTTTGGAGAA	26	0	0.000631145	0	6.85e-05	A > B	-60
NTGTCGGCTGCTCCCTCCCAGACATCTGTGTACTTCTGTGCCAGCAGTTACACCTTGACAGGGAATGAAGGCTACACCTTCGGTTCG	1	10	2.43e-05	0.000525541	7.77e-05	B > A	21.64967416
ACTGTGACATCGGCCCAAAAGAACCCGACAGCTTTCTATCTCTGTGCCAGTAGTATAGATAAAGCCTACGAGCAGTACTTCGGGCCG	56	6	0.001359388	0.000315325	9.1e-05	A > B	-4.31107335
ACTCTGACAGTGACCAGTGCCCATCCTGAAGACAGCAGCTTCTACATCTGCAGTGCTCCCTGGGGGGGCGAGCAGTACTTCGGGCCG	32	1	0.000776793	5.26e-05	9.57e-05	A > B	-14.78082292
ACCTTGGAGCTGGGGGACTCGGCCCTTTATCTTTGCGCCAGCAGCTTGGTTGGTAGCGGGAGCGGTGAGACCCAGTACTTCGGGCCA	37	2	0.000898167	0.000105108	9.57e-05	A > B	-8.545163248
ACCTTGGAGCTGGGGGACTCGGCCCTTTATCTTTGCGCCAGCAGCTTGGTTGACTCCGGGCGGGGCGGGGAGCTGTTTTTTGGAGAA	67	9	0.001626411	0.000472987	9.99e-05	A > B	-3.43859422
ACAGAGCAGGAGGACTCCGCCGTGTATCTCTGTGCCAGCAGCTTAGTGCCCAGGGGGAGAGGGGCCTACGAGCAGTACTTCGGGCCG	111	22	0.002694502	0.001156191	0.000113649	A > B	-2.330499068
AGGCCCTCACATACCTCTCAGTACCTCTGTGCCAGCAGTGAATTGGGACAGGGGGCGGGTGTGGGCTATGGCTACACCTTCGGTTCG	25	0	0.00060687	0	0.000115041	A > B	-60
ACTCTGACTGTGAGCAACATGAGCCCTGAAGACAGCAGCATATATCTCTGCAGCGTATCAGTGAACACTGAAGCTTTCTTTGGACAA	25	0	0.00060687	0	0.000115041	A > B	-60
AGCTCTCTGGAGCTGGGGGACTCAGCTTTGTATTTCTGTGCCAGCAGCGTAGGTGGGACAGGGGGCCGCGGCTACACCTTCGGTTCG	21	29	0.000509771	0.00152407	0.000176084	B > A	2.989716908
ACAGTGACCAGTGCCCATCCTGAAGACAGCAGCTTCTACATCTGCAGTGCCGGCCATAAGAGCACAGATACGCAGTATTTTGGCCCA	49	5	0.001189465	0.000262771	0.000183344	A > B	-4.526627018
CTGATTCTGGAGTCCGCCAGCACCAACCAGACATCTATGTACCTCTGTGCCAGCACAAACCCTCGTGGGAAGCAGTACTTCGGGCCG	4	13	9.71e-05	0.000683204	0.000186581	B > A	7.036144103
GCCCTGCAGCCAGAAGACTCAGCCCTGTATCTCTGCGCCAGCAGCCAAGGGGAGACATCTAGCAATCAGCCCCAGCATTTTGGTGAT	5	14	0.000121374	0.000735758	0.000201904	B > A	6.061908766
CAGCGCACAGAGCAGGAGGACTCGGCCGTGTATCTCTGTGCCAGCAGCTTGGTGAGGGGGGGTGGCAATGAGCAGTTCTTCGGGCCA	29	1	0.000703969	5.26e-05	0.000251736	A > B	-13.39512077
GAGTCCGCCAGCACCAACCAGACATCTATGTACCTCTGTGCCAGCAGTTTAGTGCTAGCGGGCCCCTACGAGCAGTACTTCGGGCCG	445	146	0.010802282	0.007672903	0.000278243	A > B	-1.407848073
NNNNNNNTGTCGGCTGCTCCCTCCCAGACATCTGTGTACTTCTGTGCCAGCAGTGGGGGGAATTCCTATGGCTACACCTTCGGTTCG	43	44	0.001043816	0.002312382	0.000290566	B > A	2.215315496
GAGTCCGCCAGCACCAACCAGACATCTATGTACCTCTGTGCCAGCAGTACCCGGGACAGGGGATATCAGCCCCAGCATTTTGGTGAT	22	0	0.000534045	0	0.000324839	A > B	-60
GTGAACGCCTTGGAGCTGGACGACTCGGCCCTGTATCTCTGTGCCAGCAGCCCGTGGACGGCGAATTCACCCCTCCACTTTGGGAAT	22	0	0.000534045	0	0.000324839	A > B	-60
ACAGAGCAGGAGGACTCCGCCGTGTATCTCTGTGCCAGCAGCTTAGCGCCACCCGGGGCGGGCTCCTACGAGCAGTACTTCGGGCCG	2	10	4.85e-05	0.000525541	0.000332913	B > A	10.82483708
CAGCCTGCAGAGCTTGAGGACTCGGCCGTGTATCTCTGTGCCAGCAGCTTAGTAGCGGGAGAGAGAAATGAGCAGTTCTTCGGGCCA	7	16	0.000169924	0.000840866	0.00036836	B > A	4.948496952
GTGACCAGTGCCCATCCTGAAGACAGCAGCTTCTACATCTGCAGTGCTAGAGGACTAGCGGGAGTAGGTGAGCAGTTCTTCGGGCCA	30	34	0.000728244	0.00178684	0.000390936	B > A	2.453629739
TCCGCCAGCACCAACCAGACATCTATGTACCTCTGTGCCAGCAGTTTCCCCACCCGGACAGGGAAAAATGGCTACACCTTCGGTTCG	3	11	7.28e-05	0.000578095	0.000410236	B > A	7.93821386
ACCTTGGAGCTGGGGGACTCGGCCCTTTATCTTTGCGCCAGCAGCTTGTCGACTAGCGGGCTGGGGAATGAGCAGTTCTTCGGGCCA	36	38	0.000873892	0.001997057	0.000415723	B > A	2.285243384
NNNNNNNTGTCGGCTGCTCCCTCCCAGACATCTGTGTACTTCTGTGCCAGCAGTACGGACAATGCAGATACGCAGTATTTTGGCCCA	21	0	0.000509771	0	0.000552298	A > B	-60
GGGGACGCAGCCATGTACCTGTGTGCCACCAGCAGAGAGAGGACAGGGACTAGCGGGAGCTTGACCGGGGAGCTGTTTTTTGGAGAA	130	96	0.003155723	0.005045197	0.000575352	B > A	1.598745169
NNNNTGTCGGCTGCTCCCTCCCAGACATCTGTGTACTTCTGTGCCAGCAGTTACGACGGAGGAGAGGAAAAACTGTTTTTTGGCAGT	27	1	0.000655419	5.26e-05	0.000714009	A > B	-12.47131933
ATCCGGTCCACAAAGCTGGAGGACTCAGCCATGTACTTCTGTGCCAGCAAAGACCCTACTAGCACAGATACGCAGTATTTTGGCCCA	14	21	0.000339847	0.001103637	0.000736431	B > A	3.247451125
GAGTCGCCCAGCCCCAACCAGACCTCTCTGTACTTCTGTGCCAGCAGTTCGGCGTACTATGGCCAAGAGACCCAGTACTTCGGGCCA	14	21	0.000339847	0.001103637	0.000736431	B > A	3.247451125
TCCACTCTGACAGTGACCAGTGCCCATCCTGAAGACAGCAGCTTCTACATCTGCAGTGCTAGAAGATACGAGCAGTACTTCGGGCCG	36	3	0.000873892	0.000157662	0.000780432	A > B	-5.542808593
GAGTCGCCCAGCCCCAACCAGACCTCTCTGTACTTCTGTGCCAGCAGTTTATGGGCGGTTAGCAATCAGCCCCAGCATTTTGGTGAT	2	9	4.85e-05	0.000472987	0.000885354	B > A	9.742353374
GAGTCTGCTGCCTCCTCCCAGACATCTGTATATTTCTGCGCCAGCAGTGACGGGACAGGGGGCTCCCATGGCTACACCTTCGGTTCG	19	0	0.000461221	0	0.000937366	A > B	-60
NTGTCGGCTGCTCCCTCCCAGACATCTGTGTACTTCTGTGCCAGCAGTGAACCCCCGGGAGGCTCCGGGGAGCTGTTTTTTGGAGAA	19	0	0.000461221	0	0.000937366	A > B	-60
ACATCGGCCCAAAAGAACCCGACAGCTTTCTATCTCTGTGCCAGTAGACTCCCGGGCGCCGGAAACACTGAAGCTTTCTTTGGACAA	55	8	0.001335113	0.000420433	0.000954225	A > B	-3.175567423
GCAGAACTGGAGGATTCTGGAGTTTATTTCTGTGCCAGCAGCCAGATAGCGGGAGGGCCAAGGTACAATGAGCAGTTCTTCGGGCCA	4	11	9.71e-05	0.000578095	0.001096831	B > A	5.953660395
CTGCAGCCAGAAGACTCAGCCCTGTATCTCTGCGCCAGCAGCCAAGATCGTGGGACAGGGGGCGCCTATGGCTACACCTTCGGTTCG	38	38	0.000922442	0.001997057	0.001158358	B > A	2.164967416
ACAGAGCAGGGGGACTCGGCCATGTATCTCTGTGCCAGCAGCTTAGAAGGTTCCGCGGAGCGCACCGGGGAGCTGTTTTTTGGAGAA	10	17	0.000242748	0.00089342	0.001256366	B > A	3.680444608
GTGAGCACCTTGGAGCTGGGGGACTCGGCCCTTTATCTTTGCGCCAGCAACCCGGGACAATACTCCTACGAGCAGTACTTCGGGCCG	18	0	0.000436946	0	0.001551595	A > B	-60
CCGCTCAGGCTGGAGTCGGCTGCTCCCTCCCAGACATCTGTGTACTTCTGTGCCAGCGGTCTGGGAGAGACCCAGTACTTCGGGCCA	18	0	0.000436946	0	0.001551595	A > B	-60
GTGACCAGTGCCCATCCTGAAGACAGCAGCTTCTACATCTGCAGTGCTAGTTCGACCCGAGGAGCAAACACCATATATTTTGGAGAG	24	1	0.000582595	5.26e-05	0.00180752	A > B	-11.08561719
NNNNNNNTGTCGGCTGCTCCCTCCCAGACATCTGTGTACTTCTGTGCCAGCAGTTACGGACGGAACTATGGCTACACCTTCGGTTCG	2	8	4.85e-05	0.000420433	0.00231591	B > A	8.659869666
GAGCTGGACGACTCGGCCCTGTATCTCTGTGCCAGCAGCGGTCCGGGACTCAAGATTGCGAACACCGGGGAGCTGTTTTTTGGAGAA	2	8	4.85e-05	0.000420433	0.00231591	B > A	8.659869666
ACAGAGCAGGGGGACTCGGCCATGTATCTCTGTGCCAGCAGCCCCTTCCGGGACGGGTATGGGGGATATGGCTACACCTTCGGTTCG	28	2	0.000679694	0.000105108	0.002453746	A > B	-6.466610025
ACCAGTGCCCATCCTGAAGACAGCAGCTTCTACATCTGCAGTGCCAGGCGCCCGAGCGGGGGGTACAATGAGCAGTTCTTCGGGCCA	3	9	7.28e-05	0.000472987	0.002542677	B > A	6.494902249
CCTGCAGAACTGGAGGATTCTGGAGTTTATTTCTGTGCCAGCAGCCAAGATCTTGGACCGACTAATTCACCCCTCCACTTTGGGAAT	3	9	7.28e-05	0.000472987	0.002542677	B > A	6.494902249
AATGTGAACGCCTTGGAGCTGGACGACTCGGCCCTGTATCTCTGTGCCAGCAGCTTGGCCGGGAACACTGAAGCTTTCTTTGGACAA	3	9	7.28e-05	0.000472987	0.002542677	B > A	6.494902249
CTCCTTCTCAGTGACTCTGGCTTCTATCTCTGTGCCTGGAGTCTACTGGCGGGGACTAGCGGGACCAATGAGCAGTTCTTCGGGCCA	3	9	7.28e-05	0.000472987	0.002542677	B > A	6.494902249
TCCACAAAGCTGGAGGACTCAGCCATGTACTTCTGTGCCAGCAGTGAAGCGCGTCAGGGGGGGATTGAAAAACTGTTTTTTGGCAGT	17	0	0.000412671	0	0.002675716	A > B	-60
ATCCAGCAGGTAGTGCGAGGAGATTCGGCAGCTTATTTCTGTGCCAGCTCACCACAGGGAAGGAATACTGAAGCTTTCTTTGGACAA	17	0	0.000412671	0	0.002675716	A > B	-60
ACTGTGACATCGGCCCAAAAGAACCCGACAGCTTTCTATCTCTGTGCCAGTAGTGAAGGGAAGGCGGATACGCAGTATTTTGGCCCA	22	1	0.000534045	5.26e-05	0.002812851	A > B	-10.16181575
ACATCGGCCCAAAAGAACCCGACAGCTTTCTATCTCTGTGCCAGTAGTATGTCTAGCAATGGGTATAATGAGCAGTTCTTCGGGCCA	37	35	0.000898167	0.001839395	0.003214374	B > A	2.047942151
CAGCGCACAGAGCGGGGGGACTCAGCCGTGTATCTCTGTGCCAGCAGCGACCGGGACAGGGATTTGAATGAGCAGTTCTTCGGGCCA	6	12	0.000145649	0.00063065	0.003434088	B > A	4.329934833
