# Supplementary material for: Intratumoral heterogeneity and clonal evolution in liver cancer
Source: Nat Commun. 2020 Jan 15;11:291. doi: 10.1038/s41467-019-14050-z (PMC6962317; doi:10.1038/s41467-019-14050-z)
Supplement: Supplementary file 9 — Source Data [file 41467_2019_14050_MOESM9_ESM.zip › 8.txt]

seed	index.orig	training	test	optimism	index.corrected	num_bootstraps	model
1	0.481710914454277	0.525367767705602	0.402501773118465	0.122865994587137	0.35884491986714	2	internal
2	0.481710914454277	0.508728437661053	0.395560022570179	0.113168415090874	0.368542499363404	2	internal
3	0.481710914454277	0.535734950484033	0.347308377896613	0.188426572587419	0.293284341866858	2	internal
4	0.481710914454277	0.520926534935815	0.358286243559209	0.162640291376606	0.319070623077671	2	internal
5	0.481710914454277	0.525515445731785	0.371214921211468	0.154300524520317	0.327410389933961	2	internal
6	0.481710914454277	0.525436605821411	0.351047904191617	0.174388701629794	0.307322212824483	2	internal
7	0.481710914454277	0.539046622769299	0.282739302907926	0.256307319861373	0.225403594592904	2	internal
8	0.481710914454277	0.522790499125551	0.388873466439058	0.133917032686493	0.347793881767784	2	internal
9	0.481710914454277	0.515151700997348	0.407572726953714	0.107578974043633	0.374131940410644	2	internal
10	0.481710914454277	0.572818932697228	0.313016672584177	0.259802260113051	0.221908654341226	2	internal
11	0.481710914454277	0.504323880946801	0.398175945390123	0.106147935556678	0.375562978897599	2	internal
12	0.481710914454277	0.505947789399915	0.354760879625562	0.151186909774354	0.330524004679923	2	internal
13	0.481710914454277	0.545098439158713	0.345454095073788	0.199644344084924	0.282066570369353	2	internal
14	0.481710914454277	0.5416715371128	0.292540414951048	0.249131122161751	0.232579792292526	2	internal
15	0.481710914454277	0.48829203182546	0.39879048857652	0.0895015432489398	0.392209371205337	2	internal
16	0.481710914454277	0.531914088853409	0.320765497338689	0.21114859151472	0.270562322939558	2	internal
17	0.481710914454277	0.547439381564296	0.341301344295655	0.206138037268641	0.275572877185637	2	internal
18	0.481710914454277	0.545908892056279	0.349711540620019	0.19619735143626	0.285513563018017	2	internal
19	0.481710914454277	0.524963561894822	0.326674425824173	0.198289136070649	0.283421778383628	2	internal
20	0.481710914454277	0.508012052318017	0.424850952533236	0.083161099784781	0.398549814669496	2	internal
21	0.481710914454277	0.546392010903975	0.396358112154056	0.150033898749919	0.331677015704358	2	internal
22	0.481710914454277	0.5156718929392	0.347539504398881	0.168132388540319	0.313578525913959	2	internal
23	0.481710914454277	0.552323221820765	0.319830986883162	0.232492234937603	0.249218679516674	2	internal
24	0.481710914454277	0.532012379898019	0.303642556679822	0.228369823218198	0.253341091236079	2	internal
25	0.481710914454277	0.529758431758257	0.391393892176496	0.138364539581761	0.343346374872516	2	internal
26	0.481710914454277	0.530744663538474	0.327055869428751	0.203688794109723	0.278022120344554	2	internal
27	0.481710914454277	0.530946085354006	0.412617748672813	0.118328336681193	0.363382577773085	2	internal
28	0.481710914454277	0.499984689378813	0.392698684065151	0.107286005313662	0.374424909140615	2	internal
29	0.481710914454277	0.50331658013918	0.42065004363189	0.0826665365072905	0.399044377946987	2	internal
30	0.481710914454277	0.557162036138347	0.302662306985533	0.254499729152814	0.227211185301464	2	internal
31	0.481710914454277	0.526916423491586	0.38459711259007	0.142319310901516	0.339391603552761	2	internal
32	0.481710914454277	0.497310907749302	0.387812452658688	0.109498455090614	0.372212459363663	2	internal
33	0.481710914454277	0.543794322220774	0.302220908075432	0.241573414145342	0.240137500308936	2	internal
34	0.481710914454277	0.53154727189857	0.365410407699543	0.166136864199027	0.31557405025525	2	internal
35	0.481710914454277	0.529626977950713	0.370689636435165	0.158937341515548	0.322773572938729	2	internal
36	0.481710914454277	0.525240090487437	0.374544366980659	0.150695723506779	0.331015190947499	2	internal
37	0.481710914454277	0.561081775441174	0.307683916979193	0.253397858461981	0.228313055992297	2	internal
38	0.481710914454277	0.517583340664455	0.35005870752578	0.167524633138675	0.314186281315602	2	internal
39	0.481710914454277	0.496229077003096	0.403537608323956	0.0926914686791402	0.389019445775137	2	internal
40	0.481710914454277	0.55560425844892	0.322590516938306	0.233013741510614	0.248697172943664	2	internal
41	0.481710914454277	0.534210071661434	0.355701905241564	0.17850816641987	0.303202748034408	2	internal
42	0.481710914454277	0.534008848692934	0.338009697335263	0.195999151357671	0.285711763096606	2	internal
43	0.481710914454277	0.548718887390923	0.276319744868686	0.272399142522238	0.20931177193204	2	internal
44	0.481710914454277	0.522579613570061	0.303773843851099	0.218805769718962	0.262905144735315	2	internal
45	0.481710914454277	0.54920779457937	0.373596284474102	0.175611510105268	0.306099404349009	2	internal
46	0.481710914454277	0.504793195226016	0.397026586965663	0.107766608260353	0.373944306193924	2	internal
47	0.481710914454277	0.561157547408568	0.334575140592972	0.226582406815596	0.255128507638682	2	internal
48	0.481710914454277	0.52988352834638	0.383212528802946	0.146670999543434	0.335039914910843	2	internal
49	0.481710914454277	0.527280218094478	0.366626425217975	0.160653792876504	0.321057121577773	2	internal
50	0.481710914454277	0.53529540106997	0.387918026458925	0.147377374611044	0.334333539843233	2	internal
51	0.481710914454277	0.530554958252697	0.353704339818456	0.176850618434242	0.304860296020035	2	internal
52	0.481710914454277	0.580695346320346	0.389321850393339	0.191373495927007	0.29033741852727	2	internal
53	0.481710914454277	0.495670084595994	0.426627553354684	0.0690425312413094	0.412668383212968	2	internal
54	0.481710914454277	0.525225962644644	0.345799448144034	0.179426514500609	0.302284399953668	2	internal
55	0.481710914454277	0.505528790062453	0.355072936676607	0.150455853385846	0.331255061068432	2	internal
56	0.481710914454277	0.515809184613241	0.373852996117608	0.141956188495633	0.339754725958644	2	internal
57	0.481710914454277	0.525438740364114	0.348047138047138	0.177391602316975	0.304319312137302	2	internal
58	0.481710914454277	0.51268847586434	0.414452440186216	0.0982360356781241	0.383474878776153	2	internal
59	0.481710914454277	0.557025753198459	0.318358317374364	0.238667435824095	0.243043478630183	2	internal
60	0.481710914454277	0.529681171118028	0.282834744098918	0.24684642701911	0.234864487435168	2	internal
61	0.481710914454277	0.530567336601712	0.359024446837283	0.171542889764429	0.310168024689848	2	internal
62	0.481710914454277	0.507831330675016	0.414838699242935	0.0929926314320808	0.388718283022196	2	internal
63	0.481710914454277	0.514768393841834	0.406195900073816	0.108572493768018	0.373138420686259	2	internal
64	0.481710914454277	0.527207881439848	0.401145639255172	0.126062242184675	0.355648672269602	2	internal
65	0.481710914454277	0.526815780487873	0.407503556187767	0.119312224300106	0.362398690154171	2	internal
66	0.481710914454277	0.523470367188246	0.367035123188476	0.15643524399977	0.325275670454507	2	internal
67	0.481710914454277	0.500214505430374	0.416236460517121	0.0839780449132534	0.397732869541024	2	internal
68	0.481710914454277	0.526403193232928	0.366851230651093	0.159551962581834	0.322158951872443	2	internal
69	0.481710914454277	0.540394139674541	0.320618236617116	0.219775903057425	0.261935011396852	2	internal
70	0.481710914454277	0.525397015184948	0.372112513302583	0.153284501882365	0.328426412571913	2	internal
71	0.481710914454277	0.514497747409103	0.371422766413892	0.14307498099521	0.338635933459067	2	internal
72	0.481710914454277	0.502496746449386	0.425104679454535	0.0773920669948508	0.404318847459426	2	internal
73	0.481710914454277	0.505523669222631	0.374325771351004	0.131197897871627	0.35051301658265	2	internal
74	0.481710914454277	0.507827391487569	0.392381373415856	0.115446018071712	0.366264896382565	2	internal
75	0.481710914454277	0.529713633882458	0.340296720706126	0.189416913176332	0.292294001277945	2	internal
76	0.481710914454277	0.517355314559163	0.395052817514652	0.122302497044511	0.359408417409766	2	internal
77	0.481710914454277	0.492427351816784	0.388525525205059	0.103901826611725	0.377809087842552	2	internal
78	0.481710914454277	0.508976450981409	0.333511239619114	0.175465211362295	0.306245703091982	2	internal
79	0.481710914454277	0.53133996186946	0.305626740823038	0.225713221046422	0.255997693407855	2	internal
80	0.481710914454277	0.511746832390357	0.428843522911003	0.0829033094793534	0.398807604974924	2	internal
81	0.481710914454277	0.578442437923251	0.245568800042499	0.332873637880751	0.148837276573526	2	internal
82	0.481710914454277	0.473313636593068	0.418612061902056	0.0547015746910119	0.427009339763265	2	internal
83	0.481710914454277	0.491920321566339	0.422392245726365	0.0695280758399746	0.412182838614303	2	internal
84	0.481710914454277	0.563533336124719	0.284107256130995	0.279426079993724	0.202284834460553	2	internal
85	0.481710914454277	0.543131274057821	0.379156020528439	0.163975253529382	0.317735660924895	2	internal
86	0.481710914454277	0.532871045440308	0.381791394743411	0.151079650696896	0.330631263757381	2	internal
87	0.481710914454277	0.501691989185434	0.39392695033846	0.107765038846975	0.373945875607303	2	internal
88	0.481710914454277	0.51254033705406	0.32175365671139	0.19078668034267	0.290924234111608	2	internal
89	0.481710914454277	0.549540130840964	0.303028198160911	0.246511932680053	0.235198981774225	2	internal
90	0.481710914454277	0.535797798561613	0.262452086635167	0.273345711926446	0.208365202527832	2	internal
91	0.481710914454277	0.536009464919656	0.42817511440016	0.107834350519496	0.373876563934781	2	internal
92	0.481710914454277	0.544175111919061	0.372549983916405	0.171625128002657	0.31008578645162	2	internal
93	0.481710914454277	0.502049705173076	0.394753302940991	0.107296402232084	0.374414512222193	2	internal
94	0.481710914454277	0.511244730112655	0.358777442196059	0.152467287916595	0.329243626537682	2	internal
95	0.481710914454277	0.560307620081769	0.363308376285377	0.196999243796392	0.284711670657885	2	internal
96	0.481710914454277	0.498871882766304	0.433331687567888	0.0655401951984161	0.416170719255861	2	internal
97	0.481710914454277	0.493235859353438	0.426535099876194	0.0667007594772442	0.415010154977033	2	internal
98	0.481710914454277	0.518989364499517	0.367109785137781	0.151879579361735	0.329831335092542	2	internal
99	0.481710914454277	0.53307811163393	0.395764117759256	0.137313993874674	0.344396920579603	2	internal
100	0.481710914454277	0.495647460495992	0.362747281864929	0.132900178631063	0.348810735823215	2	internal
1	0.481710914454277	0.504030118783101	0.335842237047823	0.168187881735277	0.313523032719	3	internal
2	0.481710914454277	0.516103641952658	0.351573859309934	0.164529782642724	0.317181131811553	3	internal
3	0.481710914454277	0.510457779343006	0.378162222327663	0.132295557015343	0.349415357438935	3	internal
4	0.481710914454277	0.495197054972204	0.358844915904046	0.136352139068158	0.34535877538612	3	internal
5	0.481710914454277	0.50991955283444	0.378190712189482	0.131728840644958	0.349982073809319	3	internal
6	0.481710914454277	0.514162872058542	0.373112660644017	0.141050211414525	0.340660703039752	3	internal
7	0.481710914454277	0.54205961373366	0.287710425798356	0.254349187935305	0.227361726518973	3	internal
8	0.481710914454277	0.516181438823886	0.382737378946765	0.133444059877121	0.348266854577157	3	internal
9	0.481710914454277	0.497434070804285	0.40893181930513	0.0885022514991557	0.393208662955122	3	internal
10	0.481710914454277	0.497028051681648	0.3690162098718	0.128011841809849	0.353699072644428	3	internal
11	0.481710914454277	0.494495548679804	0.38470583825092	0.109789710428885	0.371921204025393	3	internal
12	0.481710914454277	0.487598331929588	0.433221419554073	0.054376912375515	0.427334002078762	3	internal
13	0.481710914454277	0.492059601293483	0.454770002222798	0.0372895990706848	0.444421315383592	3	internal
14	0.481710914454277	0.510332136290687	0.371665993219084	0.138666143071604	0.343044771382673	3	internal
15	0.481710914454277	0.499674081645546	0.328691653438949	0.170982428206597	0.310728486247681	3	internal
16	0.481710914454277	0.505496855375076	0.285584102706878	0.219912752668199	0.261798161786079	3	internal
17	0.481710914454277	0.515533705298937	0.390809280953109	0.124724424345828	0.35698649010845	3	internal
18	0.481710914454277	0.507705537097498	0.354779845745578	0.15292569135192	0.328785223102357	3	internal
19	0.481710914454277	0.499023780604231	0.402991543092745	0.0960322375114864	0.385678676942791	3	internal
20	0.481710914454277	0.495041096143503	0.43091270317192	0.0641283929715831	0.417582521482694	3	internal
21	0.481710914454277	0.484464024523373	0.431359092429188	0.0531049320941842	0.428605982360093	3	internal
22	0.481710914454277	0.487761291775957	0.459851690063743	0.0279096017122137	0.453801312742064	3	internal
23	0.481710914454277	0.504301665672814	0.349326903757283	0.15497476191553	0.326736152538747	3	internal
24	0.481710914454277	0.498262768265458	0.331547453599087	0.166715314666371	0.314995599787906	3	internal
25	0.481710914454277	0.495704449274726	0.371922279513507	0.123782169761219	0.357928744693058	3	internal
26	0.481710914454277	0.491963222971657	0.449083351541903	0.0428798714297536	0.438831043024524	3	internal
27	0.481710914454277	0.504013233848726	0.396607491668963	0.107405742179763	0.374305172274515	3	internal
28	0.481710914454277	0.503005997141316	0.397982299933533	0.105023697207783	0.376687217246494	3	internal
29	0.481710914454277	0.501178872767098	0.399830225847174	0.101348646919924	0.380362267534353	3	internal
30	0.481710914454277	0.508009837517318	0.357503220909161	0.150506616608157	0.33120429784612	3	internal
31	0.481710914454277	0.504911189045184	0.372209732828259	0.132701456216925	0.349009458237352	3	internal
32	0.481710914454277	0.492982598356185	0.436194655280965	0.0567879430752197	0.424922971379058	3	internal
33	0.481710914454277	0.499955054498708	0.314305001132466	0.185650053366242	0.296060861088035	3	internal
34	0.481710914454277	0.498722462982114	0.323792459762632	0.174930003219482	0.306780911234796	3	internal
35	0.481710914454277	0.491236060057928	0.415464188012239	0.0757718720456885	0.405939042408589	3	internal
36	0.481710914454277	0.493766313681467	0.392647800593873	0.101118513087594	0.380592401366683	3	internal
37	0.481710914454277	0.505210331784722	0.39621684619055	0.108993485594172	0.372717428860106	3	internal
38	0.481710914454277	0.49808117990141	0.404207174103237	0.0938740057981728	0.387836908656104	3	internal
39	0.481710914454277	0.487761382182802	0.338922994148304	0.148838388034498	0.332872526419779	3	internal
40	0.481710914454277	0.500408090289316	0.32833828535169	0.172069804937625	0.309641109516652	3	internal
41	0.481710914454277	0.500209542903026	0.385361466595724	0.114848076307303	0.366862838146974	3	internal
42	0.481710914454277	0.500840068450523	0.406625781625782	0.0942142868247416	0.387496627629536	3	internal
43	0.481710914454277	0.495289874168741	0.362377209724681	0.132912664444061	0.348798250010217	3	internal
44	0.481710914454277	0.487218675109266	0.400192420575504	0.0870262545337624	0.394684659920515	3	internal
45	0.481710914454277	0.494017906086689	0.390804353830517	0.103213552256172	0.378497362198105	3	internal
46	0.481710914454277	0.506378100139006	0.400134714109457	0.106243386029549	0.375467528424728	3	internal
47	0.481710914454277	0.489315981820775	0.419225299440804	0.0700906823799711	0.411620232074306	3	internal
48	0.481710914454277	0.50492862841101	0.424231517303112	0.0806971111078981	0.401013803346379	3	internal
49	0.481710914454277	0.502270755941122	0.345310568943468	0.156960186997655	0.324750727456622	3	internal
50	0.481710914454277	0.504926979456287	0.369116870013461	0.135810109442826	0.345900805011452	3	internal
51	0.481710914454277	0.502975080762941	0.42770640510844	0.075268675654501	0.406442238799776	3	internal
52	0.481710914454277	0.519720135213364	0.369204324879598	0.150515810333766	0.331195104120511	3	internal
53	0.481710914454277	0.500801558689654	0.345874918430896	0.154926640258758	0.326784274195519	3	internal
54	0.481710914454277	0.48996207674772	0.419147599820547	0.0708144769271729	0.410896437527104	3	internal
55	0.481710914454277	0.485327681589719	0.368458171862426	0.116869509727293	0.364841404726985	3	internal
56	0.481710914454277	0.506119250990956	0.366433455167099	0.139685795823858	0.34202511863042	3	internal
57	0.481710914454277	0.513163174065253	0.368526242708578	0.144636931356675	0.337073983097602	3	internal
58	0.481710914454277	0.51161462227895	0.383877086073224	0.127737536205726	0.353973378248551	3	internal
59	0.481710914454277	0.505783680413277	0.400582957531256	0.10520072288202	0.376510191572257	3	internal
60	0.481710914454277	0.51734156152759	0.306496181123841	0.210845380403749	0.270865534050528	3	internal
61	0.481710914454277	0.495448649667719	0.391919970835573	0.103528678832146	0.378182235622131	3	internal
62	0.481710914454277	0.50085600509123	0.417480207726746	0.0833757973644846	0.398335117089793	3	internal
63	0.481710914454277	0.496702369800957	0.375193920319639	0.121508449481318	0.360202464972959	3	internal
64	0.481710914454277	0.499789386905611	0.337665794531069	0.162123592374543	0.319587322079735	3	internal
65	0.481710914454277	0.50691829445482	0.399907960556659	0.107010333898161	0.374700580556116	3	internal
66	0.481710914454277	0.512272382787518	0.347476711207094	0.164795671580424	0.316915242873853	3	internal
67	0.481710914454277	0.499959582201123	0.3859991411276	0.113960441073522	0.367750473380755	3	internal
68	0.481710914454277	0.487331214823501	0.424502285647124	0.0628289291763764	0.418881985277901	3	internal
69	0.481710914454277	0.519395089764304	0.338368324248841	0.181026765515463	0.300684148938815	3	internal
70	0.481710914454277	0.497751064304062	0.405503207013848	0.0922478572902141	0.389463057164063	3	internal
71	0.481710914454277	0.500697756001412	0.433722156408162	0.0669755995932501	0.414735314861027	3	internal
72	0.481710914454277	0.497460022456409	0.428151943325305	0.0693080791311038	0.412402835323174	3	internal
73	0.481710914454277	0.489489081213248	0.395740526063614	0.093748555149634	0.387962359304643	3	internal
74	0.481710914454277	0.494474930792133	0.42616450836619	0.0683104224259429	0.413400492028334	3	internal
75	0.481710914454277	0.501133801209522	0.392243608040837	0.108890193168685	0.372820721285592	3	internal
76	0.481710914454277	0.501471762921613	0.389098665592809	0.112373097328804	0.369337817125473	3	internal
77	0.481710914454277	0.492677121718081	0.452239601180837	0.040437520537244	0.441273393917033	3	internal
78	0.481710914454277	0.512145916604624	0.362018257703586	0.150127658901038	0.33158325555324	3	internal
79	0.481710914454277	0.498540565490755	0.420987524922075	0.0775530405686797	0.404157873885598	3	internal
80	0.481710914454277	0.48815899510071	0.396183300535483	0.0919756945652274	0.38973521988905	3	internal
81	0.481710914454277	0.506869978485142	0.35133508843607	0.155534890049072	0.326176024405205	3	internal
82	0.481710914454277	0.494424499209331	0.385963976749189	0.108460522460142	0.373250391994136	3	internal
83	0.481710914454277	0.480124128977427	0.407675030997621	0.0724490979798056	0.409261816474472	3	internal
84	0.481710914454277	0.494967353560461	0.336752136752137	0.158215216808324	0.323495697645953	3	internal
85	0.481710914454277	0.513010930340624	0.329070703144313	0.183940227196311	0.297770687257966	3	internal
86	0.481710914454277	0.504128576949248	0.419845133254519	0.0842834436947287	0.397427470759549	3	internal
87	0.481710914454277	0.485319336000832	0.435752626874528	0.0495667091263047	0.432144205327973	3	internal
88	0.481710914454277	0.510505416824442	0.362536324094429	0.147969092730013	0.333741821724264	3	internal
89	0.481710914454277	0.505043512373515	0.384824172203623	0.120219340169891	0.361491574284386	3	internal
90	0.481710914454277	0.499099996510659	0.364300151335892	0.134799845174767	0.34691106927951	3	internal
91	0.481710914454277	0.518353684684217	0.404520300279055	0.113833384405162	0.367877530049115	3	internal
92	0.481710914454277	0.500746151440799	0.393958581228887	0.106787570211912	0.374923344242365	3	internal
93	0.481710914454277	0.500223589260146	0.3438669437661	0.156356645494046	0.325354268960232	3	internal
94	0.481710914454277	0.493523666719687	0.3552918356175	0.138231831102187	0.34347908335209	3	internal
95	0.481710914454277	0.506278451822348	0.40709572959745	0.099182722224898	0.382528192229379	3	internal
96	0.481710914454277	0.499500076650243	0.370052989355855	0.129447087294388	0.352263827159889	3	internal
97	0.481710914454277	0.505370993909776	0.424893505129164	0.0804774887806119	0.401233425673665	3	internal
98	0.481710914454277	0.50012028790128	0.390209664583413	0.109910623317866	0.371800291136411	3	internal
99	0.481710914454277	0.505587562605636	0.40644691106671	0.0991406515389255	0.382570262915352	3	internal
100	0.481710914454277	0.494762386140104	0.392705220911936	0.102057165228168	0.379653749226109	3	internal
1	0.481710914454277	0.490961194943818	0.346293583365795	0.144667611578024	0.337043302876254	4	internal
2	0.481710914454277	0.490357904138899	0.40349017321118	0.0868677309277195	0.394843183526558	4	internal
3	0.481710914454277	0.507630690244163	0.318040629547613	0.189590060696551	0.292120853757727	4	internal
4	0.481710914454277	0.490663511920827	0.357550786833549	0.133112725087278	0.348598189367	4	internal
5	0.481710914454277	0.496046487099426	0.383853250107185	0.112193236992241	0.369517677462036	4	internal
6	0.481710914454277	0.491221134584146	0.427929328516594	0.0632918060675515	0.418419108386726	4	internal
7	0.481710914454277	0.500864298045482	0.323948275161954	0.176916022883529	0.304794891570748	4	internal
8	0.481710914454277	0.49918155537114	0.401428197163086	0.0977533582080538	0.383957556246224	4	internal
9	0.481710914454277	0.487578656069322	0.420721583474432	0.0668570725948905	0.414853841859387	4	internal
10	0.481710914454277	0.500081756868752	0.38698371243038	0.113098044438372	0.368612870015905	4	internal
11	0.481710914454277	0.493603796402545	0.408134325984517	0.085469470418027	0.39624144403625	4	internal
12	0.481710914454277	0.492107149486293	0.421748437497178	0.0703587119891154	0.411352202465162	4	internal
13	0.481710914454277	0.495605812520322	0.430291529894092	0.0653142826262305	0.416396631828047	4	internal
14	0.481710914454277	0.497835456930182	0.381000995050611	0.116834461879571	0.364876452574706	4	internal
15	0.481710914454277	0.490412764674126	0.338345364773924	0.152067399900203	0.329643514554075	4	internal
16	0.481710914454277	0.497855932553795	0.347568705811131	0.150287226742664	0.331423687711614	4	internal
17	0.481710914454277	0.507041230633515	0.341219265240267	0.165821965393248	0.315888949061029	4	internal
18	0.481710914454277	0.506024827810111	0.389710082232611	0.1163147455775	0.365396168876777	4	internal
19	0.481710914454277	0.485985524862759	0.399629217172581	0.0863563076901773	0.3953546067641	4	internal
20	0.481710914454277	0.496675706650264	0.42048003258912	0.076195674061144	0.405515240393133	4	internal
21	0.481710914454277	0.499077461308718	0.429499327485867	0.0695781338228506	0.412132780631427	4	internal
22	0.481710914454277	0.485477389304045	0.433796928990463	0.0516804603135818	0.430030454140695	4	internal
23	0.481710914454277	0.49968010289861	0.369991474195272	0.129688628703338	0.352022285750939	4	internal
24	0.481710914454277	0.489393797540893	0.344031769861315	0.145362027679578	0.336348886774699	4	internal
25	0.481710914454277	0.491539162908352	0.419736015230418	0.0718031476779335	0.409907766776344	4	internal
26	0.481710914454277	0.494326572815486	0.416953402815918	0.0773731699995677	0.40433774445471	4	internal
27	0.481710914454277	0.494245782090891	0.386836965455227	0.107408816635664	0.374302097818614	4	internal
28	0.481710914454277	0.489465195205247	0.406648974597144	0.0828162206081036	0.398894693846174	4	internal
29	0.481710914454277	0.495231490156179	0.394669934008835	0.100561556147344	0.381149358306934	4	internal
30	0.481710914454277	0.498990261713407	0.406809725613637	0.0921805360997697	0.389530378354508	4	internal
31	0.481710914454277	0.495639886974018	0.387519208439396	0.108120678534622	0.373590235919655	4	internal
32	0.481710914454277	0.491998272395801	0.429007881204688	0.0629903911911128	0.418720523263164	4	internal
33	0.481710914454277	0.494193084346842	0.384578840959463	0.10961424338738	0.372096671066898	4	internal
34	0.481710914454277	0.492906767012678	0.352621070352515	0.140285696660162	0.341425217794115	4	internal
35	0.481710914454277	0.494851565641974	0.431835279348481	0.0630162862934932	0.418694628160784	4	internal
36	0.481710914454277	0.492270901761592	0.411373055980554	0.0808978457810378	0.400813068673239	4	internal
37	0.481710914454277	0.489626430469128	0.433860150423315	0.0557662800458131	0.425944634408464	4	internal
38	0.481710914454277	0.488925561151648	0.385468147964702	0.103457413186946	0.378253501267331	4	internal
39	0.481710914454277	0.487316437522973	0.377855190667626	0.109461246855347	0.37224966759893	4	internal
40	0.481710914454277	0.494114241791711	0.376178388162593	0.117935853629118	0.363775060825159	4	internal
41	0.481710914454277	0.494978869622123	0.355794342255577	0.139184527366546	0.342526387087732	4	internal
42	0.481710914454277	0.494342681469791	0.361605524231315	0.132737157238476	0.348973757215801	4	internal
43	0.481710914454277	0.49764649196225	0.373270483313908	0.124376008648342	0.357334905805936	4	internal
44	0.481710914454277	0.494936714511218	0.375932343779583	0.119004370731635	0.362706543722642	4	internal
45	0.481710914454277	0.488495190561459	0.390902091301056	0.0975930992604034	0.384117815193874	4	internal
46	0.481710914454277	0.498155991782902	0.417213927001395	0.0809420647815072	0.40076884967277	4	internal
47	0.481710914454277	0.488559664298298	0.413443171432302	0.0751164928659966	0.406594421588281	4	internal
48	0.481710914454277	0.493636345924676	0.422964698652161	0.0706716472725148	0.411039267181762	4	internal
49	0.481710914454277	0.495421447764328	0.355854844743734	0.139566603020595	0.342144311433683	4	internal
50	0.481710914454277	0.494069411123905	0.390182062602643	0.103887348521261	0.377823565933016	4	internal
51	0.481710914454277	0.484032595962445	0.416442583586627	0.0675900123758175	0.41412090207846	4	internal
52	0.481710914454277	0.50448728135686	0.411057870979951	0.0934294103769084	0.388281504077369	4	internal
53	0.481710914454277	0.494078871929225	0.382972432047092	0.111106439882133	0.370604474572144	4	internal
54	0.481710914454277	0.500000803652708	0.38073570233602	0.119265101316688	0.36244581313759	4	internal
55	0.481710914454277	0.488011936855873	0.407545174129116	0.0804667627267571	0.40124415172752	4	internal
56	0.481710914454277	0.496968411601995	0.412419642662833	0.0845487689391621	0.397162145515115	4	internal
57	0.481710914454277	0.490664430455981	0.372038975507667	0.118625454948314	0.363085459505963	4	internal
58	0.481710914454277	0.492727779408969	0.378093398359136	0.114634381049832	0.367076533404445	4	internal
59	0.481710914454277	0.502242775369661	0.407785259328211	0.0944575160414495	0.387253398412828	4	internal
60	0.481710914454277	0.495680420967163	0.37109115657367	0.124589264393493	0.357121650060784	4	internal
61	0.481710914454277	0.491955878194734	0.382712115048088	0.109243763146646	0.372467151307631	4	internal
62	0.481710914454277	0.498397080547361	0.393763080320198	0.104634000227163	0.377076914227114	4	internal
63	0.481710914454277	0.494595598737863	0.400252813432161	0.0943427853057014	0.387368129148576	4	internal
64	0.481710914454277	0.494825835254115	0.399193241464296	0.0956325937898192	0.386078320664458	4	internal
65	0.481710914454277	0.492880452775737	0.449712986645908	0.043167466129829	0.438543448324448	4	internal
66	0.481710914454277	0.498398133564891	0.36079367239284	0.137604461172051	0.344106453282226	4	internal
67	0.481710914454277	0.485730755163636	0.420269549814202	0.0654612053494343	0.416249709104843	4	internal
68	0.481710914454277	0.486560784279447	0.433417695327602	0.0531430889518452	0.428567825502432	4	internal
69	0.481710914454277	0.499757096201687	0.368082252521893	0.131674843679794	0.350036070774483	4	internal
70	0.481710914454277	0.498118646921145	0.396203260593561	0.101915386327584	0.379795528126693	4	internal
71	0.481710914454277	0.489148227627047	0.398116912166873	0.0910313154601741	0.390679598994103	4	internal
72	0.481710914454277	0.487537615145885	0.402400860059542	0.0851367550863428	0.396574159367934	4	internal
73	0.481710914454277	0.495269526062594	0.418979279439379	0.0762902466232145	0.405420667831063	4	internal
74	0.481710914454277	0.483289696162625	0.467266608835494	0.0160230873271308	0.465687827127146	4	internal
75	0.481710914454277	0.503178426849174	0.375511729827275	0.127666697021899	0.354044217432379	4	internal
76	0.481710914454277	0.495954356032893	0.369470923598376	0.126483432434516	0.355227482019761	4	internal
77	0.481710914454277	0.492060263058595	0.391951737714372	0.100108525344223	0.381602389110054	4	internal
78	0.481710914454277	0.491344129780731	0.395462531510578	0.0958815982701526	0.385829316184125	4	internal
79	0.481710914454277	0.494843846436452	0.384773105148492	0.11007074128796	0.371640173166317	4	internal
80	0.481710914454277	0.49201767856982	0.382998109669522	0.109019568900298	0.372691345553979	4	internal
81	0.481710914454277	0.501146690863431	0.371184901772979	0.129961789090452	0.351749125363826	4	internal
82	0.481710914454277	0.48639240022309	0.370798790639824	0.115593609583266	0.366117304871012	4	internal
83	0.481710914454277	0.488553189123667	0.419383267645201	0.0691699214784656	0.412540992975812	4	internal
84	0.481710914454277	0.496042409398374	0.361810360814971	0.134232048583403	0.347478865870875	4	internal
85	0.481710914454277	0.496300595664221	0.416018579584116	0.0802820160801048	0.401428898374173	4	internal
86	0.481710914454277	0.495836521637831	0.424825455486389	0.0710110661514415	0.410699848302836	4	internal
87	0.481710914454277	0.494944743377853	0.425288468039685	0.0696562753381688	0.412054639116108	4	internal
88	0.481710914454277	0.487640022075135	0.38902894806838	0.0986110740067545	0.383099840447523	4	internal
89	0.481710914454277	0.495912618298722	0.430671322637488	0.0652412956612339	0.416469618793043	4	internal
90	0.481710914454277	0.492536651015608	0.36932217819947	0.123214472816137	0.35849644163814	4	internal
91	0.481710914454277	0.496726083157945	0.431187923428753	0.0655381597291924	0.416172754725085	4	internal
92	0.481710914454277	0.493108213233453	0.416352858726867	0.0767553545065859	0.404955559947691	4	internal
93	0.481710914454277	0.49350175599428	0.351228495078186	0.142273260916094	0.339437653538183	4	internal
94	0.481710914454277	0.492453958527663	0.365251023648514	0.127202934879149	0.354507979575128	4	internal
95	0.481710914454277	0.496156510144469	0.406623093876342	0.0895334162681267	0.392177498186151	4	internal
96	0.481710914454277	0.494115001577422	0.385074305998194	0.109040695579227	0.37267021887505	4	internal
97	0.481710914454277	0.488433842933423	0.428509000951833	0.0599248419815908	0.421786072472687	4	internal
98	0.481710914454277	0.501279310599526	0.386010484287445	0.115268826312081	0.366442088142197	4	internal
99	0.481710914454277	0.498223973248699	0.410815583319772	0.0874083899289271	0.39430252452535	4	internal
100	0.481710914454277	0.483500519949659	0.425556801786128	0.0579437181635309	0.423767196290746	4	internal
1	0.481710914454277	0.492243958837192	0.374113506967686	0.118130451869506	0.363580462584771	5	internal
2	0.481710914454277	0.489683119273524	0.425224272460797	0.0644588468127273	0.41725206764155	5	internal
3	0.481710914454277	0.490584025598438	0.401261913287984	0.0893221123104545	0.392388802143823	5	internal
4	0.481710914454277	0.486629963695361	0.383892212853269	0.102737750842092	0.378973163612185	5	internal
5	0.481710914454277	0.491837534360683	0.353385473477097	0.138452060883586	0.343258853570691	5	internal
6	0.481710914454277	0.490606468064739	0.413263632794128	0.0773428352706108	0.404368079183666	5	internal
7	0.481710914454277	0.489621761762467	0.423575028008889	0.0660467337535773	0.4156641807007	5	internal
8	0.481710914454277	0.492709621316942	0.3867389234642	0.105970697852742	0.375740216601536	5	internal
9	0.481710914454277	0.484644554837307	0.441302696925055	0.0433418579122527	0.438369056542025	5	internal
10	0.481710914454277	0.495639545254155	0.364471253404717	0.131168291849438	0.350542622604839	5	internal
11	0.481710914454277	0.488607971932982	0.389430944266112	0.0991770276668698	0.382533886787407	5	internal
12	0.481710914454277	0.488847204168311	0.462233117309171	0.0266140868591399	0.455096827595137	5	internal
13	0.481710914454277	0.493429667073351	0.486631862015398	0.00679780505795236	0.474913109396325	5	internal
14	0.481710914454277	0.49539438795969	0.386677945793758	0.108716442165933	0.372994472288345	5	internal
15	0.481710914454277	0.488087829823654	0.384000167271845	0.104087662551809	0.377623251902468	5	internal
16	0.481710914454277	0.492661672444886	0.384967763374574	0.107693909070313	0.374017005383964	5	internal
17	0.481710914454277	0.495159907458624	0.368766463194775	0.126393444263849	0.355317470190429	5	internal
18	0.481710914454277	0.490541124926681	0.432243354559525	0.0582977703671563	0.423413144087121	5	internal
19	0.481710914454277	0.488155312125117	0.395073649663498	0.0930816624616195	0.388629251992658	5	internal
20	0.481710914454277	0.48698535119645	0.405820696188909	0.0811646550075412	0.400546259446736	5	internal
21	0.481710914454277	0.484537047486074	0.337849762367299	0.146687285118774	0.335023629335503	5	internal
22	0.481710914454277	0.489921534865832	0.411446076449649	0.0784754584161836	0.403235456038094	5	internal
23	0.481710914454277	0.489719856862245	0.424393367994648	0.0653264888675971	0.41638442558668	5	internal
24	0.481710914454277	0.497265714393088	0.39014762610532	0.107118088287767	0.37459282616651	5	internal
25	0.481710914454277	0.491959926969376	0.322542145706701	0.169417781262676	0.312293133191602	5	internal
26	0.481710914454277	0.489123324181083	0.436818533100154	0.052304791080929	0.429406123373348	5	internal
27	0.481710914454277	0.500849417180575	0.365383019877544	0.13546639730303	0.346244517151247	5	internal
28	0.481710914454277	0.484966925748383	0.397922734158875	0.0870441915895088	0.394666722864768	5	internal
29	0.481710914454277	0.489942076347215	0.42299718394812	0.0669448923990948	0.414766022055182	5	internal
30	0.481710914454277	0.491134857578562	0.437279846850513	0.0538550107280493	0.427855903726228	5	internal
31	0.481710914454277	0.487582858513963	0.397930884807572	0.0896519737063907	0.392058940747887	5	internal
32	0.481710914454277	0.485937222072606	0.408835412313193	0.0771018097594127	0.404609104694865	5	internal
33	0.481710914454277	0.50477811274217	0.327027712506708	0.177750400235462	0.303960514218815	5	internal
34	0.481710914454277	0.495259758647232	0.338883921355162	0.15637583729207	0.325335077162207	5	internal
35	0.481710914454277	0.49226051073774	0.402843233700711	0.0894172770370292	0.392293637417248	5	internal
36	0.481710914454277	0.48759594921597	0.433582506865445	0.0540134423505256	0.427697472103752	5	internal
37	0.481710914454277	0.490213505412736	0.402802347035045	0.0874111583776907	0.394299756076587	5	internal
38	0.481710914454277	0.486235297915376	0.387632405669491	0.0986028922458851	0.383108022208392	5	internal
39	0.481710914454277	0.485219472219563	0.421596538364266	0.0636229338552974	0.41808798059898	5	internal
40	0.481710914454277	0.491912020474526	0.400237086967548	0.0916749335069778	0.3900359809473	5	internal
41	0.481710914454277	0.495995592884637	0.343503715485937	0.152491877398701	0.329219037055576	5	internal
42	0.481710914454277	0.493678465649876	0.357498268908416	0.13618019674146	0.345530717712817	5	internal
43	0.481710914454277	0.488534733411152	0.375582528865919	0.112952204545233	0.368758709909044	5	internal
44	0.481710914454277	0.493202507720255	0.409656426516701	0.0835460812035542	0.398164833250723	5	internal
45	0.481710914454277	0.485837871405006	0.403658476618651	0.0821793947863549	0.399531519667922	5	internal
46	0.481710914454277	0.492627984280556	0.408841126208863	0.0837868580716931	0.397924056382584	5	internal
47	0.481710914454277	0.487779373698135	0.423386646023507	0.0643927276746282	0.417318186779649	5	internal
48	0.481710914454277	0.4923071414322	0.434160239140056	0.0581469022921438	0.423564012162133	5	internal
49	0.481710914454277	0.4845561825675	0.360121082452712	0.124435100114788	0.357275814339489	5	internal
50	0.481710914454277	0.491131680425842	0.366987080298597	0.124144600127245	0.357566314327032	5	internal
51	0.481710914454277	0.488441798523751	0.406482406317334	0.0819593922064175	0.39975152224786	5	internal
52	0.481710914454277	0.493188605098679	0.368847583202662	0.124341021896017	0.357369892558261	5	internal
53	0.481710914454277	0.48866011697321	0.397266801929858	0.0913933150433527	0.390317599410925	5	internal
54	0.481710914454277	0.492148271868907	0.396776565094127	0.0953717067747798	0.386339207679497	5	internal
55	0.481710914454277	0.487597980601222	0.385895966248157	0.101702014353065	0.380008900101212	5	internal
56	0.481710914454277	0.489320707034647	0.419324637456996	0.0699960695776516	0.411714844876626	5	internal
57	0.481710914454277	0.485740534288866	0.362407838470956	0.12333269581791	0.358378218636367	5	internal
58	0.481710914454277	0.485839172794549	0.411562428626686	0.0742767441678631	0.407434170286414	5	internal
59	0.481710914454277	0.494386185835007	0.392114725997094	0.102271459837913	0.379439454616365	5	internal
60	0.481710914454277	0.489710417033006	0.390286181442457	0.0994242355905486	0.382286678863729	5	internal
61	0.481710914454277	0.487945645725544	0.414857135477325	0.0730885102482194	0.408622404206058	5	internal
62	0.481710914454277	0.487507169409508	0.39646678448332	0.0910403849261887	0.390670529528089	5	internal
63	0.481710914454277	0.489868560222484	0.421982242772961	0.0678863174495222	0.413824597004755	5	internal
64	0.481710914454277	0.485350859912161	0.358472370819966	0.126878489092195	0.354832425362082	5	internal
65	0.481710914454277	0.491520565634166	0.410840997316276	0.0806795683178901	0.401031346136387	5	internal
66	0.481710914454277	0.488135928897004	0.39181034663196	0.0963255822650439	0.385385332189233	5	internal
67	0.481710914454277	0.484854064531785	0.386529707883637	0.0983243566481485	0.383386557806129	5	internal
68	0.481710914454277	0.484449891687183	0.395506126789952	0.0889437648972308	0.392767149557046	5	internal
69	0.481710914454277	0.495638868891571	0.346152592156351	0.14948627673522	0.332224637719057	5	internal
70	0.481710914454277	0.497029475391088	0.401432445242049	0.0955970301490389	0.386113884305238	5	internal
71	0.481710914454277	0.489381939606001	0.364096860899846	0.125285078706155	0.356425835748122	5	internal
72	0.481710914454277	0.481002844219925	0.443934237070587	0.0370686071493382	0.444642307304939	5	internal
73	0.481710914454277	0.496984036320616	0.400283130215618	0.0967009061049974	0.38501000834928	5	internal
74	0.481710914454277	0.48621629515639	0.452823932679959	0.0333923624764308	0.448318551977846	5	internal
75	0.481710914454277	0.488472075475045	0.443213665648261	0.0452584098267841	0.436452504627493	5	internal
76	0.481710914454277	0.491223289172621	0.370858853327193	0.120364435845427	0.36134647860885	5	internal
77	0.481710914454277	0.483522734227759	0.405122745269603	0.0783999889581562	0.403310925496121	5	internal
78	0.481710914454277	0.490265051855431	0.409120947507268	0.0811441043481629	0.400566810106114	5	internal
79	0.481710914454277	0.499755929960245	0.405544257222575	0.0942116727376708	0.387499241716606	5	internal
80	0.481710914454277	0.488532016318779	0.37443047041637	0.114101545902409	0.367609368551868	5	internal
81	0.481710914454277	0.491389251484945	0.388832410936038	0.102556840548907	0.37915407390537	5	internal
82	0.481710914454277	0.486387390503302	0.37549856822833	0.110888822274972	0.370822092179305	5	internal
83	0.481710914454277	0.484888503311167	0.394431234587558	0.0904572687236092	0.391253645730668	5	internal
84	0.481710914454277	0.488415652818678	0.382662478256794	0.105753174561884	0.375957739892393	5	internal
85	0.481710914454277	0.490976465699199	0.352622640333892	0.138353825365307	0.34335708908897	5	internal
86	0.481710914454277	0.494275782588809	0.405774729654641	0.0885010529341684	0.393209861520109	5	internal
87	0.481710914454277	0.49117492844655	0.424949444898561	0.0662254835479892	0.415485430906288	5	internal
88	0.481710914454277	0.490378635638952	0.416804860981234	0.073573774657718	0.408137139796559	5	internal
89	0.481710914454277	0.487092530433988	0.369039168384504	0.118053362049484	0.363657552404793	5	internal
90	0.481710914454277	0.493008997596637	0.364239776175829	0.128769221420808	0.35294169303347	5	internal
91	0.481710914454277	0.492189546789514	0.359861106430261	0.132328440359253	0.349382474095024	5	internal
92	0.481710914454277	0.488632979472821	0.425586345523567	0.0630466339492542	0.418664280505023	5	internal
93	0.481710914454277	0.488713939812014	0.406750129228741	0.0819638105832733	0.399747103871004	5	internal
94	0.481710914454277	0.491433051475055	0.329056249473488	0.162376802001568	0.319334112452709	5	internal
95	0.481710914454277	0.497938350814974	0.422066148891911	0.0758722019230632	0.405838712531214	5	internal
96	0.481710914454277	0.490831941440217	0.396923537600312	0.0939084038399048	0.387802510614372	5	internal
97	0.481710914454277	0.487434248762038	0.397163370352603	0.0902708784094348	0.391440036044843	5	internal
98	0.481710914454277	0.49563047321652	0.391378102596694	0.104252370619826	0.377458543834451	5	internal
99	0.481710914454277	0.488803865096121	0.445920336652634	0.0428835284434874	0.43882738601079	5	internal
100	0.481710914454277	0.479410333415097	0.399623636388731	0.0797866970263659	0.401924217427911	5	internal
1	0.481710914454277	0.488777177415092	0.350325698271371	0.138451479143721	0.343259435310557	6	internal
2	0.481710914454277	0.487914867984456	0.398765008687995	0.0891498592964619	0.392561055157815	6	internal
3	0.481710914454277	0.488105078776197	0.398251336693366	0.0898537420828316	0.391857172371446	6	internal
4	0.481710914454277	0.486000610467261	0.379235580622387	0.106765029844874	0.374945884609403	6	internal
5	0.481710914454277	0.487814200282845	0.374040806242157	0.113773394040688	0.36793752041359	6	internal
6	0.481710914454277	0.489589239718913	0.38907912316451	0.100510116554403	0.381200797899874	6	internal
7	0.481710914454277	0.49108734267512	0.413778483523537	0.0773088591515829	0.404402055302694	6	internal
8	0.481710914454277	0.49066877152482	0.423029681081696	0.0676390904431243	0.414071824011153	6	internal
9	0.481710914454277	0.489196957753017	0.418331848266659	0.0708651094863576	0.41084580496792	6	internal
10	0.481710914454277	0.489684631327585	0.387629178590067	0.102055452737518	0.379655461716759	6	internal
11	0.481710914454277	0.486635037348618	0.442798269790253	0.0438367675583651	0.437874146895912	6	internal
12	0.481710914454277	0.483010586031796	0.423095606112868	0.0599149799189277	0.42179593453535	6	internal
13	0.481710914454277	0.487303679550747	0.42839633378935	0.0589073457613973	0.42280356869288	6	internal
14	0.481710914454277	0.489887002780427	0.365042860640789	0.124844142139638	0.35686677231464	6	internal
15	0.481710914454277	0.487609869339091	0.367866144836908	0.119743724502182	0.361967189952095	6	internal
16	0.481710914454277	0.484532486909141	0.364247416971708	0.120285069937433	0.361425844516844	6	internal
17	0.481710914454277	0.49108367097897	0.398597196446647	0.0924864745323236	0.389224439921954	6	internal
18	0.481710914454277	0.489131401519745	0.416604192477402	0.0725272090423428	0.409183705411934	6	internal
19	0.481710914454277	0.482317661652518	0.376008442698765	0.106309218953754	0.375401695500523	6	internal
20	0.481710914454277	0.49084833652754	0.415855123254742	0.0749932132727982	0.406717701181479	6	internal
21	0.481710914454277	0.48415102114692	0.378613945797502	0.105537075349419	0.376173839104859	6	internal
22	0.481710914454277	0.486416992299496	0.430631032609654	0.0557859596898419	0.425924954764435	6	internal
23	0.481710914454277	0.486305797781581	0.377436373746014	0.108869424035567	0.372841490418711	6	internal
24	0.481710914454277	0.489981247247257	0.377342969351483	0.112638277895773	0.369072636558504	6	internal
25	0.481710914454277	0.488372041008228	0.368845437188224	0.119526603820005	0.362184310634273	6	internal
26	0.481710914454277	0.485883204371388	0.499611690067116	-0.0137284856957285	0.495439400150006	6	internal
27	0.481710914454277	0.489117402794437	0.389328962345828	0.099788440448609	0.381922474005668	6	internal
28	0.481710914454277	0.485714846836641	0.355904326786756	0.129810520049885	0.351900394404392	6	internal
29	0.481710914454277	0.489352200534428	0.409364828696228	0.0799873718382004	0.401723542616077	6	internal
30	0.481710914454277	0.49099757899832	0.409539274645281	0.081458304353039	0.400252610101238	6	internal
31	0.481710914454277	0.487889019804614	0.38943973554847	0.098449284256144	0.383261630198133	6	internal
32	0.481710914454277	0.48662968139208	0.426151555343254	0.0604781260488259	0.421232788405451	6	internal
33	0.481710914454277	0.490336576206084	0.38417082737113	0.106165748834954	0.375545165619323	6	internal
34	0.481710914454277	0.486475191419424	0.358947058128775	0.127528133290649	0.354182781163629	6	internal
35	0.481710914454277	0.491828716779153	0.395680071548165	0.0961486452309878	0.385562269223289	6	internal
36	0.481710914454277	0.486351537410056	0.38969342598176	0.0966581114282958	0.385052803025981	6	internal
37	0.481710914454277	0.485826415105883	0.422359419596802	0.0634669955090809	0.418243918945196	6	internal
38	0.481710914454277	0.482276876500057	0.418888275462689	0.063388601037368	0.418322313416909	6	internal
39	0.481710914454277	0.484426179646987	0.362995648990362	0.121430530656625	0.360280383797652	6	internal
40	0.481710914454277	0.492700871409753	0.337186382163215	0.155514489246538	0.326196425207739	6	internal
41	0.481710914454277	0.486420859809528	0.360334250730973	0.126086609078555	0.355624305375722	6	internal
42	0.481710914454277	0.485825877807456	0.394926062570493	0.090899815236963	0.390811099217314	6	internal
43	0.481710914454277	0.490445395334469	0.390437887656293	0.100007507678176	0.381703406776101	6	internal
44	0.481710914454277	0.483837087799669	0.418127485860015	0.0657096019396542	0.416001312514623	6	internal
45	0.481710914454277	0.483254845153296	0.384103394893823	0.0991514502594733	0.382559464194804	6	internal
46	0.481710914454277	0.488359817683756	0.411066495475623	0.0772933222081327	0.404417592246145	6	internal
47	0.481710914454277	0.484844241804745	0.422000091443995	0.0628441503607506	0.418866764093527	6	internal
48	0.481710914454277	0.484494936369127	0.425472936206735	0.0590220001623918	0.422688914291885	6	internal
49	0.481710914454277	0.48734227275443	0.347685807422806	0.139656465331624	0.342054449122653	6	internal
50	0.481710914454277	0.489777101891661	0.344680194228642	0.145096907663019	0.336614006791258	6	internal
51	0.481710914454277	0.486816038397863	0.411572432514079	0.0752436058837841	0.406467308570493	6	internal
52	0.481710914454277	0.491032838637618	0.421904836832752	0.0691280018048662	0.412582912649411	6	internal
53	0.481710914454277	0.486890575648517	0.332321367883403	0.154569207765114	0.327141706689164	6	internal
54	0.481710914454277	0.480983525604865	0.413245654981406	0.0677378706234582	0.413973043830819	6	internal
55	0.481710914454277	0.480785221339283	0.360316442102179	0.120468779237104	0.361242135217174	6	internal
56	0.481710914454277	0.489817181208156	0.448813938087253	0.0410032431209031	0.440707671333374	6	internal
57	0.481710914454277	0.486891797728446	0.39827612430347	0.0886156734249761	0.393095241029301	6	internal
58	0.481710914454277	0.486646793863201	0.404866254664836	0.0817805391983654	0.399930375255912	6	internal
59	0.481710914454277	0.487499062911711	0.392584749187387	0.0949143137243235	0.386796600729954	6	internal
60	0.481710914454277	0.490930897419712	0.389668628674633	0.101262268745079	0.380448645709198	6	internal
61	0.481710914454277	0.485328080380151	0.436363401916603	0.0489646784635478	0.432746235990729	6	internal
62	0.481710914454277	0.489681138286548	0.437674504923686	0.0520066333628623	0.429704281091415	6	internal
63	0.481710914454277	0.488157640213909	0.439494598110514	0.0486630421033946	0.433047872350883	6	internal
64	0.481710914454277	0.48619949350557	0.386889295780895	0.0993101977246756	0.382400716729602	6	internal
65	0.481710914454277	0.490150977496917	0.372511923882313	0.117639053614604	0.364071860839674	6	internal
66	0.481710914454277	0.490201252482354	0.381808295165574	0.108392957316781	0.373317957137496	6	internal
67	0.481710914454277	0.488719576119511	0.378946063244106	0.109773512875405	0.371937401578872	6	internal
68	0.481710914454277	0.486414943451418	0.450698074097052	0.0357168693543658	0.445994045099911	6	internal
69	0.481710914454277	0.491825088872505	0.393772379833778	0.0980527090387269	0.38365820541555	6	internal
70	0.481710914454277	0.489489192859435	0.394359441175748	0.0951297516836869	0.38658116277059	6	internal
71	0.481710914454277	0.484608031169285	0.409617521636287	0.0749905095329984	0.406720404921279	6	internal
72	0.481710914454277	0.485006484370955	0.440573991943303	0.0444324924276516	0.437278422026626	6	internal
73	0.481710914454277	0.486588614464967	0.414619294734954	0.0719693197300131	0.409741594724264	6	internal
74	0.481710914454277	0.487388192101286	0.460791155114113	0.0265970369871728	0.455113877467105	6	internal
75	0.481710914454277	0.486977174258491	0.424533985281546	0.0624431889769454	0.419267725477332	6	internal
76	0.481710914454277	0.486709038826119	0.359594832698248	0.127114206127872	0.354596708326405	6	internal
77	0.481710914454277	0.487451217538773	0.395236262936679	0.0922149546020942	0.389495959852183	6	internal
78	0.481710914454277	0.488259186261017	0.391353685070434	0.0969055011905823	0.384805413263695	6	internal
79	0.481710914454277	0.489320854417539	0.447068716161835	0.042252138255704	0.439458776198573	6	internal
80	0.481710914454277	0.485745228680591	0.39474374592325	0.0910014827573411	0.390709431696936	6	internal
81	0.481710914454277	0.491620044343782	0.397152667601261	0.0944673767425219	0.387243537711755	6	internal
82	0.481710914454277	0.48408084962074	0.373361968481961	0.110718881138779	0.370992033315499	6	internal
83	0.481710914454277	0.484401636192442	0.411451926646587	0.0729497095458549	0.408761204908422	6	internal
84	0.481710914454277	0.488540256933087	0.2960651749963	0.192475081936787	0.289235832517491	6	internal
85	0.481710914454277	0.488099190070245	0.359888626707939	0.128210563362306	0.353500351091972	6	internal
86	0.481710914454277	0.486581371045788	0.439619159480965	0.0469622115648223	0.434748702889455	6	internal
87	0.481710914454277	0.484772204485683	0.423006976246984	0.0617652282386993	0.419945686215578	6	internal
88	0.481710914454277	0.486838897433815	0.392190259303801	0.0946486381300139	0.387062276324263	6	internal
89	0.481710914454277	0.486519441942149	0.417826657800401	0.0686927841417477	0.41301813031253	6	internal
90	0.481710914454277	0.484657929508589	0.390848277599506	0.0938096519090826	0.387901262545195	6	internal
91	0.481710914454277	0.489309881310852	0.421970442008588	0.0673394393022642	0.414371475152013	6	internal
92	0.481710914454277	0.48935687443405	0.415894428852607	0.0734624455814431	0.408248468872834	6	internal
93	0.481710914454277	0.489329459492341	0.35284932642905	0.136480133063291	0.345230781390987	6	internal
94	0.481710914454277	0.483281530076759	0.346779349089177	0.136502180987582	0.345208733466695	6	internal
95	0.481710914454277	0.490597978628729	0.428655052295921	0.0619429263328077	0.41976798812147	6	internal
96	0.481710914454277	0.485654070694723	0.368955693305752	0.11669837738897	0.365012537065307	6	internal
97	0.481710914454277	0.486737724622056	0.422703804180967	0.0640339204410889	0.417676994013188	6	internal
98	0.481710914454277	0.487367024962511	0.418146275233279	0.069220749729232	0.412490164725045	6	internal
99	0.481710914454277	0.486904989212134	0.422882661590487	0.0640223276216474	0.41768858683263	6	internal
100	0.481710914454277	0.484734043552671	0.403524085591263	0.0812099579614077	0.40050095649287	6	internal
1	0.481710914454277	0.487701210139461	0.36782734310338	0.119873867036081	0.361837047418197	7	internal
2	0.481710914454277	0.485314031404963	0.441054984906429	0.0442590464985341	0.437451867955743	7	internal
3	0.481710914454277	0.489184763935963	0.405705283285964	0.0834794806499992	0.398231433804278	7	internal
4	0.481710914454277	0.484962830129648	0.343075264169954	0.141887565959693	0.339823348494584	7	internal
5	0.481710914454277	0.482597635828012	0.415940043090543	0.0666575927374696	0.415053321716808	7	internal
6	0.481710914454277	0.487309932653058	0.44633693447002	0.0409729981830377	0.44073791627124	7	internal
7	0.481710914454277	0.489444618176444	0.360911248784383	0.128533369392061	0.353177545062216	7	internal
8	0.481710914454277	0.487084471266987	0.409443325404079	0.0776411458629085	0.404069768591369	7	internal
9	0.481710914454277	0.487104196242561	0.398979512300199	0.0881246839423624	0.393586230511915	7	internal
10	0.481710914454277	0.489760318001037	0.373020497200974	0.116739820800063	0.364971093654215	7	internal
11	0.481710914454277	0.486748181692904	0.385573584879071	0.101174596813832	0.380536317640445	7	internal
12	0.481710914454277	0.485593659873306	0.448256330846139	0.0373373290271678	0.444373585427109	7	internal
13	0.481710914454277	0.48659071572505	0.416110825897995	0.070479889827055	0.411231024627222	7	internal
14	0.481710914454277	0.490670254321505	0.424842741058704	0.0658275132628008	0.415883401191476	7	internal
15	0.481710914454277	0.483030540058956	0.390925034777305	0.0921055052816503	0.389605409172627	7	internal
16	0.481710914454277	0.483613288677169	0.349282317290852	0.134330971386318	0.347379943067959	7	internal
17	0.481710914454277	0.490012053266877	0.396581639464585	0.0934304138022924	0.388280500651985	7	internal
18	0.481710914454277	0.488517219668108	0.415909070641716	0.0726081490263924	0.409102765427885	7	internal
19	0.481710914454277	0.481732326924038	0.441212167673963	0.0405201592500744	0.441190755204203	7	internal
20	0.481710914454277	0.486895928537603	0.393231630687984	0.093664297849619	0.388046616604658	7	internal
21	0.481710914454277	0.490201502916952	0.319424597024939	0.170776905892012	0.310934008562265	7	internal
22	0.481710914454277	0.484512340217862	0.434792568752355	0.049719771465508	0.431991142988769	7	internal
23	0.481710914454277	0.486087003856081	0.352260003034698	0.133827000821383	0.347883913632894	7	internal
24	0.481710914454277	0.4882548380558	0.368405741798568	0.119849096257232	0.361861818197045	7	internal
25	0.481710914454277	0.486736006371594	0.3938297802024	0.092906226169194	0.388804688285083	7	internal
26	0.481710914454277	0.486150872745908	0.453808822879432	0.0323420498664759	0.449368864587801	7	internal
27	0.481710914454277	0.487337933783781	0.420860935647265	0.0664769981365161	0.415233916317761	7	internal
28	0.481710914454277	0.487307199683052	0.370124128318824	0.117183071364228	0.364527843090049	7	internal
29	0.481710914454277	0.485902774762104	0.419929126081601	0.0659736486805027	0.415737265773775	7	internal
30	0.481710914454277	0.487496433297642	0.414441818250099	0.0730546150475424	0.408656299406735	7	internal
31	0.481710914454277	0.487710346809504	0.405147647845712	0.0825626989637921	0.399148215490485	7	internal
32	0.481710914454277	0.486009512153098	0.436561121465366	0.0494483906877319	0.432262523766545	7	internal
33	0.481710914454277	0.487278149709968	0.396589127519624	0.0906890221903435	0.391021892263934	7	internal
34	0.481710914454277	0.492866654535169	0.383421785529471	0.109444869005698	0.372266045448579	7	internal
35	0.481710914454277	0.483899067397787	0.376117679832424	0.107781387565363	0.373929526888914	7	internal
36	0.481710914454277	0.485927812061396	0.436640392358414	0.0492874197029819	0.432423494751295	7	internal
37	0.481710914454277	0.487886606576595	0.436507269248794	0.0513793373278005	0.430331577126477	7	internal
38	0.481710914454277	0.486275572504649	0.439404983093517	0.0468705894111318	0.434840325043146	7	internal
39	0.481710914454277	0.485512120932528	0.410535733067723	0.0749763878648052	0.406734526589472	7	internal
40	0.481710914454277	0.486889565662751	0.414207694368214	0.072681871294537	0.40902904315974	7	internal
41	0.481710914454277	0.487586218452347	0.372883185791787	0.11470303266056	0.367007881793718	7	internal
42	0.481710914454277	0.487131249862326	0.417556839277837	0.0695744105844885	0.412136503869789	7	internal
43	0.481710914454277	0.487524092571816	0.399717815100675	0.0878062774711413	0.393904636983136	7	internal
44	0.481710914454277	0.483786797666516	0.435003061584383	0.048783736082133	0.432927178372144	7	internal
45	0.481710914454277	0.483167743674053	0.373567317567421	0.109600426106632	0.372110488347645	7	internal
46	0.481710914454277	0.487121713425389	0.43245423687118	0.0546674765542089	0.427043437900068	7	internal
47	0.481710914454277	0.484289302937017	0.407183301105127	0.0771060018318905	0.404604912622387	7	internal
48	0.481710914454277	0.48295523967411	0.449837715017758	0.0331175246563514	0.448593389797926	7	internal
49	0.481710914454277	0.482655038307454	0.389642995690259	0.0930120426171948	0.388698871837083	7	internal
50	0.481710914454277	0.48608568671402	0.393482939508285	0.0926027472057351	0.389108167248542	7	internal
51	0.481710914454277	0.485238988334099	0.414216288810146	0.0710226995239536	0.410688214930324	7	internal
52	0.481710914454277	0.486106944296496	0.435722864771122	0.0503840795253732	0.431326834928904	7	internal
53	0.481710914454277	0.487290129764366	0.462379913632179	0.0249102161321871	0.45680069832209	7	internal
54	0.481710914454277	0.488108383761735	0.413418229077088	0.0746901546846473	0.40702075976963	7	internal
55	0.481710914454277	0.483686467433507	0.331549767962984	0.152136699470523	0.329574214983754	7	internal
56	0.481710914454277	0.487452164237204	0.446400180019984	0.0410519842172198	0.440658930237057	7	internal
57	0.481710914454277	0.48514848572107	0.40049287709288	0.0846556086281894	0.397055305826088	7	internal
58	0.481710914454277	0.485938387208626	0.400148425639961	0.0857899615686654	0.395920952885612	7	internal
59	0.481710914454277	0.491336767589178	0.417786684559054	0.0735500830301236	0.408160831424154	7	internal
60	0.481710914454277	0.487862423706919	0.357315118669266	0.130547305037653	0.351163609416624	7	internal
61	0.481710914454277	0.483280359435577	0.410033359758234	0.0732469996773432	0.408463914776934	7	internal
62	0.481710914454277	0.484739519396072	0.457350680252661	0.0273888391434103	0.454322075310867	7	internal
63	0.481710914454277	0.487272889401985	0.439416289673537	0.0478565997284486	0.433854314725829	7	internal
64	0.481710914454277	0.487076082398191	0.392173544274056	0.0949025381241344	0.386808376330143	7	internal
65	0.481710914454277	0.487862956154302	0.447157240544302	0.0407057156100007	0.441005198844277	7	internal
66	0.481710914454277	0.486309816398416	0.377388016532465	0.108921799865951	0.372789114588326	7	internal
67	0.481710914454277	0.483743549086702	0.420661587874404	0.0630819612122973	0.41862895324198	7	internal
68	0.481710914454277	0.486351338413655	0.449590647894192	0.0367606905194632	0.444950223934814	7	internal
69	0.481710914454277	0.491567411443245	0.318273945058	0.173293466385245	0.308417448069032	7	internal
70	0.481710914454277	0.487714186329025	0.422058063893685	0.0656561224353398	0.416054792018937	7	internal
71	0.481710914454277	0.486129712117116	0.392231493282354	0.0938982188347617	0.387812695619516	7	internal
72	0.481710914454277	0.486276333090099	0.410529369688782	0.0757469634013176	0.40596395105296	7	internal
73	0.481710914454277	0.490469940667958	0.40318818584596	0.0872817548219975	0.39442915963228	7	internal
74	0.481710914454277	0.479413610877518	0.470599278102768	0.00881433277475013	0.472896581679527	7	internal
75	0.481710914454277	0.485405097619435	0.349354654118002	0.136050443501434	0.345660470952844	7	internal
76	0.481710914454277	0.484768324699209	0.380563810876634	0.104204513822575	0.377506400631702	7	internal
77	0.481710914454277	0.48448809271315	0.435524323759005	0.0489637689541454	0.432747145500132	7	internal
78	0.481710914454277	0.484374281544741	0.389929789861958	0.0944444916827826	0.387266422771495	7	internal
79	0.481710914454277	0.486209416241474	0.446701477959387	0.0395079382820876	0.44220297617219	7	internal
80	0.481710914454277	0.487270274711683	0.355939736092223	0.13133053861946	0.350380375834817	7	internal
81	0.481710914454277	0.486602286585402	0.423770425990838	0.0628318605945636	0.418879053859714	7	internal
82	0.481710914454277	0.485270246368653	0.381833391670252	0.103436854698401	0.378274059755876	7	internal
83	0.481710914454277	0.483713233074062	0.417590660074289	0.0661225729997731	0.415588341454504	7	internal
84	0.481710914454277	0.481820728359101	0.367740048981157	0.114080679377945	0.367630235076333	7	internal
85	0.481710914454277	0.488775179700884	0.399493033138138	0.0892821465627457	0.392428767891532	7	internal
86	0.481710914454277	0.486689102827189	0.402432476896236	0.0842566259309529	0.397454288523324	7	internal
87	0.481710914454277	0.48539373536033	0.369109824212087	0.116283911148243	0.365427003306034	7	internal
88	0.481710914454277	0.486779931336122	0.37434251237308	0.112437418963042	0.369273495491235	7	internal
89	0.481710914454277	0.485215361664838	0.419787251754225	0.0654281099106133	0.416282804543664	7	internal
90	0.481710914454277	0.486242687062567	0.389812275799808	0.096430411262759	0.385280503191518	7	internal
91	0.481710914454277	0.486986956393352	0.436807154579953	0.0501798018133992	0.431531112640878	7	internal
92	0.481710914454277	0.488783805312197	0.433325961016765	0.0554578442954316	0.426253070158846	7	internal
93	0.481710914454277	0.487028958303666	0.356968567007828	0.130060391295838	0.351650523158439	7	internal
94	0.481710914454277	0.484963786286489	0.406843731390267	0.0781200548962216	0.403590859558056	7	internal
95	0.481710914454277	0.485048938308243	0.432380829163626	0.0526681091446169	0.42904280530966	7	internal
96	0.481710914454277	0.487687038015408	0.413970603552793	0.0737164344626146	0.407994479991663	7	internal
97	0.481710914454277	0.484502005164644	0.399983716382528	0.0845182887821164	0.397192625672161	7	internal
98	0.481710914454277	0.48727126968812	0.437968979495915	0.0493022901922047	0.432408624262073	7	internal
99	0.481710914454277	0.483951065399092	0.448929847572205	0.0350212178268865	0.446689696627391	7	internal
100	0.481710914454277	0.480975413933716	0.382837904878826	0.0981375090548905	0.383573405399387	7	internal
1	0.416814159292035	0.428933411903359	0.37494733573513	0.0539860761682293	0.362828083123806	2	G3_ntp
2	0.416814159292035	0.470339158478105	0.322440576950205	0.147898581527901	0.268915577764135	2	G3_ntp
3	0.416814159292035	0.437671080449538	0.370873440285205	0.0667976401643332	0.350016519127702	2	G3_ntp
4	0.416814159292035	0.512739358055425	0.318146686592257	0.194592671463168	0.222221487828868	2	G3_ntp
5	0.416814159292035	0.438086888415348	0.352780840911902	0.0853060475034461	0.331508111788589	2	G3_ntp
6	0.416814159292035	0.449380401615231	0.301147704590818	0.148232697024413	0.268581462267622	2	G3_ntp
7	0.416814159292035	0.444610949241351	0.34408499419245	0.100525955048901	0.316288204243134	2	G3_ntp
8	0.416814159292035	0.432330544475524	0.381794011892604	0.0505365325829201	0.366277626709115	2	G3_ntp
9	0.416814159292035	0.423419684741041	0.378590728848651	0.0448289558923906	0.371985203399645	2	G3_ntp
10	0.416814159292035	0.490484699104377	0.254285756553642	0.236198942550735	0.180615216741301	2	G3_ntp
11	0.416814159292035	0.439357527871706	0.380246417954674	0.0591111099170328	0.357703049375003	2	G3_ntp
12	0.416814159292035	0.462095056105098	0.296716195396845	0.165378860708253	0.251435298583783	2	G3_ntp
13	0.416814159292035	0.452452839742669	0.300267526169771	0.152185313572897	0.264628845719138	2	G3_ntp
14	0.416814159292035	0.466746626686657	0.279824699269469	0.186921927417188	0.229892231874848	2	G3_ntp
15	0.416814159292035	0.45668971824526	0.343611782587081	0.113077935658179	0.303736223633856	2	G3_ntp
16	0.416814159292035	0.467419992471591	0.267220325976466	0.200199666495126	0.21661449279691	2	G3_ntp
17	0.416814159292035	0.463729863477351	0.318178610822587	0.145551252654763	0.271262906637272	2	G3_ntp
18	0.416814159292035	0.447164166466745	0.30856735582643	0.138596810640314	0.278217348651721	2	G3_ntp
19	0.416814159292035	0.441977844821941	0.345353080060099	0.0966247647618423	0.320189394530193	2	G3_ntp
20	0.416814159292035	0.42910668341842	0.374608821782631	0.0544978616357893	0.362316297656246	2	G3_ntp
21	0.416814159292035	0.445574000992426	0.378567946796532	0.0670060541958938	0.349808105096142	2	G3_ntp
22	0.416814159292035	0.475897332205075	0.2849532909144	0.190944041290675	0.22587011800136	2	G3_ntp
23	0.416814159292035	0.393356727578349	0.345515026250852	0.0478417013274973	0.368972457964538	2	G3_ntp
24	0.416814159292035	0.487551063214564	0.254082132120072	0.233468931094492	0.183345228197543	2	G3_ntp
25	0.416814159292035	0.443152139787008	0.388691694980087	0.0544604448069207	0.362353714485115	2	G3_ntp
26	0.416814159292035	0.47407171336353	0.337727558066541	0.136344155296989	0.280470003995046	2	G3_ntp
27	0.416814159292035	0.458080972841647	0.381171261426339	0.0769097114153077	0.339904447876728	2	G3_ntp
28	0.416814159292035	0.439663973621192	0.381683617396159	0.0579803562250329	0.358833803067002	2	G3_ntp
29	0.416814159292035	0.452861620457307	0.340252206629186	0.112609413828121	0.304204745463915	2	G3_ntp
30	0.416814159292035	0.463284731677321	0.375858451718019	0.0874262799593011	0.329387879332734	2	G3_ntp
31	0.416814159292035	0.472344440755561	0.318103062821373	0.154241377934188	0.262572781357847	2	G3_ntp
32	0.416814159292035	0.46080674842171	0.257966595970308	0.202840152451402	0.213974006840633	2	G3_ntp
33	0.416814159292035	0.448615276037799	0.301031605230304	0.147583670807495	0.269230488484541	2	G3_ntp
34	0.416814159292035	0.410229706483437	0.362958651895652	0.0472710545877857	0.36954310470425	2	G3_ntp
35	0.416814159292035	0.453122697795071	0.349699945444626	0.103422752350445	0.31339140694159	2	G3_ntp
36	0.416814159292035	0.433790157357084	0.361075188282172	0.0727149690749124	0.344099190217123	2	G3_ntp
37	0.416814159292035	0.466627955285257	0.308596738242762	0.158031217042495	0.25878294224954	2	G3_ntp
38	0.416814159292035	0.44193325935995	0.329205822764322	0.112727436595628	0.304086722696407	2	G3_ntp
39	0.416814159292035	0.451874749031836	0.320313025179383	0.131561723852453	0.285252435439583	2	G3_ntp
40	0.416814159292035	0.439883707396319	0.317568426663091	0.122315280733227	0.294498878558808	2	G3_ntp
41	0.416814159292035	0.437900935955411	0.359555228665839	0.0783457072895712	0.338468452002464	2	G3_ntp
42	0.416814159292035	0.523675836368965	0.288743667297883	0.234932169071083	0.181881990220953	2	G3_ntp
43	0.416814159292035	0.484534776073695	0.281588164272464	0.202946611801231	0.213867547490804	2	G3_ntp
44	0.416814159292035	0.45918112977482	0.261746978909191	0.197434150865629	0.219380008426406	2	G3_ntp
45	0.416814159292035	0.447544758361187	0.323354103478202	0.124190654882986	0.29262350440905	2	G3_ntp
46	0.416814159292035	0.470463092920089	0.355048337411619	0.11541475550847	0.301399403783565	2	G3_ntp
47	0.416814159292035	0.476042122152058	0.334733909915381	0.141308212236677	0.275505947055359	2	G3_ntp
48	0.416814159292035	0.477964808173244	0.237028970549357	0.240935837623887	0.175878321668148	2	G3_ntp
49	0.416814159292035	0.445803346803531	0.34574594232059	0.100057404482941	0.316756754809095	2	G3_ntp
50	0.416814159292035	0.425833439027998	0.370973260343194	0.0548601786848039	0.361953980607231	2	G3_ntp
51	0.416814159292035	0.455917882247437	0.291798707847924	0.164119174399513	0.252694984892522	2	G3_ntp
52	0.416814159292035	0.460623661732533	0.387518731968357	0.0731049297641762	0.343709229527859	2	G3_ntp
53	0.416814159292035	0.399337226722645	0.391224982282387	0.00811224444025782	0.408701914851778	2	G3_ntp
54	0.416814159292035	0.430123126480032	0.343119992502228	0.0870031339778042	0.329811025314231	2	G3_ntp
55	0.416814159292035	0.438085924095807	0.321060057486756	0.117025866609051	0.299788292682985	2	G3_ntp
56	0.416814159292035	0.483808831175893	0.270048778773914	0.213760052401979	0.203054106890056	2	G3_ntp
57	0.416814159292035	0.453544092723197	0.365791245791246	0.0877528469319514	0.329061312360084	2	G3_ntp
58	0.416814159292035	0.464605525155993	0.33637436868756	0.128231156468433	0.288583002823602	2	G3_ntp
59	0.416814159292035	0.46829720889182	0.343525061084329	0.12477214780749	0.292042011484545	2	G3_ntp
60	0.416814159292035	0.430164121608748	0.288702982460057	0.141461139148691	0.275353020143344	2	G3_ntp
61	0.416814159292035	0.463058497372344	0.304044622819707	0.159013874552638	0.257800284739398	2	G3_ntp
62	0.416814159292035	0.478369327659878	0.330497833492862	0.147871494167016	0.26894266512502	2	G3_ntp
63	0.416814159292035	0.429700123514285	0.381667841762578	0.0480322817517074	0.368781877540328	2	G3_ntp
64	0.416814159292035	0.444367298658099	0.328904056766623	0.115463241891476	0.30135091740056	2	G3_ntp
65	0.416814159292035	0.444920700577707	0.331318160265529	0.113602540312179	0.303211618979857	2	G3_ntp
66	0.416814159292035	0.448619507580689	0.382884074942706	0.0657354326379821	0.351078726654053	2	G3_ntp
67	0.416814159292035	0.451598369411352	0.353917714884696	0.0976806545266559	0.319133504765379	2	G3_ntp
68	0.416814159292035	0.414869300987301	0.363679337879112	0.0511899631081899	0.365624196183845	2	G3_ntp
69	0.416814159292035	0.43807313327236	0.383294964900457	0.0547781683719036	0.362035990920132	2	G3_ntp
70	0.416814159292035	0.463358297372797	0.320097835717092	0.143260461655706	0.27355369763633	2	G3_ntp
71	0.416814159292035	0.42020878928112	0.347563088984899	0.0726457002962207	0.344168458995815	2	G3_ntp
72	0.416814159292035	0.439148701408929	0.359941719006394	0.079206982402535	0.3376071768895	2	G3_ntp
73	0.416814159292035	0.44361291693047	0.327129143570027	0.116483773360443	0.300330385931592	2	G3_ntp
74	0.416814159292035	0.44218794774547	0.346037430002947	0.0961505177425226	0.320663641549513	2	G3_ntp
75	0.416814159292035	0.451615533192436	0.282475789448607	0.169139743743829	0.247674415548206	2	G3_ntp
76	0.416814159292035	0.468819865241994	0.338643273770216	0.130176591471778	0.286637567820257	2	G3_ntp
77	0.416814159292035	0.421099495044829	0.363090476207999	0.0580090188368301	0.358805140455205	2	G3_ntp
78	0.416814159292035	0.427470686883801	0.327282707943824	0.100187978939978	0.316626180352058	2	G3_ntp
79	0.416814159292035	0.416761900947601	0.266018540577087	0.150743360370515	0.266070798921521	2	G3_ntp
80	0.416814159292035	0.463692797615113	0.33350547925464	0.130187318360473	0.286626840931562	2	G3_ntp
81	0.416814159292035	0.448605574500104	0.353913874337911	0.0946917001621933	0.322122459129842	2	G3_ntp
82	0.416814159292035	0.425206549569477	0.350423400384608	0.0747831491848691	0.342031010107166	2	G3_ntp
83	0.416814159292035	0.430598776837715	0.361248432735636	0.0693503441020784	0.347463815189957	2	G3_ntp
84	0.416814159292035	0.451496880626387	0.324217207283726	0.127279673342661	0.289534485949375	2	G3_ntp
85	0.416814159292035	0.467327514713892	0.323503012643586	0.143824502070306	0.272989657221729	2	G3_ntp
86	0.416814159292035	0.457367983323072	0.359829505604888	0.0975384777181842	0.319275681573851	2	G3_ntp
87	0.416814159292035	0.447171051287465	0.315880934151077	0.131290117136388	0.285524042155648	2	G3_ntp
88	0.416814159292035	0.425597198511709	0.32957345188774	0.096023746623969	0.320790412668066	2	G3_ntp
89	0.416814159292035	0.487157329652318	0.28621331269907	0.200944016953249	0.215870142338787	2	G3_ntp
90	0.416814159292035	0.465353553001751	0.255368990971942	0.209984562029809	0.206829597262227	2	G3_ntp
91	0.416814159292035	0.436200106268685	0.398828189037796	0.0373719172308885	0.379442242061147	2	G3_ntp
92	0.416814159292035	0.480367796758949	0.279809386626682	0.200558410132267	0.216255749159769	2	G3_ntp
93	0.416814159292035	0.417997958099173	0.38394367787882	0.0340542802203533	0.382759879071682	2	G3_ntp
94	0.416814159292035	0.401962817057157	0.339887649739409	0.0620751673177479	0.354738991974287	2	G3_ntp
95	0.416814159292035	0.455875195682241	0.372551235058172	0.0833239606240685	0.333490198667967	2	G3_ntp
96	0.416814159292035	0.446222298397463	0.394796089661301	0.051426208736162	0.365387950555873	2	G3_ntp
97	0.416814159292035	0.437565767404906	0.305466304488423	0.132099462916482	0.284714696375553	2	G3_ntp
98	0.416814159292035	0.431661144620961	0.385993604176816	0.0456675404441452	0.37114661884789	2	G3_ntp
99	0.416814159292035	0.424186836832767	0.381420137240899	0.0427666995918676	0.374047459700168	2	G3_ntp
100	0.416814159292035	0.432303210493235	0.324838615279792	0.107464595213443	0.309349564078592	2	G3_ntp
1	0.416814159292035	0.439000778273359	0.331616712987819	0.10738406528554	0.309430094006495	3	G3_ntp
2	0.416814159292035	0.442367801052638	0.326987429209956	0.115380371842681	0.301433787449354	3	G3_ntp
3	0.416814159292035	0.43482673648534	0.367724134658727	0.0671026018266135	0.349711557465422	3	G3_ntp
4	0.416814159292035	0.442394464095607	0.296904042934699	0.145490421160907	0.271323738131128	3	G3_ntp
5	0.416814159292035	0.433986884596835	0.391424449199086	0.0425624353977498	0.374251723894286	3	G3_ntp
6	0.416814159292035	0.4310369275961	0.307183749461522	0.123853178134578	0.292960981157458	3	G3_ntp
7	0.416814159292035	0.446935834673595	0.354360629146221	0.0925752055273739	0.324238953764661	3	G3_ntp
8	0.416814159292035	0.437927141510401	0.344953011288751	0.0929741302216498	0.323840029070386	3	G3_ntp
9	0.416814159292035	0.436675079501905	0.360341304358852	0.0763337751430533	0.340480384148982	3	G3_ntp
10	0.416814159292035	0.425417532278156	0.310350589941424	0.115066942336732	0.301747216955304	3	G3_ntp
11	0.416814159292035	0.43756107660632	0.361116595333218	0.0764444812731015	0.340369678018934	3	G3_ntp
12	0.416814159292035	0.41805676225177	0.408210604113409	0.00984615813836021	0.406968001153675	3	G3_ntp
13	0.416814159292035	0.42026909711618	0.393353958213167	0.0269151389030131	0.389899020389022	3	G3_ntp
14	0.416814159292035	0.436903867484239	0.342537887070375	0.0943659804138639	0.322448178878171	3	G3_ntp
15	0.416814159292035	0.444051582347267	0.330391316327071	0.113660266020196	0.30315389327184	3	G3_ntp
16	0.416814159292035	0.435204874982612	0.288860207995007	0.146344666987605	0.27046949230443	3	G3_ntp
17	0.416814159292035	0.431208206500254	0.36237088299372	0.0688373235065334	0.347976835785502	3	G3_ntp
18	0.416814159292035	0.435726537821998	0.340143937444041	0.0955826003779568	0.321231558914079	3	G3_ntp
19	0.416814159292035	0.434629326490333	0.342835907035781	0.0917934194545523	0.325020739837483	3	G3_ntp
20	0.416814159292035	0.433899896525796	0.358376598692271	0.0755232978335251	0.34129086145851	3	G3_ntp
21	0.416814159292035	0.425798386359976	0.362601847972182	0.0631965383877934	0.353617620904242	3	G3_ntp
22	0.416814159292035	0.438065665377707	0.39985673968745	0.0382089256902573	0.378605233601778	3	G3_ntp
23	0.416814159292035	0.422176794514513	0.325522403054049	0.0966543914604643	0.320159767831571	3	G3_ntp
24	0.416814159292035	0.426843648126	0.367856075109765	0.0589875730162357	0.3578265862758	3	G3_ntp
25	0.416814159292035	0.427412764866282	0.366881364510874	0.060531400355408	0.356282758936627	3	G3_ntp
26	0.416814159292035	0.432611789994353	0.370991280403663	0.0616205095906895	0.355193649701346	3	G3_ntp
27	0.416814159292035	0.429831376128557	0.399387624130357	0.0304437519982002	0.386370407293835	3	G3_ntp
28	0.416814159292035	0.432069165039937	0.365435880934267	0.0666332841056693	0.350180875186366	3	G3_ntp
29	0.416814159292035	0.432170485956413	0.37030841693292	0.0618620690234927	0.354952090268543	3	G3_ntp
30	0.416814159292035	0.430696114739603	0.375429227440585	0.0552668872990181	0.361547271993017	3	G3_ntp
31	0.416814159292035	0.438788212606002	0.359311345126722	0.0794768674792805	0.337337291812755	3	G3_ntp
32	0.416814159292035	0.429476596967328	0.352424196333218	0.0770524006341102	0.339761758657925	3	G3_ntp
33	0.416814159292035	0.440636906975859	0.286817407793071	0.153819499182788	0.262994660109247	3	G3_ntp
34	0.416814159292035	0.418139105498081	0.333033440106922	0.0851056653911592	0.331708493900876	3	G3_ntp
35	0.416814159292035	0.439348716112334	0.360800130013729	0.078548586098605	0.33826557319343	3	G3_ntp
36	0.416814159292035	0.431776992134693	0.381444709960188	0.0503322821745056	0.36648187711753	3	G3_ntp
37	0.416814159292035	0.431998088435198	0.340953379444004	0.0910447089911943	0.325769450300841	3	G3_ntp
38	0.416814159292035	0.442013198996658	0.337053543307087	0.104959655689571	0.311854503602464	3	G3_ntp
39	0.416814159292035	0.441145199258712	0.256426458592415	0.184718740666297	0.232095418625738	3	G3_ntp
40	0.416814159292035	0.421528557945047	0.346196200167751	0.0753323577772965	0.341481801514739	3	G3_ntp
41	0.416814159292035	0.428322216129947	0.328156540609311	0.100165675520635	0.3166484837714	3	G3_ntp
42	0.416814159292035	0.445395042767404	0.347633076799744	0.0977619659676605	0.319052193324375	3	G3_ntp
43	0.416814159292035	0.437010716528403	0.360347503903108	0.0766632126252953	0.34015094666674	3	G3_ntp
44	0.416814159292035	0.434927297096677	0.362783317157982	0.0721439799386952	0.34467017935334	3	G3_ntp
45	0.416814159292035	0.428150820232206	0.37465965506767	0.0534911651645353	0.3633229941275	3	G3_ntp
46	0.416814159292035	0.43259964287581	0.357782701680063	0.0748169411957473	0.341997218096288	3	G3_ntp
47	0.416814159292035	0.428024944632583	0.348831320024443	0.0791936246081404	0.337620534683895	3	G3_ntp
48	0.416814159292035	0.435637613619537	0.36329418071296	0.072343432906577	0.344470726385458	3	G3_ntp
49	0.416814159292035	0.42044246044907	0.348387535037568	0.0720549254115019	0.344759233880533	3	G3_ntp
50	0.416814159292035	0.438058739796219	0.350944312204417	0.0871144275918018	0.329699731700234	3	G3_ntp
51	0.416814159292035	0.439082326893302	0.367936236370796	0.0711460905225061	0.345668068769529	3	G3_ntp
52	0.416814159292035	0.433657778469587	0.366209256670264	0.0674485217993227	0.349365637492713	3	G3_ntp
53	0.416814159292035	0.416644999965957	0.36232945494241	0.054315545023547	0.362498614268488	3	G3_ntp
54	0.416814159292035	0.41873425642045	0.396334669454243	0.0223995869662066	0.394414572325829	3	G3_ntp
55	0.416814159292035	0.420045552389964	0.313073547207835	0.10697200518213	0.309842154109906	3	G3_ntp
56	0.416814159292035	0.446376538430259	0.364935587556006	0.0814409508742527	0.335373208417783	3	G3_ntp
57	0.416814159292035	0.42536872588344	0.348719115898826	0.0766496099846133	0.340164549307422	3	G3_ntp
58	0.416814159292035	0.440924673246791	0.347122226271538	0.0938024469752525	0.323011712316783	3	G3_ntp
59	0.416814159292035	0.434669255912533	0.376626775504263	0.0580424804082704	0.358771678883765	3	G3_ntp
60	0.416814159292035	0.441655337028679	0.309322246902034	0.132333090126645	0.284481069165391	3	G3_ntp
61	0.416814159292035	0.430169684360575	0.370556154909242	0.0596135294513331	0.357200629840702	3	G3_ntp
62	0.416814159292035	0.438828122097479	0.347430213660708	0.0913979084367704	0.325416250855265	3	G3_ntp
63	0.416814159292035	0.432468947539406	0.379189382767782	0.0532795647716237	0.363534594520412	3	G3_ntp
64	0.416814159292035	0.442080399567099	0.299524244420029	0.14255615514707	0.274258004144965	3	G3_ntp
65	0.416814159292035	0.441664299011563	0.314685415374936	0.126978883636627	0.289835275655409	3	G3_ntp
66	0.416814159292035	0.430004344401435	0.362920773452372	0.0670835709490635	0.349730588342972	3	G3_ntp
67	0.416814159292035	0.444544610517247	0.305994584832877	0.138550025684369	0.278264133607666	3	G3_ntp
68	0.416814159292035	0.428920782129111	0.358371733141219	0.070549048987892	0.346265110304143	3	G3_ntp
69	0.416814159292035	0.421067025467552	0.391011845044724	0.0300551804228289	0.386758978869206	3	G3_ntp
70	0.416814159292035	0.425256747714701	0.366507573955064	0.0587491737596374	0.358064985532398	3	G3_ntp
71	0.416814159292035	0.421199098994655	0.437883708018656	-0.016684609024001	0.433498768316036	3	G3_ntp
72	0.416814159292035	0.43005115057091	0.365970508506099	0.0640806420648107	0.352733517227225	3	G3_ntp
73	0.416814159292035	0.436607662409357	0.340748778332292	0.0958588840770653	0.32095527521497	3	G3_ntp
74	0.416814159292035	0.431122336116362	0.352546243030788	0.0785760930855733	0.338238066206462	3	G3_ntp
75	0.416814159292035	0.42508620657753	0.349079735454973	0.0760064711225569	0.340807688169478	3	G3_ntp
76	0.416814159292035	0.433899778917313	0.358681919459371	0.0752178594579413	0.341596299834094	3	G3_ntp
77	0.416814159292035	0.432106511026677	0.408978869518296	0.0231276415083816	0.393686517783654	3	G3_ntp
78	0.416814159292035	0.43426383608077	0.374549060089698	0.0597147759910727	0.357099383300963	3	G3_ntp
79	0.416814159292035	0.430802401777738	0.340933130491919	0.0898692712858184	0.326944888006217	3	G3_ntp
80	0.416814159292035	0.426575854378616	0.335318319545276	0.0912575348333399	0.325556624458695	3	G3_ntp
81	0.416814159292035	0.436231200247251	0.326696009629133	0.109535190618118	0.307278968673917	3	G3_ntp
82	0.416814159292035	0.426809059906485	0.336919876876507	0.0898891830299788	0.326924976262057	3	G3_ntp
83	0.416814159292035	0.423909734341911	0.369499200306336	0.0544105340355751	0.36240362525646	3	G3_ntp
84	0.416814159292035	0.424021773426662	0.327179487179487	0.0968422862471748	0.319971873044861	3	G3_ntp
85	0.416814159292035	0.446426723223852	0.303643672928697	0.142783050295156	0.27403110899688	3	G3_ntp
86	0.416814159292035	0.430235688010412	0.396844498023101	0.0333911899873109	0.383422969304724	3	G3_ntp
87	0.416814159292035	0.428572952930146	0.365706739577974	0.062866213352172	0.353947945939863	3	G3_ntp
88	0.416814159292035	0.440303840436057	0.276835117221883	0.163468723214175	0.253345436077861	3	G3_ntp
89	0.416814159292035	0.432207185652842	0.35657851977656	0.0756286658762821	0.341185493415753	3	G3_ntp
90	0.416814159292035	0.436080228905746	0.322681976282143	0.113398252623604	0.303415906668432	3	G3_ntp
91	0.416814159292035	0.426086494793357	0.418331642603412	0.00775485218994432	0.409059307102091	3	G3_ntp
92	0.416814159292035	0.433048447371069	0.361598652263171	0.0714497951078977	0.345364364184138	3	G3_ntp
93	0.416814159292035	0.426674668046041	0.369101472275247	0.0575731957707937	0.359240963521242	3	G3_ntp
94	0.416814159292035	0.444718153465803	0.305665384215766	0.139052769250037	0.277761390041999	3	G3_ntp
95	0.416814159292035	0.443368244456045	0.391129118359864	0.0522391260961816	0.364575033195854	3	G3_ntp
96	0.416814159292035	0.434798054061496	0.36411661070205	0.070681443359446	0.346132715932589	3	G3_ntp
97	0.416814159292035	0.434506413099587	0.379002142104303	0.0555042709952838	0.361309888296752	3	G3_ntp
98	0.416814159292035	0.428656460026389	0.371888419280153	0.0567680407462364	0.360046118545799	3	G3_ntp
99	0.416814159292035	0.422155764800733	0.411599387553477	0.0105563772472565	0.406257782044779	3	G3_ntp
100	0.416814159292035	0.434574071126919	0.366760370809097	0.067813700317822	0.349000458974213	3	G3_ntp
1	0.416814159292035	0.425510196031854	0.367320822261425	0.0581893737704288	0.358624785521607	4	G3_ntp
2	0.416814159292035	0.431967261478482	0.343252999735494	0.0887142617429873	0.328099897549048	4	G3_ntp
3	0.416814159292035	0.432795353141625	0.304775819261663	0.128019533879961	0.288794625412074	4	G3_ntp
4	0.416814159292035	0.428458746491724	0.352808101938145	0.0756506445535794	0.341163514738456	4	G3_ntp
5	0.416814159292035	0.427467123496709	0.338347970407704	0.0891191530890046	0.327695006203031	4	G3_ntp
6	0.416814159292035	0.428070444555553	0.353571064726969	0.0744993798285841	0.342314779463451	4	G3_ntp
7	0.416814159292035	0.432240147888418	0.370914118402827	0.0613260294855904	0.355488129806445	4	G3_ntp
8	0.416814159292035	0.429445489147618	0.375138552325101	0.0543069368225173	0.362507222469518	4	G3_ntp
9	0.416814159292035	0.42512397873275	0.363702432407385	0.0614215463253656	0.35539261296667	4	G3_ntp
10	0.416814159292035	0.426940436197765	0.346727665093284	0.0802127711044807	0.336601388187555	4	G3_ntp
11	0.416814159292035	0.428680596612836	0.385469648106235	0.0432109485066007	0.373603210785435	4	G3_ntp
12	0.416814159292035	0.428032197631481	0.319421872262629	0.108610325368852	0.308203833923183	4	G3_ntp
13	0.416814159292035	0.421290553482865	0.384589197676275	0.0367013558065903	0.380112803485445	4	G3_ntp
14	0.416814159292035	0.433281467952768	0.340120462667685	0.0931610052850833	0.323653154006952	4	G3_ntp
15	0.416814159292035	0.442124520800306	0.298899257619332	0.143225263180975	0.273588896111061	4	G3_ntp
16	0.416814159292035	0.435477450896203	0.322039545152512	0.113437905743691	0.303376253548344	4	G3_ntp
17	0.416814159292035	0.434813127322806	0.346705748287564	0.0881073790352418	0.328706780256794	4	G3_ntp
18	0.416814159292035	0.429331615667919	0.346360774495799	0.0829708411721201	0.333843318119915	4	G3_ntp
19	0.416814159292035	0.425186808772189	0.3812653072743	0.043921501497889	0.372892657794146	4	G3_ntp
20	0.416814159292035	0.426174285580598	0.338815760506311	0.0873585250742871	0.329455634217748	4	G3_ntp
21	0.416814159292035	0.434409897677605	0.370104749866314	0.0643051478112903	0.352509011480745	4	G3_ntp
22	0.416814159292035	0.429423432232774	0.376584077940983	0.052839354291791	0.363974805000244	4	G3_ntp
23	0.416814159292035	0.421265947663903	0.325963517932754	0.0953024297311494	0.321511729560886	4	G3_ntp
24	0.416814159292035	0.435036354140284	0.341820633505396	0.093215720634888	0.323598438657147	4	G3_ntp
25	0.416814159292035	0.421987982257908	0.370518764929581	0.0514692173283268	0.365344941963709	4	G3_ntp
26	0.416814159292035	0.4363065506584	0.406299166460127	0.0300073841982729	0.386806775093762	4	G3_ntp
27	0.416814159292035	0.42699297220559	0.400120007160825	0.0268729650447656	0.38994119424727	4	G3_ntp
28	0.416814159292035	0.42482053046895	0.397362262529789	0.0274582679391612	0.389355891352874	4	G3_ntp
29	0.416814159292035	0.424221352078736	0.37262777480671	0.0515935772720257	0.36522058202001	4	G3_ntp
30	0.416814159292035	0.4244985842594	0.419711565220517	0.00478701903888323	0.412027140253152	4	G3_ntp
31	0.416814159292035	0.429209162997193	0.360681063599901	0.0685280993972922	0.348286059894743	4	G3_ntp
32	0.416814159292035	0.433192068709527	0.320034824056846	0.113157244652681	0.303656914639354	4	G3_ntp
33	0.416814159292035	0.426863621510732	0.348929793631251	0.077933827879481	0.338880331412554	4	G3_ntp
34	0.416814159292035	0.423779846982494	0.400460596655128	0.0233192503273654	0.39349490896467	4	G3_ntp
35	0.416814159292035	0.427301468202692	0.350125064513045	0.0771764036896475	0.339637755602388	4	G3_ntp
36	0.416814159292035	0.421920710279467	0.376832812241501	0.045087898037966	0.371726261254069	4	G3_ntp
37	0.416814159292035	0.421264715870614	0.36406314636447	0.057201569506144	0.359612589785891	4	G3_ntp
38	0.416814159292035	0.425346463397299	0.338282271959883	0.0870641914374158	0.32974996785462	4	G3_ntp
39	0.416814159292035	0.426864874898914	0.330769251821537	0.0960956230773773	0.320718536214658	4	G3_ntp
40	0.416814159292035	0.422470541701306	0.354483601039023	0.0679869406622831	0.348827218629752	4	G3_ntp
41	0.416814159292035	0.417035452567666	0.338694211745255	0.0783412408224106	0.338472918469625	4	G3_ntp
42	0.416814159292035	0.433868839381032	0.329650441449825	0.104218397931208	0.312595761360828	4	G3_ntp
43	0.416814159292035	0.433742787133039	0.352728071418834	0.0810147157142053	0.33579944357783	4	G3_ntp
44	0.416814159292035	0.435223475739432	0.373659269618888	0.0615642061205436	0.355249953171492	4	G3_ntp
45	0.416814159292035	0.42919293113196	0.344813269291042	0.0843796618409179	0.332434497451117	4	G3_ntp
46	0.416814159292035	0.431125842842728	0.38449143976705	0.046634403075678	0.370179756216357	4	G3_ntp
47	0.416814159292035	0.421848699165559	0.389997551899726	0.031851147265833	0.384963012026202	4	G3_ntp
48	0.416814159292035	0.433192967954483	0.378136893885701	0.0550560740687821	0.361758085223253	4	G3_ntp
49	0.416814159292035	0.430800902591894	0.321442600609267	0.109358301982627	0.307455857309408	4	G3_ntp
50	0.416814159292035	0.42399804218232	0.40771122442001	0.0162868177623098	0.400527341529726	4	G3_ntp
51	0.416814159292035	0.422710922309156	0.341319893347862	0.0813910289612939	0.335423130330742	4	G3_ntp
52	0.416814159292035	0.431590043450674	0.379358502298863	0.0522315411518108	0.364582618140225	4	G3_ntp
53	0.416814159292035	0.424218351085123	0.342745614319702	0.0814727367654211	0.335341422526614	4	G3_ntp
54	0.416814159292035	0.431630827990347	0.35014861075107	0.0814822172392768	0.335331942052759	4	G3_ntp
55	0.416814159292035	0.422594218187819	0.357813819331239	0.0647803988565801	0.352033760435455	4	G3_ntp
56	0.416814159292035	0.436934840669588	0.343349598688768	0.0935852419808196	0.323228917311216	4	G3_ntp
57	0.416814159292035	0.425463167787631	0.336387002225266	0.0890761655623651	0.32773799372967	4	G3_ntp
58	0.416814159292035	0.4263636684654	0.350195509780133	0.0761681586852672	0.340646000606768	4	G3_ntp
59	0.416814159292035	0.433628592073493	0.366022229745445	0.0676063623280473	0.349207796963988	4	G3_ntp
60	0.416814159292035	0.426206428168878	0.348518832824798	0.0776875953440794	0.339126563947956	4	G3_ntp
61	0.416814159292035	0.432388003710584	0.322513411295298	0.109874592415286	0.306939566876749	4	G3_ntp
62	0.416814159292035	0.432217483009785	0.383543148521953	0.0486743344878317	0.368139824804204	4	G3_ntp
63	0.416814159292035	0.425564781268627	0.378039294479512	0.047525486789115	0.36928867250292	4	G3_ntp
64	0.416814159292035	0.433285374828372	0.310636717055591	0.122648657772781	0.294165501519255	4	G3_ntp
65	0.416814159292035	0.43353081695728	0.336700868716937	0.0968299482403427	0.319984211051693	4	G3_ntp
66	0.416814159292035	0.431935454674345	0.339053338954016	0.0928821157203296	0.323932043571706	4	G3_ntp
67	0.416814159292035	0.422894060968091	0.37709238458813	0.0458016763799614	0.371012482912074	4	G3_ntp
68	0.416814159292035	0.424320334004029	0.383901619866917	0.0404187141371125	0.376395445154923	4	G3_ntp
69	0.416814159292035	0.424984654296968	0.394969401879944	0.0300152524170237	0.386798906875012	4	G3_ntp
70	0.416814159292035	0.426370861423205	0.354692367772996	0.0716784936502096	0.345135665641826	4	G3_ntp
71	0.416814159292035	0.421855707278254	0.370931128474915	0.0509245788033391	0.365889580488696	4	G3_ntp
72	0.416814159292035	0.431841323679809	0.352510015481234	0.0793313081985749	0.33748285109346	4	G3_ntp
73	0.416814159292035	0.430937055729571	0.373636195044831	0.0573008606847403	0.359513298607295	4	G3_ntp
74	0.416814159292035	0.428127226044363	0.396650165685351	0.0314770603590117	0.385337098933024	4	G3_ntp
75	0.416814159292035	0.426086792420798	0.31928107338748	0.106805719033319	0.310008440258717	4	G3_ntp
76	0.416814159292035	0.433460475126444	0.352795210279322	0.0806652648471225	0.336148894444913	4	G3_ntp
77	0.416814159292035	0.424735149555466	0.381845021405284	0.0428901281501821	0.373924031141853	4	G3_ntp
78	0.416814159292035	0.426837582620714	0.366231870122321	0.0606057124983929	0.356208446793642	4	G3_ntp
79	0.416814159292035	0.426052467478271	0.340081269349845	0.0859711981284254	0.33084296116361	4	G3_ntp
80	0.416814159292035	0.429457996936043	0.359735558475872	0.0697224384601717	0.347091720831864	4	G3_ntp
81	0.416814159292035	0.428200529735152	0.372546344447143	0.0556541852880091	0.361159974004026	4	G3_ntp
82	0.416814159292035	0.424379463395435	0.333498817642736	0.090880645752699	0.325933513539336	4	G3_ntp
83	0.416814159292035	0.42568565290657	0.374095051260927	0.0515906016456425	0.365223557646393	4	G3_ntp
84	0.416814159292035	0.422235570923275	0.343049671442215	0.0791858994810605	0.337628259810975	4	G3_ntp
85	0.416814159292035	0.427524846482548	0.38634169228683	0.0411831541957174	0.375631005096318	4	G3_ntp
86	0.416814159292035	0.428144416015453	0.38818906231789	0.0399553536975631	0.376858805594472	4	G3_ntp
87	0.416814159292035	0.425497899543002	0.376929129255603	0.0485687702873983	0.368245389004637	4	G3_ntp
88	0.416814159292035	0.4209952720013	0.371134553404503	0.049860718596797	0.366953440695238	4	G3_ntp
89	0.416814159292035	0.432192604365869	0.373719205837949	0.05847339852792	0.358340760764115	4	G3_ntp
90	0.416814159292035	0.42774261584988	0.333739880533197	0.0940027353166829	0.322811423975353	4	G3_ntp
91	0.416814159292035	0.425996615490385	0.398765429404293	0.0272311860860924	0.389582973205943	4	G3_ntp
92	0.416814159292035	0.426191163470284	0.349191944820874	0.0769992186494094	0.339814940642626	4	G3_ntp
93	0.416814159292035	0.423868227863378	0.39116981336174	0.032698414501638	0.384115744790397	4	G3_ntp
94	0.416814159292035	0.434014095352186	0.301780955256269	0.132233140095917	0.284581019196118	4	G3_ntp
95	0.416814159292035	0.435491459412671	0.361257102930016	0.0742343564826545	0.342579802809381	4	G3_ntp
96	0.416814159292035	0.432403134527801	0.370255864741852	0.0621472697859488	0.354666889506087	4	G3_ntp
97	0.416814159292035	0.426497578045197	0.370502329281183	0.0559952487640134	0.360818910528022	4	G3_ntp
98	0.416814159292035	0.421782203025696	0.380600129230908	0.0411820737947881	0.375632085497247	4	G3_ntp
99	0.416814159292035	0.428117430932571	0.378929985505105	0.0491874454274666	0.367626713864569	4	G3_ntp
100	0.416814159292035	0.430451923689637	0.365332611102275	0.0651193125873623	0.351694846704673	4	G3_ntp
1	0.416814159292035	0.426434014579686	0.338822544532621	0.0876114700470651	0.32920268924497	5	G3_ntp
2	0.416814159292035	0.424581650247677	0.372855287733485	0.0517263625141918	0.365087796777844	5	G3_ntp
3	0.416814159292035	0.422713458063283	0.365618449108144	0.0570950089551392	0.359719150336896	5	G3_ntp
4	0.416814159292035	0.424247941234548	0.366943543456882	0.057304397777666	0.359509761514369	5	G3_ntp
5	0.416814159292035	0.422578449157135	0.358375326101262	0.0642031230558731	0.352611036236162	5	G3_ntp
6	0.416814159292035	0.424392354028217	0.335235313939122	0.0891570400890953	0.32765711920294	5	G3_ntp
7	0.416814159292035	0.424586719641152	0.401173212844613	0.0234135067965386	0.393400652495497	5	G3_ntp
8	0.416814159292035	0.429489571520381	0.367215471516846	0.0622741000035346	0.354540059288501	5	G3_ntp
9	0.416814159292035	0.421531382757156	0.40876490463987	0.012766478117286	0.404047681174749	5	G3_ntp
10	0.416814159292035	0.429561860142512	0.352127135476876	0.0774347246656361	0.339379434626399	5	G3_ntp
11	0.416814159292035	0.429304098857545	0.431398207340896	-0.00209410848335168	0.418908267775387	5	G3_ntp
12	0.416814159292035	0.425546669390953	0.376688413620403	0.0488582557705503	0.367955903521485	5	G3_ntp
13	0.416814159292035	0.422791051008363	0.401163407596078	0.0216276434122852	0.39518651587975	5	G3_ntp
14	0.416814159292035	0.42820121390239	0.342960880785123	0.085240333117267	0.331573826174768	5	G3_ntp
15	0.416814159292035	0.427686660465733	0.363526031116323	0.0641606293494095	0.352653529942626	5	G3_ntp
16	0.416814159292035	0.425321334865725	0.38456239478025	0.0407589400854751	0.37605521920656	5	G3_ntp
17	0.416814159292035	0.423005867001529	0.368411534079479	0.0545943329220498	0.362219826369986	5	G3_ntp
18	0.416814159292035	0.423401044240697	0.384153034228901	0.0392480100117962	0.377566149280239	5	G3_ntp
19	0.416814159292035	0.419723478931725	0.354805919206208	0.0649175597255173	0.351896599566518	5	G3_ntp
20	0.416814159292035	0.425230795955729	0.379337041850044	0.0458937541056855	0.37092040518635	5	G3_ntp
21	0.416814159292035	0.425846753071107	0.331163169610624	0.0946835834604834	0.322130575831552	5	G3_ntp
22	0.416814159292035	0.425305485421283	0.365746097444385	0.0595593879768977	0.357254771315138	5	G3_ntp
23	0.416814159292035	0.420178271893104	0.336213679064218	0.0839645928288864	0.332849566463149	5	G3_ntp
24	0.416814159292035	0.430140694075594	0.388107892755169	0.0420328013204244	0.374781357971611	5	G3_ntp
25	0.416814159292035	0.421412417844818	0.329022076159857	0.0923903416849612	0.324423817607074	5	G3_ntp
26	0.416814159292035	0.424813537864056	0.385177048381211	0.0396364894828452	0.37717766980919	5	G3_ntp
27	0.416814159292035	0.426357235235414	0.346968446869417	0.0793887883659963	0.337425370926039	5	G3_ntp
28	0.416814159292035	0.425158849605145	0.384261051644437	0.0408977979607086	0.375916361331327	5	G3_ntp
29	0.416814159292035	0.423617516473434	0.391773631329302	0.0318438851441328	0.384970274147903	5	G3_ntp
30	0.416814159292035	0.424369088874446	0.399687732086663	0.024681356787783	0.392132802504252	5	G3_ntp
31	0.416814159292035	0.424265266213134	0.398322483675285	0.0259427825378487	0.390871376754187	5	G3_ntp
32	0.416814159292035	0.42242686093248	0.33958544945371	0.0828414114787699	0.333972747813265	5	G3_ntp
33	0.416814159292035	0.431789188737166	0.302636829425166	0.129152359312	0.287661799980036	5	G3_ntp
34	0.416814159292035	0.421272294476751	0.351551978736646	0.0697203157401053	0.34709384355193	5	G3_ntp
35	0.416814159292035	0.428071660753793	0.388771306413052	0.0393003543407409	0.377513804951294	5	G3_ntp
36	0.416814159292035	0.423649222718757	0.399901207322588	0.0237480153961696	0.393066143895866	5	G3_ntp
37	0.416814159292035	0.426329386979945	0.315195342526744	0.111134044453201	0.305680114838835	5	G3_ntp
38	0.416814159292035	0.426732561115193	0.326967222830591	0.099765338284602	0.317048821007433	5	G3_ntp
39	0.416814159292035	0.426423780718131	0.325681423963587	0.100742356754544	0.316071802537492	5	G3_ntp
40	0.416814159292035	0.42246991128924	0.380265763997432	0.042204147291808	0.374610012000227	5	G3_ntp
41	0.416814159292035	0.420353981238543	0.342383601655057	0.0779703795834852	0.33884377970855	5	G3_ntp
42	0.416814159292035	0.433951874291439	0.294080545259355	0.139871329032085	0.276942830259951	5	G3_ntp
43	0.416814159292035	0.428687217086269	0.367407273393917	0.061279943692352	0.355534215599683	5	G3_ntp
44	0.416814159292035	0.425257591340697	0.387728130590054	0.0375294607506431	0.379284698541392	5	G3_ntp
45	0.416814159292035	0.425600122805826	0.371176427532148	0.0544236952736781	0.362390464018357	5	G3_ntp
46	0.416814159292035	0.424954612356333	0.395037863164502	0.0299167491918302	0.386897410100205	5	G3_ntp
47	0.416814159292035	0.420345129092407	0.367693129019592	0.0526520000728146	0.364162159219221	5	G3_ntp
48	0.416814159292035	0.430273316643046	0.386144754216742	0.0441285624263037	0.372685596865732	5	G3_ntp
49	0.416814159292035	0.419729172641633	0.299325350191846	0.120403822449786	0.296410336842249	5	G3_ntp
50	0.416814159292035	0.429586823002713	0.313107638441128	0.116479184561585	0.300334974730451	5	G3_ntp
51	0.416814159292035	0.422911805537486	0.34459178276011	0.0783200227773752	0.33849413651466	5	G3_ntp
52	0.416814159292035	0.424645917254399	0.3445569704881	0.0800889467662987	0.336725212525737	5	G3_ntp
53	0.416814159292035	0.418722902090903	0.385556328734305	0.0331665733565986	0.383647585935437	5	G3_ntp
54	0.416814159292035	0.426521392862955	0.377099903684133	0.0494214891788226	0.367392670113213	5	G3_ntp
55	0.416814159292035	0.425946440859727	0.318293045895801	0.107653394963925	0.30916076432811	5	G3_ntp
56	0.416814159292035	0.420076714999153	0.375267767877355	0.0448089471217982	0.372005212170237	5	G3_ntp
57	0.416814159292035	0.422538069304925	0.345740055702887	0.0767980136020386	0.340016145689997	5	G3_ntp
58	0.416814159292035	0.419854081420252	0.382443584917275	0.0374104965029771	0.379403662789058	5	G3_ntp
59	0.416814159292035	0.433712926183654	0.351485798242027	0.0822271279416271	0.334587031350408	5	G3_ntp
60	0.416814159292035	0.428903152292247	0.350164294406585	0.0787388578856628	0.338075301406373	5	G3_ntp
61	0.416814159292035	0.425360273725759	0.366299327292122	0.0590609464336377	0.357753212858398	5	G3_ntp
62	0.416814159292035	0.42079037518826	0.387565697232696	0.0332246779555642	0.383589481336471	5	G3_ntp
63	0.416814159292035	0.429664898216442	0.373105113040479	0.0565597851759626	0.360254374116073	5	G3_ntp
64	0.416814159292035	0.419045773987522	0.290803059095219	0.128242714892304	0.288571444399732	5	G3_ntp
65	0.416814159292035	0.423627123350082	0.349725295960936	0.073901827389146	0.342912331902889	5	G3_ntp
66	0.416814159292035	0.419927463820349	0.344676823479431	0.0752506403409182	0.341563518951117	5	G3_ntp
67	0.416814159292035	0.42032409106709	0.323685136683393	0.0966389543836969	0.320175204908339	5	G3_ntp
68	0.416814159292035	0.419697903385889	0.384675995530475	0.035021907855414	0.381792251436621	5	G3_ntp
69	0.416814159292035	0.427872834492966	0.360116354225613	0.0677564802673526	0.349057679024683	5	G3_ntp
70	0.416814159292035	0.428759525236179	0.362995547062807	0.0657639781733729	0.351050181118662	5	G3_ntp
71	0.416814159292035	0.42002430900939	0.359777880942564	0.0602464280668262	0.356567731225209	5	G3_ntp
72	0.416814159292035	0.424571267482873	0.383936335482613	0.0406349320002597	0.376179227291776	5	G3_ntp
73	0.416814159292035	0.425879220743539	0.405908119080335	0.0199711016632043	0.396843057628831	5	G3_ntp
74	0.416814159292035	0.424908603728751	0.353281856546418	0.0716267471823337	0.345187412109702	5	G3_ntp
75	0.416814159292035	0.423722502155214	0.371824535310953	0.0518979668442613	0.364916192447774	5	G3_ntp
76	0.416814159292035	0.434112234769816	0.37177556785001	0.0623366669198056	0.35447749237223	5	G3_ntp
77	0.416814159292035	0.426006148307183	0.380928902259656	0.0450772460475268	0.371736913244509	5	G3_ntp
78	0.416814159292035	0.427142437342328	0.389340830775109	0.0378016065672188	0.379012552724817	5	G3_ntp
79	0.416814159292035	0.427734394031441	0.368577797290122	0.0591565967413193	0.357657562550716	5	G3_ntp
80	0.416814159292035	0.428204849214315	0.348899186438378	0.0793056627759376	0.337508496516098	5	G3_ntp
81	0.416814159292035	0.419872418838886	0.377221069680477	0.0426513491584088	0.374162810133627	5	G3_ntp
82	0.416814159292035	0.420541843671589	0.361721749691478	0.0588200939801111	0.357994065311924	5	G3_ntp
83	0.416814159292035	0.424042771016589	0.342477653986926	0.0815651170296622	0.335249042262373	5	G3_ntp
84	0.416814159292035	0.417210527274069	0.36717581088234	0.0500347163917284	0.366779442900307	5	G3_ntp
85	0.416814159292035	0.429371274419174	0.329085256742337	0.100286017676837	0.316528141615198	5	G3_ntp
86	0.416814159292035	0.427076531983454	0.360518251690354	0.0665582802931005	0.350255878998935	5	G3_ntp
87	0.416814159292035	0.428533615661774	0.353869392489647	0.0746642231721266	0.342149936119909	5	G3_ntp
88	0.416814159292035	0.430141531224704	0.356065419504963	0.0740761117197414	0.342738047572294	5	G3_ntp
89	0.416814159292035	0.421822590519639	0.305720777373805	0.116101813145833	0.300712346146202	5	G3_ntp
90	0.416814159292035	0.42819161039967	0.318860888309814	0.109330722089855	0.30748343720218	5	G3_ntp
91	0.416814159292035	0.422479036636695	0.412810106583612	0.00966893005308356	0.407145229238952	5	G3_ntp
92	0.416814159292035	0.422636745885029	0.323620826133382	0.0990159197516469	0.317798239540388	5	G3_ntp
93	0.416814159292035	0.421895235219905	0.39739403649373	0.0245011987261748	0.392312960565861	5	G3_ntp
94	0.416814159292035	0.428868321429263	0.31737612728598	0.111492194143284	0.305321965148752	5	G3_ntp
95	0.416814159292035	0.424058219992632	0.413024729036986	0.0110334909556461	0.405780668336389	5	G3_ntp
96	0.416814159292035	0.42627944036992	0.365831536064807	0.0604479043051134	0.356366254986922	5	G3_ntp
97	0.416814159292035	0.426275692898717	0.365887207156885	0.060388485741832	0.356425673550203	5	G3_ntp
98	0.416814159292035	0.419505241113758	0.32182157442561	0.0976836666881477	0.319130492603888	5	G3_ntp
99	0.416814159292035	0.419406604146497	0.414343031535671	0.00506357261082618	0.411750586681209	5	G3_ntp
100	0.416814159292035	0.422903794929822	0.350730931060935	0.0721728638688866	0.344641295423149	5	G3_ntp
1	0.416814159292035	0.427947166016987	0.312962742953851	0.114984423063135	0.3018297362289	6	G3_ntp
2	0.416814159292035	0.424331560773586	0.334970513754282	0.0893610470193049	0.32745311227273	6	G3_ntp
3	0.416814159292035	0.42367869163294	0.319282193919875	0.104396497713065	0.31241766157897	6	G3_ntp
4	0.416814159292035	0.424654783122665	0.347157819899574	0.0774969632230905	0.339317196068945	6	G3_ntp
5	0.416814159292035	0.423124452895801	0.343971961475026	0.0791524914207751	0.33766166787126	6	G3_ntp
6	0.416814159292035	0.425464695326972	0.326695244898009	0.0987694504289637	0.318044708863072	6	G3_ntp
7	0.416814159292035	0.42536861532165	0.427674200651507	-0.00230558532985697	0.419119744621892	6	G3_ntp
8	0.416814159292035	0.425448267249016	0.360161672791604	0.0652865944574121	0.351527564834623	6	G3_ntp
9	0.416814159292035	0.425392104519455	0.396196020714214	0.0291960838052405	0.387618075486795	6	G3_ntp
10	0.416814159292035	0.423793304175136	0.385539973734083	0.0382533304410531	0.378560828850982	6	G3_ntp
11	0.416814159292035	0.427850204098669	0.437213827824056	-0.00936362372538713	0.426177783017422	6	G3_ntp
12	0.416814159292035	0.418905639637275	0.352535842252955	0.0663697973843203	0.350444361907715	6	G3_ntp
13	0.416814159292035	0.425017953132272	0.323484486256722	0.10153346687555	0.315280692416485	6	G3_ntp
14	0.416814159292035	0.423912636538883	0.344141625097369	0.0797710114415136	0.337043147850522	6	G3_ntp
15	0.416814159292035	0.429214999109136	0.326325011478955	0.102889987630181	0.313924171661854	6	G3_ntp
16	0.416814159292035	0.420180648732422	0.339572819614536	0.0806078291178859	0.336206330174149	6	G3_ntp
17	0.416814159292035	0.42093923540651	0.386134326301586	0.0348049091049244	0.382009250187111	6	G3_ntp
18	0.416814159292035	0.420701211984338	0.359275858564965	0.0614253534193736	0.355388805872662	6	G3_ntp
19	0.416814159292035	0.420842488101196	0.350960398170366	0.0698820899308303	0.346932069361205	6	G3_ntp
20	0.416814159292035	0.422955002750603	0.353123931677309	0.0698310710732935	0.346983088218742	6	G3_ntp
21	0.416814159292035	0.423747803684589	0.353470502291904	0.0702773013926854	0.34653685789935	6	G3_ntp
22	0.416814159292035	0.421784398870958	0.391597876165239	0.0301865227057192	0.386627636586316	6	G3_ntp
23	0.416814159292035	0.416333910890464	0.342283356296434	0.0740505545940302	0.342763604698005	6	G3_ntp
24	0.416814159292035	0.426386383965063	0.372437425262503	0.0539489587025606	0.362865200589475	6	G3_ntp
25	0.416814159292035	0.423624088025333	0.335978562381558	0.0876455256437756	0.32916863364826	6	G3_ntp
26	0.416814159292035	0.424977135317587	0.450729989212533	-0.0257528538949462	0.442567013186982	6	G3_ntp
27	0.416814159292035	0.419681220597809	0.379564346361918	0.0401168742358916	0.376697285056144	6	G3_ntp
28	0.416814159292035	0.421427560459764	0.36715963827361	0.0542679221861539	0.362546237105881	6	G3_ntp
29	0.416814159292035	0.423480247084988	0.38652911444197	0.0369511326430184	0.379863026649017	6	G3_ntp
30	0.416814159292035	0.42420393774143	0.410467572350617	0.0137363653908124	0.403077793901223	6	G3_ntp
31	0.416814159292035	0.42529722810446	0.394525143622649	0.0307720844818108	0.386042074810225	6	G3_ntp
32	0.416814159292035	0.424096462119821	0.347088878282063	0.0770075838377581	0.339806575454277	6	G3_ntp
33	0.416814159292035	0.424787886836822	0.352648829761437	0.0721390570753848	0.344675102216651	6	G3_ntp
34	0.416814159292035	0.420963831710709	0.349791112150911	0.0711727195597982	0.345641439732237	6	G3_ntp
35	0.416814159292035	0.425323548741381	0.310004982481717	0.115318566259663	0.301495593032372	6	G3_ntp
36	0.416814159292035	0.421528171201983	0.372981681189204	0.0485464900127784	0.368267669279257	6	G3_ntp
37	0.416814159292035	0.423502210604321	0.383239797214912	0.0402624133894088	0.376551745902627	6	G3_ntp
38	0.416814159292035	0.424486365710732	0.343237153178723	0.0812492125320096	0.335564946760026	6	G3_ntp
39	0.416814159292035	0.424211785318994	0.290084052988025	0.134127732330969	0.282686426961067	6	G3_ntp
40	0.416814159292035	0.424676884285372	0.331652290672738	0.0930245936126342	0.323789565679401	6	G3_ntp
41	0.416814159292035	0.424681717911372	0.30603415137234	0.118647566539032	0.298166592753003	6	G3_ntp
42	0.416814159292035	0.425626149163636	0.348181450932588	0.077444698231048	0.339369461060987	6	G3_ntp
43	0.416814159292035	0.427140691102585	0.333951552618127	0.0931891384844586	0.323625020807577	6	G3_ntp
44	0.416814159292035	0.421885818113035	0.384684563342791	0.0372012547702442	0.379612904521791	6	G3_ntp
45	0.416814159292035	0.426509681048592	0.333271754726133	0.0932379263224593	0.323576232969576	6	G3_ntp
46	0.416814159292035	0.425070582901089	0.396138103100235	0.0289324798008542	0.387881679491181	6	G3_ntp
47	0.416814159292035	0.419996492532284	0.344808852974236	0.0751876395580485	0.341626519733987	6	G3_ntp
48	0.416814159292035	0.422197094196213	0.404310504747216	0.0178865894489975	0.398927569843038	6	G3_ntp
49	0.416814159292035	0.422201346937007	0.333909627588633	0.0882917193483732	0.328522439943662	6	G3_ntp
50	0.416814159292035	0.424637479373235	0.333022035326391	0.091615444046844	0.325198715245191	6	G3_ntp
51	0.416814159292035	0.424278793877467	0.369604796955083	0.0546739969223839	0.362140162369651	6	G3_ntp
52	0.416814159292035	0.425050084701129	0.405205950507282	0.0198441341938475	0.396970025098188	6	G3_ntp
53	0.416814159292035	0.417263301633237	0.302297272220384	0.114966029412853	0.301848129879182	6	G3_ntp
54	0.416814159292035	0.417019159779779	0.42446231213223	-0.00744315235245036	0.424257311644486	6	G3_ntp
55	0.416814159292035	0.421053828666121	0.326156848210327	0.0948969804557938	0.321917178836242	6	G3_ntp
56	0.416814159292035	0.426222315229259	0.400344008877005	0.0258783063522546	0.390935852939781	6	G3_ntp
57	0.416814159292035	0.423956489951423	0.332899882555415	0.091056607396008	0.325757551896027	6	G3_ntp
58	0.416814159292035	0.425052773811115	0.38896219474166	0.0360905790694545	0.380723580222581	6	G3_ntp
59	0.416814159292035	0.42788629482114	0.351602519813564	0.0762837750075765	0.340530384284459	6	G3_ntp
60	0.416814159292035	0.426214398954487	0.355097176591362	0.0711172223631245	0.345696936928911	6	G3_ntp
61	0.416814159292035	0.422667272215007	0.374688233182693	0.0479790390323138	0.368835120259722	6	G3_ntp
62	0.416814159292035	0.424067593832734	0.39990388553737	0.0241637082953646	0.392650450996671	6	G3_ntp
63	0.416814159292035	0.426021880156748	0.40329459356538	0.0227272865913686	0.394086872700667	6	G3_ntp
64	0.416814159292035	0.422630730300432	0.315493972320531	0.107136757979902	0.309677401312134	6	G3_ntp
65	0.416814159292035	0.423275819185693	0.297183160603462	0.126092658582231	0.290721500709805	6	G3_ntp
66	0.416814159292035	0.421985332173602	0.37999348321929	0.0419918489543119	0.374822310337723	6	G3_ntp
67	0.416814159292035	0.425811580119225	0.34005207416231	0.0857595059569153	0.33105465333512	6	G3_ntp
68	0.416814159292035	0.42099491308504	0.38628650380916	0.0347084092758797	0.382105750016156	6	G3_ntp
69	0.416814159292035	0.422429856557304	0.443695494293264	-0.0212656377359601	0.438079797027995	6	G3_ntp
70	0.416814159292035	0.421994947878155	0.363966688896388	0.0580282589817677	0.358785900310268	6	G3_ntp
71	0.416814159292035	0.416683077843628	0.408296410170961	0.00838666767266655	0.408427491619369	6	G3_ntp
72	0.416814159292035	0.423868321506764	0.38409626099222	0.0397720605145434	0.377042098777492	6	G3_ntp
73	0.416814159292035	0.423676457948363	0.380861011502825	0.0428154464455379	0.373998712846497	6	G3_ntp
74	0.416814159292035	0.425497848278601	0.384783866977963	0.0407139813006377	0.376100177991398	6	G3_ntp
75	0.416814159292035	0.424717932030344	0.366385665691429	0.0583322663389153	0.35848189295312	6	G3_ntp
76	0.416814159292035	0.424003125600237	0.354672284669197	0.0693308409310398	0.347483318360996	6	G3_ntp
77	0.416814159292035	0.421900929490905	0.382413720489982	0.0394872090009234	0.377326950291112	6	G3_ntp
78	0.416814159292035	0.42305807630827	0.349718311156713	0.0733397651515574	0.343474394140478	6	G3_ntp
79	0.416814159292035	0.422666249392831	0.370589147930813	0.0520771014620182	0.364737057830017	6	G3_ntp
80	0.416814159292035	0.422218816352452	0.353884486755061	0.0683343295973918	0.348479829694644	6	G3_ntp
81	0.416814159292035	0.422230291757552	0.429136792464291	-0.00690650070673871	0.423720659998774	6	G3_ntp
82	0.416814159292035	0.422035913050524	0.340099947727072	0.0819359653234522	0.334878193968583	6	G3_ntp
83	0.416814159292035	0.422522141560297	0.378771773309654	0.043750368250643	0.373063791041392	6	G3_ntp
84	0.416814159292035	0.420710598671462	0.335257233175652	0.0854533654958092	0.331360793796226	6	G3_ntp
85	0.416814159292035	0.429463049368801	0.347583760655746	0.0818792887130555	0.33493487057898	6	G3_ntp
86	0.416814159292035	0.424399130139096	0.375033957159199	0.0493651729798973	0.367448986312138	6	G3_ntp
87	0.416814159292035	0.421400299995081	0.370219494704597	0.0511808052904835	0.365633354001552	6	G3_ntp
88	0.416814159292035	0.422217411810309	0.328487657939008	0.0937297538713009	0.323084405420734	6	G3_ntp
89	0.416814159292035	0.423404259570751	0.342588806248285	0.0808154533224653	0.33599870596957	6	G3_ntp
90	0.416814159292035	0.422999843412141	0.339406013688714	0.0835938297234275	0.333220329568608	6	G3_ntp
91	0.416814159292035	0.422833216107273	0.417798335588654	0.00503488051861839	0.411779278773417	6	G3_ntp
92	0.416814159292035	0.418765348540517	0.360182142267272	0.0585832062732446	0.358230953018791	6	G3_ntp
93	0.416814159292035	0.417962289522205	0.32383995903068	0.0941223304915251	0.32269182880051	6	G3_ntp
94	0.416814159292035	0.426832895528402	0.295239223413627	0.131593672114776	0.28522048717726	6	G3_ntp
95	0.416814159292035	0.427503897321498	0.386899910360819	0.0406039869606792	0.376210172331356	6	G3_ntp
96	0.416814159292035	0.424907073956908	0.389695906482448	0.0352111674744603	0.381602991817575	6	G3_ntp
97	0.416814159292035	0.423386897329535	0.397756122754432	0.0256307745751029	0.391183384716932	6	G3_ntp
98	0.416814159292035	0.419392939504426	0.378881890170948	0.040511049333478	0.376303109958557	6	G3_ntp
99	0.416814159292035	0.422468334839995	0.391896568636338	0.0305717662036574	0.386242393088378	6	G3_ntp
100	0.416814159292035	0.422581271008085	0.343194677408491	0.0793865935995939	0.337427565692441	6	G3_ntp
1	0.416814159292035	0.42494222861409	0.349760544544683	0.0751816840694079	0.341632475222627	7	G3_ntp
2	0.416814159292035	0.420837959319174	0.379100999091518	0.041736960227656	0.375077199064379	7	G3_ntp
3	0.416814159292035	0.425287599986093	0.355022704560632	0.0702648954254612	0.346549263866574	7	G3_ntp
4	0.416814159292035	0.42254703903651	0.34157560745209	0.0809714315844201	0.335842727707615	7	G3_ntp
5	0.416814159292035	0.421698665408742	0.382937104523613	0.0387615608851293	0.378052598406906	7	G3_ntp
6	0.416814159292035	0.422447052021771	0.397667955725989	0.0247790962957822	0.392035062996253	7	G3_ntp
7	0.416814159292035	0.424207390975562	0.379827262289949	0.0443801286856134	0.372434030606422	7	G3_ntp
8	0.416814159292035	0.424307725209213	0.370248464286551	0.0540592609226618	0.362754898369374	7	G3_ntp
9	0.416814159292035	0.422769862174766	0.338561135372851	0.0842087268019155	0.33260543249012	7	G3_ntp
10	0.416814159292035	0.421557129666232	0.354576541793221	0.0669805878730116	0.349833571419024	7	G3_ntp
11	0.416814159292035	0.427266231579179	0.38729414236483	0.0399720892143485	0.376842070077687	7	G3_ntp
12	0.416814159292035	0.420902586405622	0.391522199834324	0.0293803865712976	0.387433772720738	7	G3_ntp
13	0.416814159292035	0.422454996127757	0.349527697372776	0.0729272987549809	0.343886860537054	7	G3_ntp
14	0.416814159292035	0.424984606821303	0.392629130883846	0.0323554759374566	0.384458683354579	7	G3_ntp
15	0.416814159292035	0.424276982671264	0.399364426425731	0.0249125562455328	0.391901603046503	7	G3_ntp
16	0.416814159292035	0.420612084316941	0.329453481685518	0.0911586026314232	0.325655556660612	7	G3_ntp
17	0.416814159292035	0.422038950468076	0.378889810606351	0.0431491398617255	0.37366501943031	7	G3_ntp
18	0.416814159292035	0.421109493014105	0.394977664769208	0.0261318282448965	0.390682331047139	7	G3_ntp
19	0.416814159292035	0.421710839112462	0.373588219444168	0.0481226196682942	0.368691539623741	7	G3_ntp
20	0.416814159292035	0.419792949042663	0.365829563869792	0.0539633851728708	0.362850774119165	7	G3_ntp
21	0.416814159292035	0.422064590524607	0.295112122923044	0.126952467601563	0.289861691690473	7	G3_ntp
22	0.416814159292035	0.423557414735916	0.407299807790343	0.0162576069455738	0.400556552346462	7	G3_ntp
23	0.416814159292035	0.419807504736557	0.27954612669934	0.140261378037216	0.276552781254819	7	G3_ntp
24	0.416814159292035	0.426211082898897	0.358050291388167	0.0681607915107296	0.348653367781306	7	G3_ntp
25	0.416814159292035	0.420063712758676	0.385812479488706	0.0342512332699701	0.382562926022065	7	G3_ntp
26	0.416814159292035	0.422249275420855	0.391318972238561	0.0309303031822946	0.385883856109741	7	G3_ntp
27	0.416814159292035	0.420043638116975	0.376259435078317	0.0437842030386578	0.373029956253378	7	G3_ntp
28	0.416814159292035	0.420572666149843	0.372037626317475	0.0485350398323676	0.368279119459668	7	G3_ntp
29	0.416814159292035	0.420037496257414	0.40630084222451	0.0137366540329034	0.403077505259132	7	G3_ntp
30	0.416814159292035	0.423954273431347	0.399927432020971	0.0240268414103769	0.392787317881658	7	G3_ntp
31	0.416814159292035	0.422235298270354	0.415853755996127	0.00638154227422716	0.410432617017808	7	G3_ntp
32	0.416814159292035	0.421105886007431	0.350053338405293	0.0710525476021375	0.345761611689898	7	G3_ntp
33	0.416814159292035	0.423728822742613	0.370315607586508	0.0534132151561054	0.36340094413593	7	G3_ntp
34	0.416814159292035	0.422190071318076	0.398609806278927	0.0235802650391483	0.393233894252887	7	G3_ntp
35	0.416814159292035	0.420553866134024	0.331073904355469	0.0894799617785549	0.32733419751348	7	G3_ntp
36	0.416814159292035	0.42266358579738	0.395766497862234	0.0268970879351461	0.389917071356889	7	G3_ntp
37	0.416814159292035	0.423383875712312	0.380307864587443	0.0430760111248685	0.373738148167167	7	G3_ntp
38	0.416814159292035	0.422472687824954	0.357354538243765	0.0651181495811884	0.351696009710847	7	G3_ntp
39	0.416814159292035	0.42283078239675	0.371947936261815	0.0508828461349349	0.3659313131571	7	G3_ntp
40	0.416814159292035	0.422338788210565	0.368020556813992	0.0543182313965728	0.362495927895463	7	G3_ntp
41	0.416814159292035	0.417901313469299	0.377038475288268	0.0408628381810305	0.375951321111005	7	G3_ntp
42	0.416814159292035	0.420667706116509	0.329632812873407	0.0910348932431018	0.325779266048934	7	G3_ntp
43	0.416814159292035	0.426003906891148	0.364872955047749	0.0611309518433995	0.355683207448636	7	G3_ntp
44	0.416814159292035	0.420612222996982	0.405054577079479	0.0155576459175039	0.401256513374531	7	G3_ntp
45	0.416814159292035	0.424468035022451	0.375209917793061	0.0492581172293894	0.367556042062646	7	G3_ntp
46	0.416814159292035	0.422914633989006	0.416417591896445	0.00649704209256136	0.410317117199474	7	G3_ntp
47	0.416814159292035	0.418103588479379	0.357945531884166	0.0601580565952125	0.356656102696823	7	G3_ntp
48	0.416814159292035	0.420684338002884	0.429876966426809	-0.00919262842392438	0.42600678771596	7	G3_ntp
49	0.416814159292035	0.416594702017181	0.394415999558099	0.0221787024590825	0.394635456832953	7	G3_ntp
50	0.416814159292035	0.421998521300431	0.347921806591161	0.0740767147092695	0.342737444582766	7	G3_ntp
51	0.416814159292035	0.424399476876973	0.373786561304392	0.0506129155725816	0.366201243719454	7	G3_ntp
52	0.416814159292035	0.42030435839995	0.377419622960517	0.0428847354394332	0.373929423852602	7	G3_ntp
53	0.416814159292035	0.419912210947404	0.383326118597682	0.0365860923497213	0.380228066942314	7	G3_ntp
54	0.416814159292035	0.422560299072187	0.384328365580047	0.0382319334921408	0.378582225799895	7	G3_ntp
55	0.416814159292035	0.423306109145766	0.319273382110876	0.10403272703489	0.312781432257145	7	G3_ntp
56	0.416814159292035	0.421732046460506	0.426378569962994	-0.00464652350248834	0.421460682794524	7	G3_ntp
57	0.416814159292035	0.421770085385976	0.36072582025681	0.0610442651291662	0.355769894162869	7	G3_ntp
58	0.416814159292035	0.418858078898632	0.388762660256085	0.0300954186425468	0.386718740649489	7	G3_ntp
59	0.416814159292035	0.42779120377375	0.342694913923854	0.0850962898498958	0.33171786944214	7	G3_ntp
60	0.416814159292035	0.42312772440833	0.33036127456031	0.0927664498480208	0.324047709444015	7	G3_ntp
61	0.416814159292035	0.42116893150194	0.365550259311809	0.0556186721901309	0.361195487101904	7	G3_ntp
62	0.416814159292035	0.420284575370059	0.425810688431076	-0.0055261130610178	0.422340272353053	7	G3_ntp
63	0.416814159292035	0.422982263731214	0.384468118736658	0.0385141449945558	0.37830001429748	7	G3_ntp
64	0.416814159292035	0.421935046319232	0.327810339513813	0.0941247068054197	0.322689452486616	7	G3_ntp
65	0.416814159292035	0.423271629726732	0.376067197138888	0.0472044325878439	0.369609726704191	7	G3_ntp
66	0.416814159292035	0.41558256582469	0.367540883735745	0.0480416820889454	0.36877247720309	7	G3_ntp
67	0.416814159292035	0.419439669490624	0.378495267371287	0.0409444021193375	0.375869757172698	7	G3_ntp
68	0.416814159292035	0.423288451985316	0.38292651720465	0.0403619347806661	0.376452224511369	7	G3_ntp
69	0.416814159292035	0.424164533937503	0.356774579937343	0.0673899540001596	0.349424205291876	7	G3_ntp
70	0.416814159292035	0.421929113946963	0.392149290846865	0.029779823100098	0.387034336191937	7	G3_ntp
71	0.416814159292035	0.421343894735733	0.381755133275365	0.0395887614603681	0.377225397831667	7	G3_ntp
72	0.416814159292035	0.423584952053542	0.359314697327477	0.0642702547260648	0.352543904565971	7	G3_ntp
73	0.416814159292035	0.425975772045397	0.370306545410822	0.0556692266345749	0.36114493265746	7	G3_ntp
74	0.416814159292035	0.420963044974335	0.395440034999777	0.0255230099745584	0.391291149317477	7	G3_ntp
75	0.416814159292035	0.422593024854375	0.268034054125279	0.154558970729096	0.262255188562939	7	G3_ntp
76	0.416814159292035	0.423716862077865	0.34082680118478	0.0828900608930848	0.333924098398951	7	G3_ntp
77	0.416814159292035	0.420896465540468	0.410878071851986	0.0100183936884821	0.406795765603553	7	G3_ntp
78	0.416814159292035	0.425310647648187	0.382839491779505	0.0424711558686814	0.374343003423354	7	G3_ntp
79	0.416814159292035	0.422718127527553	0.364359472459968	0.0583586550675855	0.35845550422445	7	G3_ntp
80	0.416814159292035	0.423658990152536	0.335357136512024	0.0883018536405119	0.328512305651523	7	G3_ntp
81	0.416814159292035	0.420457423564476	0.384729964880679	0.0357274586837974	0.381086700608238	7	G3_ntp
82	0.416814159292035	0.422776721323109	0.370937478364616	0.0518392429584931	0.364974916333542	7	G3_ntp
83	0.416814159292035	0.419207119903741	0.338884783527034	0.0803223363767064	0.336491822915329	7	G3_ntp
84	0.416814159292035	0.417381440694002	0.349281166376161	0.068100274317841	0.348713884974194	7	G3_ntp
85	0.416814159292035	0.424264703096086	0.333571436555558	0.0906932665405279	0.326120892751507	7	G3_ntp
86	0.416814159292035	0.423502037619577	0.358836654689007	0.0646653829305704	0.352148776361465	7	G3_ntp
87	0.416814159292035	0.423660558763242	0.344254397147171	0.0794061616160711	0.337407997675964	7	G3_ntp
88	0.416814159292035	0.420609837102399	0.314718011366572	0.105891825735827	0.310922333556209	7	G3_ntp
89	0.416814159292035	0.424851929181842	0.351161047959996	0.0736908812218465	0.343123278070189	7	G3_ntp
90	0.416814159292035	0.420853360599688	0.361061338201507	0.0597920223981804	0.357022136893855	7	G3_ntp
91	0.416814159292035	0.420631471462134	0.402791774726691	0.0178396967354439	0.398974462556591	7	G3_ntp
92	0.416814159292035	0.422863491053339	0.347030057215849	0.0758334338374899	0.340980725454545	7	G3_ntp
93	0.416814159292035	0.42059360531292	0.288769312815382	0.131824292497538	0.284989866794498	7	G3_ntp
94	0.416814159292035	0.426071567294957	0.315123500233409	0.110948067061548	0.305866092230488	7	G3_ntp
95	0.416814159292035	0.423892927470867	0.381600642098517	0.0422922853723502	0.374521873919685	7	G3_ntp
96	0.416814159292035	0.421420624187651	0.414110973128948	0.00730965105870274	0.409504508233333	7	G3_ntp
97	0.416814159292035	0.422546215374604	0.349683375345488	0.0728628400291157	0.34395131926292	7	G3_ntp
98	0.416814159292035	0.421750217294406	0.400187524924713	0.0215626923696927	0.395251466922343	7	G3_ntp
99	0.416814159292035	0.421049743591379	0.406777036051133	0.0142727075402465	0.402541451751789	7	G3_ntp
100	0.416814159292035	0.42194501466037	0.312894952122809	0.109050062537561	0.307764096754474	7	G3_ntp
1	0.372566371681416	0.394593488332704	0.293417760824844	0.10117572750786	0.271390644173556	2	epcam_ntp
2	0.372566371681416	0.464002689626522	0.239750846381718	0.224251843244804	0.148314528436612	2	epcam_ntp
3	0.372566371681416	0.389476466006454	0.316541889483066	0.0729345765233878	0.299631795158028	2	epcam_ntp
4	0.372566371681416	0.445404375067048	0.271445305811112	0.173959069255937	0.198607302425479	2	epcam_ntp
5	0.372566371681416	0.406058339566193	0.305635981272592	0.100422358293601	0.272144013387815	2	epcam_ntp
6	0.372566371681416	0.408417109758994	0.177395209580838	0.231021900178156	0.14154447150326	2	epcam_ntp
7	0.372566371681416	0.393904712192715	0.256077173501541	0.137827538691174	0.234738832990242	2	epcam_ntp
8	0.372566371681416	0.400521083323679	0.33420452857727	0.0663165547464087	0.306249816935007	2	epcam_ntp
9	0.372566371681416	0.378180596555211	0.3436747727831	0.0345058237721112	0.338060547909305	2	epcam_ntp
10	0.372566371681416	0.454680163527082	0.123440366293864	0.331239797233218	0.0413265744481978	2	epcam_ntp
11	0.372566371681416	0.375376812079413	0.260752385763139	0.114624426316274	0.257941945365141	2	epcam_ntp
12	0.372566371681416	0.428341559622062	0.224738443784452	0.203603115837611	0.168963255843805	2	epcam_ntp
13	0.372566371681416	0.4152605924928	0.205292821672534	0.209967770820266	0.16259860086115	2	epcam_ntp
14	0.372566371681416	0.414711288423585	0.216866264061645	0.19784502436194	0.174721347319476	2	epcam_ntp
15	0.372566371681416	0.439322761465597	0.226821496284289	0.212501265181308	0.160065106500107	2	epcam_ntp
16	0.372566371681416	0.422744886955668	0.214625116153892	0.208119770801776	0.16444660087964	2	epcam_ntp
17	0.372566371681416	0.392191487285468	0.309428203629222	0.082763283656246	0.28980308802517	2	epcam_ntp
18	0.372566371681416	0.365298965580503	0.262547421824141	0.102751543756362	0.269814827925054	2	epcam_ntp
19	0.372566371681416	0.39138372987128	0.318567166624068	0.0728165632472121	0.299749808434204	2	epcam_ntp
20	0.372566371681416	0.400075746247277	0.286024087441181	0.114051658806096	0.25851471287532	2	epcam_ntp
21	0.372566371681416	0.407095277790914	0.307202004030635	0.0998932737602798	0.272673097921136	2	epcam_ntp
22	0.372566371681416	0.440650807346234	0.225930422059154	0.21472038528708	0.157845986394335	2	epcam_ntp
23	0.372566371681416	0.385604394652249	0.222956183692982	0.162648210959267	0.209918160722149	2	epcam_ntp
24	0.372566371681416	0.458986581182738	0.146865992251197	0.31212058893154	0.0604457827498756	2	epcam_ntp
25	0.372566371681416	0.394448473128676	0.343963053799249	0.0504854193294276	0.322080952351988	2	epcam_ntp
26	0.372566371681416	0.428616859692425	0.239881211067652	0.188735648624773	0.183830723056643	2	epcam_ntp
27	0.372566371681416	0.421530731820387	0.298190472729915	0.123340259090471	0.249226112590945	2	epcam_ntp
28	0.372566371681416	0.410694538492642	0.243136844431264	0.167557694061378	0.205008677620038	2	epcam_ntp
29	0.372566371681416	0.412201065944991	0.28317525714204	0.129025808802951	0.243540562878465	2	epcam_ntp
30	0.372566371681416	0.418487814744478	0.310280589375323	0.108207225369155	0.264359146312261	2	epcam_ntp
31	0.372566371681416	0.428988799384927	0.237726573113897	0.19126222627103	0.181304145410386	2	epcam_ntp
32	0.372566371681416	0.396610160114576	0.247803363126799	0.148806796987777	0.223759574693639	2	epcam_ntp
33	0.372566371681416	0.420674207939594	0.208055719823904	0.21261848811569	0.159947883565726	2	epcam_ntp
34	0.372566371681416	0.397685781918517	0.289218002145767	0.10846777977275	0.264098591908665	2	epcam_ntp
35	0.372566371681416	0.391158495460441	0.309827791941889	0.0813307035185523	0.291235668162864	2	epcam_ntp
36	0.372566371681416	0.397028924679168	0.259556545123242	0.137472379555926	0.23509399212549	2	epcam_ntp
37	0.372566371681416	0.466940147546124	0.252255142154689	0.214685005391435	0.157881366289981	2	epcam_ntp
38	0.372566371681416	0.384824294296766	0.284564676952433	0.100259617344332	0.272306754337084	2	epcam_ntp
39	0.372566371681416	0.391550087181961	0.20339293282088	0.188157154361081	0.184409217320335	2	epcam_ntp
40	0.372566371681416	0.446545272641274	0.236497644881931	0.210047627759343	0.162518743922073	2	epcam_ntp
41	0.372566371681416	0.445793458828478	0.296683638999103	0.149109819829375	0.223456551852041	2	epcam_ntp
42	0.372566371681416	0.44200128403746	0.246825311668991	0.195175972368469	0.177390399312947	2	epcam_ntp
43	0.372566371681416	0.464292880048154	0.197393422483799	0.266899457564355	0.105666914117061	2	epcam_ntp
44	0.372566371681416	0.404387862954691	0.254376346499423	0.150011516455267	0.222554855226148	2	epcam_ntp
45	0.372566371681416	0.415642140800177	0.279571848441639	0.136070292358539	0.236496079322877	2	epcam_ntp
46	0.372566371681416	0.404915181732208	0.30016467506775	0.104750506664458	0.267815865016958	2	epcam_ntp
47	0.372566371681416	0.404304921049957	0.25686649945398	0.147438421595977	0.225127950085439	2	epcam_ntp
48	0.372566371681416	0.430844498696296	0.153532356427086	0.27731214226921	0.095254229412206	2	epcam_ntp
49	0.372566371681416	0.401749664706037	0.265608584842388	0.136141079863649	0.236425291817767	2	epcam_ntp
50	0.372566371681416	0.37642455034679	0.341079762782047	0.0353447875647425	0.337221584116673	2	epcam_ntp
51	0.372566371681416	0.447432736752795	0.253162045225323	0.194270691527472	0.178295680153944	2	epcam_ntp
52	0.372566371681416	0.435184215426151	0.344757859344272	0.0904263560818791	0.282140015599537	2	epcam_ntp
53	0.372566371681416	0.371712822168995	0.368037247355814	0.00367557481318026	0.368890796868236	2	epcam_ntp
54	0.372566371681416	0.39643081847447	0.289704426001731	0.106726392472739	0.265839979208677	2	epcam_ntp
55	0.372566371681416	0.409386795690069	0.244981967999228	0.164404827690841	0.208161543990575	2	epcam_ntp
56	0.372566371681416	0.423576310182054	0.231820683839762	0.191755626342292	0.180810745339124	2	epcam_ntp
57	0.372566371681416	0.392343228910393	0.321666666666667	0.0706765622437264	0.301889809437689	2	epcam_ntp
58	0.372566371681416	0.415163381295823	0.2719396934353	0.143223687860523	0.229342683820893	2	epcam_ntp
59	0.372566371681416	0.394742873456225	0.268425455105769	0.126317418350456	0.24624895333096	2	epcam_ntp
60	0.372566371681416	0.409874084141239	0.256221646392896	0.153652437748343	0.218913933933073	2	epcam_ntp
61	0.372566371681416	0.415384186115727	0.227942919916033	0.187441266199694	0.185125105481722	2	epcam_ntp
62	0.372566371681416	0.438792874283013	0.331422660767768	0.107370213515244	0.265196158166172	2	epcam_ntp
63	0.372566371681416	0.447098764182207	0.301251559898445	0.145847204283762	0.226719167397654	2	epcam_ntp
64	0.372566371681416	0.412894455618733	0.281826175640661	0.131068279978072	0.241498091703344	2	epcam_ntp
65	0.372566371681416	0.412548894138811	0.285224039829303	0.127324854309508	0.245241517371908	2	epcam_ntp
66	0.372566371681416	0.410153523045814	0.29819585944439	0.111957663601424	0.260608708079992	2	epcam_ntp
67	0.372566371681416	0.402990223068279	0.273307564640112	0.129682658428167	0.242883713253249	2	epcam_ntp
68	0.372566371681416	0.410214456563634	0.270159381296875	0.140055075266759	0.232511296414657	2	epcam_ntp
69	0.372566371681416	0.398880049698873	0.325910808538996	0.0729692411598775	0.299597130521538	2	epcam_ntp
70	0.372566371681416	0.405181034576463	0.281287340990967	0.123893693585496	0.24867267809592	2	epcam_ntp
71	0.372566371681416	0.386433151789543	0.269385334313356	0.117047817476187	0.255518554205229	2	epcam_ntp
72	0.372566371681416	0.403593051547558	0.33234736603859	0.0712456855089685	0.301320686172447	2	epcam_ntp
73	0.372566371681416	0.390743905618294	0.243813384249962	0.146930521368332	0.225635850313084	2	epcam_ntp
74	0.372566371681416	0.38934782975137	0.305425876805187	0.0839219529461823	0.288644418735233	2	epcam_ntp
75	0.372566371681416	0.434008075916414	0.250273969339257	0.183734106577156	0.18883226510426	2	epcam_ntp
76	0.372566371681416	0.400584783026154	0.295477519384856	0.105107263641298	0.267459108040117	2	epcam_ntp
77	0.372566371681416	0.380782683873343	0.321412984680829	0.0593696991925136	0.313196672488902	2	epcam_ntp
78	0.372566371681416	0.421189416745667	0.237844036697248	0.183345380048419	0.189220991632997	2	epcam_ntp
79	0.372566371681416	0.407438838876026	0.19180910523273	0.215629733643297	0.156936638038119	2	epcam_ntp
80	0.372566371681416	0.414972662273938	0.186508260832657	0.228464401441281	0.144101970240135	2	epcam_ntp
81	0.372566371681416	0.405729282644416	0.301416622209386	0.104312660435031	0.268253711246385	2	epcam_ntp
82	0.372566371681416	0.376850545163639	0.333981978626381	0.0428685665372582	0.329697805144158	2	epcam_ntp
83	0.372566371681416	0.391684090246037	0.313156597878199	0.078527492367838	0.294038879313578	2	epcam_ntp
84	0.372566371681416	0.422284330555905	0.239987385004641	0.182296945551263	0.190269426130152	2	epcam_ntp
85	0.372566371681416	0.414430077569849	0.286401007387017	0.128029070182832	0.244537301498583	2	epcam_ntp
86	0.372566371681416	0.401012064849918	0.320612377114463	0.0803996877354551	0.292166683945961	2	epcam_ntp
87	0.372566371681416	0.406994395221978	0.303480388076094	0.103514007145884	0.269052364535532	2	epcam_ntp
88	0.372566371681416	0.41899093893631	0.280289436376373	0.138701502559937	0.233864869121479	2	epcam_ntp
89	0.372566371681416	0.432544792085443	0.216304187435893	0.21624060464955	0.156325767031866	2	epcam_ntp
90	0.372566371681416	0.414171358480744	0.202183901852619	0.211987456628124	0.160578915053291	2	epcam_ntp
91	0.372566371681416	0.387490949644993	0.312441751922514	0.0750491977224784	0.297517173958937	2	epcam_ntp
92	0.372566371681416	0.426966618246276	0.218403203167321	0.208563415078955	0.164002956602461	2	epcam_ntp
93	0.372566371681416	0.401891915477509	0.298630824263775	0.103261091213734	0.269305280467682	2	epcam_ntp
94	0.372566371681416	0.346876079894948	0.298232726799693	0.0486433530952546	0.323923018586161	2	epcam_ntp
95	0.372566371681416	0.416733681325455	0.287604223091417	0.129129458234038	0.243436913447378	2	epcam_ntp
96	0.372566371681416	0.38188328048676	0.346804863942219	0.0350784165445404	0.337487955136875	2	epcam_ntp
97	0.372566371681416	0.404588407100363	0.229380046935344	0.175208360165019	0.197358011516397	2	epcam_ntp
98	0.372566371681416	0.386825369855699	0.352066555475548	0.0347588143801502	0.337807557301266	2	epcam_ntp
99	0.372566371681416	0.375604127056348	0.337841124659744	0.037763002396604	0.334803369284812	2	epcam_ntp
100	0.372566371681416	0.392292652199323	0.235607860607861	0.156684791591462	0.215881580089954	2	epcam_ntp
1	0.372566371681416	0.397552518079367	0.249607977813922	0.147944540265445	0.224621831415971	3	epcam_ntp
2	0.372566371681416	0.413857131443115	0.238981436137164	0.174875695305951	0.197690676375465	3	epcam_ntp
3	0.372566371681416	0.385831700115896	0.288979416594835	0.0968522835210605	0.275714088160355	3	epcam_ntp
4	0.372566371681416	0.404116022766551	0.255327110750023	0.148788912016528	0.223777459664888	3	epcam_ntp
5	0.372566371681416	0.391197878760883	0.330359894836021	0.0608379839248619	0.311728387756554	3	epcam_ntp
6	0.372566371681416	0.399194952610907	0.198707449839001	0.200487502771907	0.172078868909509	3	epcam_ntp
7	0.372566371681416	0.419545321295594	0.28370016836208	0.135845152933514	0.236721218747902	3	epcam_ntp
8	0.372566371681416	0.390562702764558	0.266831413672569	0.123731289091989	0.248835082589427	3	epcam_ntp
9	0.372566371681416	0.387817919652994	0.318493042535771	0.0693248771172228	0.303241494564193	3	epcam_ntp
10	0.372566371681416	0.386002612393441	0.24850056642648	0.137502045966961	0.235064325714455	3	epcam_ntp
11	0.372566371681416	0.403184893402364	0.268099047489449	0.135085845912915	0.237480525768501	3	epcam_ntp
12	0.372566371681416	0.379294664919648	0.329105924270406	0.0501887406492426	0.322377631032173	3	epcam_ntp
13	0.372566371681416	0.387553215387598	0.32202962094324	0.065523594444358	0.307042777237058	3	epcam_ntp
14	0.372566371681416	0.390080176693316	0.27731382311414	0.112766353579176	0.25980001810224	3	epcam_ntp
15	0.372566371681416	0.399107797673183	0.243034290552145	0.156073507121038	0.216492864560378	3	epcam_ntp
16	0.372566371681416	0.401200620527089	0.192561915031606	0.208638705495483	0.163927666185933	3	epcam_ntp
17	0.372566371681416	0.384968193956382	0.325284544560402	0.0596836493959794	0.312882722285436	3	epcam_ntp
18	0.372566371681416	0.393519239580114	0.301659080890649	0.0918601586894654	0.28070621299195	3	epcam_ntp
19	0.372566371681416	0.384582471263812	0.34120351735785	0.0433789539059619	0.329187417775454	3	epcam_ntp
20	0.372566371681416	0.397241703243085	0.291657403001904	0.10558430024118	0.266982071440236	3	epcam_ntp
21	0.372566371681416	0.375739855091709	0.302673113369509	0.0730667417221997	0.299499629959216	3	epcam_ntp
22	0.372566371681416	0.400166024034082	0.322652315894618	0.077513708139464	0.295052663541952	3	epcam_ntp
23	0.372566371681416	0.379989872118679	0.258142455294354	0.121847416824325	0.250718954857091	3	epcam_ntp
24	0.372566371681416	0.399639449688523	0.254240951397636	0.145398498290887	0.227167873390528	3	epcam_ntp
25	0.372566371681416	0.391864296029227	0.29899001871977	0.0928742773094568	0.279692094371959	3	epcam_ntp
26	0.372566371681416	0.398008210820595	0.280690796584302	0.117317414236293	0.255248957445123	3	epcam_ntp
27	0.372566371681416	0.387649754987266	0.348776250490675	0.0388735044965909	0.333692867184825	3	epcam_ntp
28	0.372566371681416	0.390685794204818	0.275255538445731	0.115430255759087	0.257136115922329	3	epcam_ntp
29	0.372566371681416	0.399331616021616	0.309467997453791	0.0898636185678252	0.282702753113591	3	epcam_ntp
30	0.372566371681416	0.388270755472112	0.297972909214127	0.0902978462579849	0.282268525423431	3	epcam_ntp
31	0.372566371681416	0.379096837357942	0.257269179992154	0.121827657365789	0.250738714315627	3	epcam_ntp
32	0.372566371681416	0.37838448135842	0.303282667518894	0.0751018138395255	0.29746455784189	3	epcam_ntp
33	0.372566371681416	0.411333826042219	0.171621189130205	0.239712636912015	0.132853734769401	3	epcam_ntp
34	0.372566371681416	0.388962641230651	0.24392538178339	0.145037259447261	0.227529112234155	3	epcam_ntp
35	0.372566371681416	0.377106460297882	0.314922121646338	0.062184338651544	0.310382033029872	3	epcam_ntp
36	0.372566371681416	0.385634743241463	0.263133709620115	0.122501033621348	0.250065338060068	3	epcam_ntp
37	0.372566371681416	0.413302341803686	0.215160425684806	0.198141916118881	0.174424455562535	3	epcam_ntp
38	0.372566371681416	0.405919821217441	0.25997261592301	0.145947205294431	0.226619166386985	3	epcam_ntp
39	0.372566371681416	0.393230383882038	0.174581851108093	0.218648532773945	0.153917838907471	3	epcam_ntp
40	0.372566371681416	0.385481522279662	0.243758256048546	0.141723266231115	0.2308431054503	3	epcam_ntp
41	0.372566371681416	0.385519873204916	0.238096167173623	0.147423706031292	0.225142665650123	3	epcam_ntp
42	0.372566371681416	0.390629025872502	0.306156806156806	0.084472219715696	0.28809415196572	3	epcam_ntp
43	0.372566371681416	0.382736159557107	0.300021571690724	0.0827145878663829	0.289851783815033	3	epcam_ntp
44	0.372566371681416	0.380902064985856	0.324362980788667	0.0565390841971891	0.316027287484227	3	epcam_ntp
45	0.372566371681416	0.390102694661102	0.304628012635212	0.0854746820258898	0.287091689655526	3	epcam_ntp
46	0.372566371681416	0.389894577544677	0.306320741733945	0.0835738358107326	0.288992535870683	3	epcam_ntp
47	0.372566371681416	0.38912350652947	0.314902675956388	0.0742208305730818	0.298345541108334	3	epcam_ntp
48	0.372566371681416	0.389178935939297	0.268600974011197	0.1205779619281	0.251988409753316	3	epcam_ntp
49	0.372566371681416	0.381091457975115	0.277066594420289	0.104024863554826	0.26854150812659	3	epcam_ntp
50	0.372566371681416	0.399722399235912	0.292056128633626	0.107666270602286	0.26490010107913	3	epcam_ntp
51	0.372566371681416	0.398366659457701	0.366213267487315	0.0321533919703859	0.34041297971103	3	epcam_ntp
52	0.372566371681416	0.389334931643029	0.315263190983119	0.0740717406599101	0.298494631021506	3	epcam_ntp
53	0.372566371681416	0.383869484099911	0.303647285674475	0.0802221984254363	0.29234417325598	3	epcam_ntp
54	0.372566371681416	0.37680888254357	0.364161738071431	0.0126471444721392	0.359919227209277	3	epcam_ntp
55	0.372566371681416	0.380566040757104	0.253316156919975	0.127249883837129	0.245316487844287	3	epcam_ntp
56	0.372566371681416	0.412670345779305	0.27883826029807	0.133832085481235	0.238734286200181	3	epcam_ntp
57	0.372566371681416	0.379891762049806	0.315078625761538	0.0648131362882673	0.307753235393148	3	epcam_ntp
58	0.372566371681416	0.398892519831075	0.301485036623242	0.0974074832078337	0.275158888473582	3	epcam_ntp
59	0.372566371681416	0.377490908213496	0.301962228805255	0.0755286794082411	0.297037692273175	3	epcam_ntp
60	0.372566371681416	0.398898801979709	0.214171440261866	0.184727361717844	0.187839009963572	3	epcam_ntp
61	0.372566371681416	0.388578914234582	0.325844781812602	0.0627341324219795	0.309832239259436	3	epcam_ntp
62	0.372566371681416	0.402063588761603	0.332164360033396	0.0698992287282064	0.302667142953209	3	epcam_ntp
63	0.372566371681416	0.392684152094641	0.314844238143065	0.0778399139515761	0.29472645772984	3	epcam_ntp
64	0.372566371681416	0.39955688368248	0.201722681404652	0.197834202277828	0.174732169403588	3	epcam_ntp
65	0.372566371681416	0.399176408906508	0.29084294803091	0.108333460875598	0.264232910805818	3	epcam_ntp
66	0.372566371681416	0.401812175045569	0.268231818018773	0.133580357026795	0.238986014654621	3	epcam_ntp
67	0.372566371681416	0.401944127748847	0.273393637086871	0.128550490661976	0.24401588101944	3	epcam_ntp
68	0.372566371681416	0.386922395627949	0.265829909939686	0.121092485688263	0.251473885993152	3	epcam_ntp
69	0.372566371681416	0.377661070662655	0.336121262504615	0.0415398081580405	0.331026563523375	3	epcam_ntp
70	0.372566371681416	0.387295610886277	0.314206204290241	0.0730894065960361	0.29947696508538	3	epcam_ntp
71	0.372566371681416	0.389325239018649	0.339048439013422	0.0502768000052266	0.322289571676189	3	epcam_ntp
72	0.372566371681416	0.378746474031495	0.329972308160362	0.048774165871133	0.323792205810283	3	epcam_ntp
73	0.372566371681416	0.39404848984994	0.263755410044677	0.130293079805263	0.242273291876153	3	epcam_ntp
74	0.372566371681416	0.387224955568388	0.335812440484051	0.0514125150843361	0.32115385659708	3	epcam_ntp
75	0.372566371681416	0.390291748746512	0.335996935682017	0.0542948130644955	0.31827155861692	3	epcam_ntp
76	0.372566371681416	0.398426908363988	0.288993269198539	0.109433639165449	0.263132732515967	3	epcam_ntp
77	0.372566371681416	0.383615044268754	0.362845931228971	0.0207691130397836	0.351797258641632	3	epcam_ntp
78	0.372566371681416	0.392248578172389	0.291900571686142	0.100348006486248	0.272218365195168	3	epcam_ntp
79	0.372566371681416	0.379272842652158	0.294588149291363	0.0846846933607945	0.287881678320621	3	epcam_ntp
80	0.372566371681416	0.380425970039019	0.224249017311945	0.156176952727074	0.216389418954342	3	epcam_ntp
81	0.372566371681416	0.394323600916584	0.233126582781915	0.161197018134668	0.211369353546748	3	epcam_ntp
82	0.372566371681416	0.386621967883747	0.315916903672075	0.0707050642116722	0.301861307469744	3	epcam_ntp
83	0.372566371681416	0.385050580944627	0.319440611809789	0.0656099691348381	0.306956402546578	3	epcam_ntp
84	0.372566371681416	0.377466783058826	0.266803418803419	0.110663364255407	0.261903007426009	3	epcam_ntp
85	0.372566371681416	0.403598361163347	0.234579772261918	0.16901858890143	0.203547782779986	3	epcam_ntp
86	0.372566371681416	0.391983053956359	0.351265721585569	0.0407173323707899	0.331849039310626	3	epcam_ntp
87	0.372566371681416	0.384220428046603	0.326411665946086	0.0578087621005168	0.314757609580899	3	epcam_ntp
88	0.372566371681416	0.398756205471878	0.208811144439949	0.189945061031929	0.182621310649487	3	epcam_ntp
89	0.372566371681416	0.381977927659194	0.297395572272218	0.0845823553869762	0.28798401629444	3	epcam_ntp
90	0.372566371681416	0.386895565498634	0.250850209660833	0.136045355837801	0.236521015843615	3	epcam_ntp
91	0.372566371681416	0.381068167352416	0.370301505596689	0.0107666617557269	0.361799709925689	3	epcam_ntp
92	0.372566371681416	0.388193339368461	0.305906069924202	0.0822872694442596	0.290279102237156	3	epcam_ntp
93	0.372566371681416	0.391168770178488	0.298905412639914	0.0922633575385743	0.280303014142842	3	epcam_ntp
94	0.372566371681416	0.405366837610671	0.25954943703362	0.14581740057705	0.226748971104365	3	epcam_ntp
95	0.372566371681416	0.39926033326278	0.336080839546571	0.0631794937162096	0.309386877965206	3	epcam_ntp
96	0.372566371681416	0.388290206672372	0.326442636322456	0.0618475703499154	0.3107188013315	3	epcam_ntp
97	0.372566371681416	0.393451250382386	0.28914861068801	0.104302639694376	0.26826373198704	3	epcam_ntp
98	0.372566371681416	0.391734713010831	0.321143618277462	0.0705910947333692	0.301975276948047	3	epcam_ntp
99	0.372566371681416	0.369733623819472	0.363549148341114	0.00618447547835804	0.366381896203058	3	epcam_ntp
100	0.372566371681416	0.395807995533119	0.289139159491522	0.106668836041597	0.265897535639819	3	epcam_ntp
1	0.372566371681416	0.385088670724465	0.314054152058481	0.0710345186659845	0.301531853015431	4	epcam_ntp
2	0.372566371681416	0.393761450256033	0.254061164947379	0.139700285308654	0.232866086372762	4	epcam_ntp
3	0.372566371681416	0.385234251232921	0.264751997036398	0.120482254196523	0.252084117484893	4	epcam_ntp
4	0.372566371681416	0.394532259860734	0.259162410034756	0.135369849825978	0.237196521855438	4	epcam_ntp
5	0.372566371681416	0.383792710814205	0.299769647174254	0.0840230636399509	0.288543308041465	4	epcam_ntp
6	0.372566371681416	0.385374557016852	0.269352948633845	0.116021608383007	0.256544763298409	4	epcam_ntp
7	0.372566371681416	0.386734119991477	0.307497413906644	0.0792367060848326	0.293329665596583	4	epcam_ntp
8	0.372566371681416	0.38784723655604	0.285805900078012	0.102041336478028	0.270525035203388	4	epcam_ntp
9	0.372566371681416	0.378827556091932	0.331286021706854	0.0475415343850779	0.325024837296338	4	epcam_ntp
10	0.372566371681416	0.376112005811222	0.299948788885347	0.0761632169258746	0.296403154755541	4	epcam_ntp
11	0.372566371681416	0.385552716651616	0.295423169485625	0.0901295471659909	0.282436824515425	4	epcam_ntp
12	0.372566371681416	0.392661395433371	0.266780512151445	0.125880883281926	0.24668548839949	4	epcam_ntp
13	0.372566371681416	0.383128343604931	0.31788840762071	0.0652399359842206	0.307326435697195	4	epcam_ntp
14	0.372566371681416	0.385722376171108	0.276965745257417	0.108756630913691	0.263809740767725	4	epcam_ntp
15	0.372566371681416	0.401760837289116	0.210162350827033	0.191598486462082	0.180967885219334	4	epcam_ntp
16	0.372566371681416	0.392251089962284	0.260448527216358	0.131802562745926	0.24076380893549	4	epcam_ntp
17	0.372566371681416	0.395070729109599	0.295843728103857	0.0992270010057412	0.273339370675675	4	epcam_ntp
18	0.372566371681416	0.382210787780122	0.286622669248852	0.0955881185312695	0.276978253150146	4	epcam_ntp
19	0.372566371681416	0.380012626861154	0.343586529746711	0.0364260971144427	0.336140274566973	4	epcam_ntp
20	0.372566371681416	0.390920511137171	0.284432482656747	0.106488028480424	0.266078343200992	4	epcam_ntp
21	0.372566371681416	0.390916351770971	0.282904593435998	0.108011758334973	0.264554613346443	4	epcam_ntp
22	0.372566371681416	0.388594843120892	0.298655329077788	0.0899395140431046	0.282626857638311	4	epcam_ntp
23	0.372566371681416	0.375602035983827	0.292739846890135	0.0828621890936926	0.289704182587723	4	epcam_ntp
24	0.372566371681416	0.388098332960623	0.285602281791332	0.10249605116929	0.270070320512125	4	epcam_ntp
25	0.372566371681416	0.379436949749077	0.322898991622417	0.0565379581266593	0.316028413554756	4	epcam_ntp
26	0.372566371681416	0.392569146854768	0.315516511616941	0.0770526352378273	0.295513736443588	4	epcam_ntp
27	0.372566371681416	0.38818243696369	0.328383949632969	0.0597984873307206	0.312767884350695	4	epcam_ntp
28	0.372566371681416	0.380094368429672	0.312095402831127	0.0679989655985445	0.304567406082871	4	epcam_ntp
29	0.372566371681416	0.385291549477034	0.29376831928677	0.0915232301902639	0.281043141491152	4	epcam_ntp
30	0.372566371681416	0.385293710031958	0.348160888594554	0.0371328214374035	0.335433550244012	4	epcam_ntp
31	0.372566371681416	0.38322338803584	0.268483991245824	0.114739396790016	0.2578269748914	4	epcam_ntp
32	0.372566371681416	0.38636445342439	0.265148978278096	0.121215475146294	0.251350896535122	4	epcam_ntp
33	0.372566371681416	0.385517213961694	0.286889368767901	0.0986278451937932	0.273938526487623	4	epcam_ntp
34	0.372566371681416	0.393000909240813	0.300034306537105	0.092966602703708	0.279599768977708	4	epcam_ntp
35	0.372566371681416	0.383350138226524	0.335127465327443	0.0482226728990805	0.324343698782335	4	epcam_ntp
36	0.372566371681416	0.38148566745785	0.294316409674675	0.0871692577831743	0.285397113898242	4	epcam_ntp
37	0.372566371681416	0.388911949950695	0.283141411355483	0.105770538595212	0.266795833086204	4	epcam_ntp
38	0.372566371681416	0.386448069204093	0.2934654919941	0.0929825772099933	0.279583794471423	4	epcam_ntp
39	0.372566371681416	0.38257811885132	0.240776072036525	0.141802046814795	0.230764324866621	4	epcam_ntp
40	0.372566371681416	0.387787579698225	0.270919614159366	0.116867965538859	0.255698406142556	4	epcam_ntp
41	0.372566371681416	0.38906580597278	0.245716296510952	0.143349509461828	0.229216862219588	4	epcam_ntp
42	0.372566371681416	0.388769436818808	0.283510675024137	0.105258761794671	0.267307609886745	4	epcam_ntp
43	0.372566371681416	0.386831729417762	0.263177905568392	0.12365382384937	0.248912547832046	4	epcam_ntp
44	0.372566371681416	0.39146551597369	0.297718849921691	0.0937466660519992	0.278819705629417	4	epcam_ntp
45	0.372566371681416	0.388270018741029	0.290125589371445	0.0981444293695845	0.274421942311831	4	epcam_ntp
46	0.372566371681416	0.394464134865333	0.316528023712216	0.0779361111531177	0.294630260528298	4	epcam_ntp
47	0.372566371681416	0.373999483996651	0.322294033163598	0.0517054508330531	0.320860920848363	4	epcam_ntp
48	0.372566371681416	0.391228748357096	0.285597901609378	0.105630846747718	0.266935524933698	4	epcam_ntp
49	0.372566371681416	0.387237141872376	0.234838464005131	0.152398677867245	0.220167693814171	4	epcam_ntp
50	0.372566371681416	0.38112040926621	0.370864877756271	0.0102555315099386	0.362310840171477	4	epcam_ntp
51	0.372566371681416	0.38090199070982	0.304401128407681	0.0765008623021387	0.296065509379277	4	epcam_ntp
52	0.372566371681416	0.390181424969912	0.341949845293356	0.0482315796765556	0.32433479200486	4	epcam_ntp
53	0.372566371681416	0.382454529182278	0.300531175457266	0.0819233537250115	0.290643017956404	4	epcam_ntp
54	0.372566371681416	0.386309331018157	0.333114490298155	0.0531948407200015	0.319371530961414	4	epcam_ntp
55	0.372566371681416	0.380975981075054	0.286187419869689	0.0947885612053641	0.277777810476052	4	epcam_ntp
56	0.372566371681416	0.388943159357585	0.303762629517879	0.0851805298397069	0.287385841841709	4	epcam_ntp
57	0.372566371681416	0.379443456546401	0.283553240103708	0.0958902164426925	0.276676155238723	4	epcam_ntp
58	0.372566371681416	0.386865540941743	0.301910767222945	0.0849547737187986	0.287611597962617	4	epcam_ntp
59	0.372566371681416	0.384388516337889	0.330056832574158	0.0543316837637308	0.318234687917685	4	epcam_ntp
60	0.372566371681416	0.39287495541158	0.267265552355166	0.125609403056415	0.246956968625001	4	epcam_ntp
61	0.372566371681416	0.378737348979535	0.256848796756053	0.121888552223482	0.250677819457934	4	epcam_ntp
62	0.372566371681416	0.391665773398582	0.313407416546924	0.0782583568516582	0.294308014829758	4	epcam_ntp
63	0.372566371681416	0.384474494672903	0.345143946095033	0.03933054857787	0.333235823103546	4	epcam_ntp
64	0.372566371681416	0.391283367240274	0.242357094719922	0.148926272520352	0.223640099161064	4	epcam_ntp
65	0.372566371681416	0.378427580838493	0.33846632195672	0.0399612588817729	0.332605112799643	4	epcam_ntp
66	0.372566371681416	0.394598397132877	0.237650013372828	0.156948383760049	0.215617987921367	4	epcam_ntp
67	0.372566371681416	0.386923472230915	0.289284688084502	0.0976387841464132	0.274927587535003	4	epcam_ntp
68	0.372566371681416	0.384426809176859	0.318316847597367	0.0661099615794916	0.306456410101924	4	epcam_ntp
69	0.372566371681416	0.375108868200024	0.311096543961526	0.0640123242384986	0.308554047442917	4	epcam_ntp
70	0.372566371681416	0.388414833780177	0.29741386365728	0.0910009701228969	0.281565401558519	4	epcam_ntp
71	0.372566371681416	0.381860630586841	0.303695194789274	0.0781654357975668	0.294400935883849	4	epcam_ntp
72	0.372566371681416	0.38119514759739	0.29064425656507	0.0905508910323198	0.282015480649096	4	epcam_ntp
73	0.372566371681416	0.399115001113354	0.26747619776694	0.131638803346414	0.240927568335002	4	epcam_ntp
74	0.372566371681416	0.380032883369202	0.350065170292121	0.0299677130770803	0.342598658604335	4	epcam_ntp
75	0.372566371681416	0.385388381491604	0.268159277096825	0.117229104394778	0.255337267286637	4	epcam_ntp
76	0.372566371681416	0.388036159405199	0.287618913771615	0.100417245633584	0.272149126047832	4	epcam_ntp
77	0.372566371681416	0.383946789232012	0.320749746770237	0.0631970424617744	0.309369329219641	4	epcam_ntp
78	0.372566371681416	0.387219482706076	0.295584443012331	0.0916350396937449	0.280931331987671	4	epcam_ntp
79	0.372566371681416	0.386074980913955	0.272780501089325	0.113294479824631	0.259271891856785	4	epcam_ntp
80	0.372566371681416	0.376487949131484	0.262908844728904	0.11357910440258	0.258987267278836	4	epcam_ntp
81	0.372566371681416	0.381739986016332	0.284110508835905	0.0976294771804279	0.274936894500988	4	epcam_ntp
82	0.372566371681416	0.379343978148923	0.305215517813756	0.0741284603351672	0.298437911346249	4	epcam_ntp
83	0.372566371681416	0.379830634820319	0.31256184949886	0.0672687853214587	0.305297586359957	4	epcam_ntp
84	0.372566371681416	0.382474388175002	0.270875440341495	0.111598947833507	0.260967423847909	4	epcam_ntp
85	0.372566371681416	0.385208953976955	0.347426667639747	0.0377822863372075	0.334784085344208	4	epcam_ntp
86	0.372566371681416	0.386263581540635	0.335545146018441	0.0507184355221938	0.321847936159222	4	epcam_ntp
87	0.372566371681416	0.382495201419748	0.327698985236755	0.0547962161829934	0.317770155498422	4	epcam_ntp
88	0.372566371681416	0.389850949562207	0.304022488789869	0.085828460772338	0.286737910909078	4	epcam_ntp
89	0.372566371681416	0.387507659019644	0.338417210476478	0.0490904485431664	0.323475923138249	4	epcam_ntp
90	0.372566371681416	0.391051674533286	0.260457201472661	0.130594473060625	0.241971898620791	4	epcam_ntp
91	0.372566371681416	0.382050619316152	0.337168192560166	0.044882426755986	0.32768394492543	4	epcam_ntp
92	0.372566371681416	0.388534252052179	0.288352152753732	0.100182099298447	0.272384272382969	4	epcam_ntp
93	0.372566371681416	0.390161906062723	0.333903941326605	0.0562579647361185	0.316308406945297	4	epcam_ntp
94	0.372566371681416	0.375749583080925	0.269165857525456	0.106583725555469	0.265982646125946	4	epcam_ntp
95	0.372566371681416	0.395631650572834	0.298203923831735	0.0974277267410988	0.275138644940317	4	epcam_ntp
96	0.372566371681416	0.381596534162611	0.315470520560812	0.0661260136017993	0.306440358079617	4	epcam_ntp
97	0.372566371681416	0.38103670141846	0.296275442351527	0.0847612590669331	0.287805112614483	4	epcam_ntp
98	0.372566371681416	0.386602555649478	0.339038157058866	0.0475643985906123	0.325001973090804	4	epcam_ntp
99	0.372566371681416	0.376032832887686	0.32337008857303	0.0526627443146559	0.31990362736676	4	epcam_ntp
100	0.372566371681416	0.380409798806383	0.307398539062281	0.0730112597441017	0.299555111937314	4	epcam_ntp
1	0.372566371681416	0.38557565435429	0.291363294293077	0.0942123600612133	0.278354011620203	5	epcam_ntp
2	0.372566371681416	0.381869096436808	0.312728836624674	0.069140259812134	0.303426111869282	5	epcam_ntp
3	0.372566371681416	0.377001764433695	0.333298289498841	0.0437034749348544	0.328862896746561	5	epcam_ntp
4	0.372566371681416	0.384013886714101	0.297664251546692	0.0863496351674088	0.286216736514007	5	epcam_ntp
5	0.372566371681416	0.388195520888031	0.286087427891131	0.102108092996901	0.270458278684515	5	epcam_ntp
6	0.372566371681416	0.383815333861848	0.260383103361875	0.123432230499974	0.249134141181442	5	epcam_ntp
7	0.372566371681416	0.382209305108525	0.329730580052864	0.0524787250556605	0.320087646625755	5	epcam_ntp
8	0.372566371681416	0.379865396720974	0.319178027934021	0.0606873687869533	0.311879002894463	5	epcam_ntp
9	0.372566371681416	0.377341913133058	0.363448124189004	0.0138937889440543	0.358672582737362	5	epcam_ntp
10	0.372566371681416	0.380705248815807	0.312765777807437	0.0679394710083702	0.304626900673046	5	epcam_ntp
11	0.372566371681416	0.378218883798164	0.327496474849325	0.0507224089488389	0.321843962732577	5	epcam_ntp
12	0.372566371681416	0.388100439268398	0.313074529087938	0.0750259101804597	0.297540461500956	5	epcam_ntp
13	0.372566371681416	0.380935479523628	0.358073881676037	0.0228615978475912	0.349704773833825	5	epcam_ntp
14	0.372566371681416	0.38220090605677	0.283307885997657	0.0988930200591138	0.273673351622302	5	epcam_ntp
15	0.372566371681416	0.384849586995556	0.298565659413268	0.0862839275822874	0.286282444099128	5	epcam_ntp
16	0.372566371681416	0.381501659348741	0.313432539675199	0.0680691196735415	0.304497252007874	5	epcam_ntp
17	0.372566371681416	0.382367026702209	0.304931567211298	0.0774354594909112	0.295130912190505	5	epcam_ntp
18	0.372566371681416	0.381995752980652	0.33168307144115	0.0503126815395022	0.322253690141914	5	epcam_ntp
19	0.372566371681416	0.381552106265292	0.342039904720102	0.0395122015451896	0.333054170136226	5	epcam_ntp
20	0.372566371681416	0.385816326162466	0.283517813578142	0.102298512584324	0.270267859097092	5	epcam_ntp
21	0.372566371681416	0.37905532018027	0.241920679552585	0.137134640627684	0.235431731053732	5	epcam_ntp
22	0.372566371681416	0.385430947798412	0.295603276436018	0.089827671362394	0.282738700319022	5	epcam_ntp
23	0.372566371681416	0.376758878345016	0.294131087473913	0.0826277908711033	0.289938580810312	5	epcam_ntp
24	0.372566371681416	0.389202180200147	0.267386480133175	0.121815700066972	0.250750671614444	5	epcam_ntp
25	0.372566371681416	0.382644159840163	0.274952239245027	0.107691920595136	0.26487445108628	5	epcam_ntp
26	0.372566371681416	0.388625256700127	0.292695038627224	0.0959302180729031	0.276636153608513	5	epcam_ntp
27	0.372566371681416	0.382757065065246	0.271791261313601	0.110965803751646	0.26160056792977	5	epcam_ntp
28	0.372566371681416	0.378139913841072	0.302160738298227	0.0759791755428453	0.296587196138571	5	epcam_ntp
29	0.372566371681416	0.376389331587516	0.328697431501582	0.0476919000859345	0.324874471595481	5	epcam_ntp
30	0.372566371681416	0.380170729929667	0.338154371465782	0.0420163584638845	0.330550013217531	5	epcam_ntp
31	0.372566371681416	0.375671900722749	0.291270264872369	0.08440163585038	0.288164735831036	5	epcam_ntp
32	0.372566371681416	0.379192284710285	0.304423871404149	0.0747684133061355	0.29779795837528	5	epcam_ntp
33	0.372566371681416	0.394273507863423	0.220186864928758	0.174086642934665	0.19847972874675	5	epcam_ntp
34	0.372566371681416	0.393715709588619	0.259869724090537	0.133845985498082	0.238720386183334	5	epcam_ntp
35	0.372566371681416	0.385874888498426	0.302331888145561	0.0835430003528644	0.289023371328551	5	epcam_ntp
36	0.372566371681416	0.376634476590612	0.305727801379241	0.0709066752113713	0.301659696470044	5	epcam_ntp
37	0.372566371681416	0.386755754702727	0.245484366017949	0.141271388684778	0.231294982996638	5	epcam_ntp
38	0.372566371681416	0.37963184157863	0.264861179595216	0.114770661983413	0.257795709698002	5	epcam_ntp
39	0.372566371681416	0.379814035715015	0.296385407407723	0.0834286283072923	0.289137743374124	5	epcam_ntp
40	0.372566371681416	0.382239460042702	0.314088739104277	0.0681507209384244	0.304415650742991	5	epcam_ntp
41	0.372566371681416	0.385681993204303	0.249746066496487	0.135935926707816	0.2366304449736	5	epcam_ntp
42	0.372566371681416	0.389529656124539	0.231851822784603	0.157677833339937	0.214888538341479	5	epcam_ntp
43	0.372566371681416	0.380789388381065	0.292105285419046	0.0886841029620196	0.283882268719396	5	epcam_ntp
44	0.372566371681416	0.381052587149696	0.330552407375676	0.0505001797740202	0.322066191907396	5	epcam_ntp
45	0.372566371681416	0.38324877239812	0.28403403405406	0.0992147383440594	0.273351633337356	5	epcam_ntp
46	0.372566371681416	0.388604123110261	0.287575817821782	0.101028305288479	0.271538066392937	5	epcam_ntp
47	0.372566371681416	0.377126387334731	0.270710756560067	0.106415630774663	0.266150740906752	5	epcam_ntp
48	0.372566371681416	0.386883699695711	0.323517862025682	0.0633658376700292	0.309200534011387	5	epcam_ntp
49	0.372566371681416	0.37890082485802	0.243068518480514	0.135832306377506	0.23673406530391	5	epcam_ntp
50	0.372566371681416	0.379138257003268	0.254130893895581	0.125007363107687	0.247559008573729	5	epcam_ntp
51	0.372566371681416	0.37671895364872	0.326858677951248	0.049860275697472	0.322706095983944	5	epcam_ntp
52	0.372566371681416	0.381071993578434	0.29599130300004	0.0850806905783938	0.287485681103022	5	epcam_ntp
53	0.372566371681416	0.377875249029835	0.322483333841963	0.0553919151878715	0.317174456493544	5	epcam_ntp
54	0.372566371681416	0.381067865706244	0.311812326630713	0.0692555390755313	0.303310832605884	5	epcam_ntp
55	0.372566371681416	0.382608153127987	0.229998189204876	0.152609963923111	0.219956407758305	5	epcam_ntp
56	0.372566371681416	0.384654289172937	0.334928936718766	0.0497253524541703	0.322841019227246	5	epcam_ntp
57	0.372566371681416	0.372464104006011	0.281268856741655	0.0911952472643562	0.28137112441706	5	epcam_ntp
58	0.372566371681416	0.380148514641002	0.318186288491265	0.0619622261497373	0.310604145531678	5	epcam_ntp
59	0.372566371681416	0.387732855005504	0.290063362771031	0.0976694922344734	0.274896879446942	5	epcam_ntp
60	0.372566371681416	0.386149615230518	0.282850479154197	0.103299136076321	0.269267235605095	5	epcam_ntp
61	0.372566371681416	0.376722795368575	0.306695531555662	0.0700272638129129	0.302539107868503	5	epcam_ntp
62	0.372566371681416	0.382514421616712	0.293587374157591	0.0889270474591204	0.283639324222295	5	epcam_ntp
63	0.372566371681416	0.384923848801378	0.306871106718774	0.0780527420826038	0.294513629598812	5	epcam_ntp
64	0.372566371681416	0.381271101337482	0.200310306495248	0.180960794842234	0.191605576839181	5	epcam_ntp
65	0.372566371681416	0.37743790560772	0.311021220214541	0.0664166853931794	0.306149686288236	5	epcam_ntp
66	0.372566371681416	0.377564379631515	0.286434961699266	0.0911294179322487	0.281436953749167	5	epcam_ntp
67	0.372566371681416	0.379247254698384	0.271808541024411	0.107438713673974	0.265127658007442	5	epcam_ntp
68	0.372566371681416	0.378795290053507	0.280477192969477	0.0983180970840296	0.274248274597386	5	epcam_ntp
69	0.372566371681416	0.376894991927742	0.29140795371256	0.085487038215182	0.287079333466234	5	epcam_ntp
70	0.372566371681416	0.382992650180588	0.311227998794629	0.0717646513859593	0.300801720295457	5	epcam_ntp
71	0.372566371681416	0.379483967477156	0.270440764627622	0.109043202849534	0.263523168831882	5	epcam_ntp
72	0.372566371681416	0.377419689193256	0.325482461429492	0.051937227763764	0.320629143917652	5	epcam_ntp
73	0.372566371681416	0.389253605561756	0.315389255067159	0.0738643504945966	0.298702021186819	5	epcam_ntp
74	0.372566371681416	0.380764017094912	0.320691757646874	0.060072259448038	0.312494112233378	5	epcam_ntp
75	0.372566371681416	0.38431109518793	0.305685769114154	0.0786253260737764	0.293941045607639	5	epcam_ntp
76	0.372566371681416	0.388858582462635	0.280818538881188	0.108040043581446	0.264526328099969	5	epcam_ntp
77	0.372566371681416	0.383499177658318	0.315783028800403	0.0677161488579151	0.304850222823501	5	epcam_ntp
78	0.372566371681416	0.386518762387669	0.303949607317441	0.0825691550702283	0.289997216611188	5	epcam_ntp
79	0.372566371681416	0.384521980362556	0.316440142699935	0.0680818376626217	0.304484534018794	5	epcam_ntp
80	0.372566371681416	0.380775559676497	0.209498090257721	0.171277469418776	0.20128890226264	5	epcam_ntp
81	0.372566371681416	0.377309392837776	0.295264675856801	0.0820447169809755	0.29052165470044	5	epcam_ntp
82	0.372566371681416	0.381649916115743	0.320179744126324	0.0614701719894193	0.311096199691996	5	epcam_ntp
83	0.372566371681416	0.378613091279754	0.288799993033266	0.0898130982464874	0.282753273434928	5	epcam_ntp
84	0.372566371681416	0.37724658326826	0.315484677848264	0.0617619054199963	0.31080446626142	5	epcam_ntp
85	0.372566371681416	0.382568611149933	0.271648293915312	0.11092031723462	0.261646054446795	5	epcam_ntp
86	0.372566371681416	0.38486491081051	0.321401458554471	0.0634634522560396	0.309102919425376	5	epcam_ntp
87	0.372566371681416	0.383891162715324	0.291629213064441	0.0922619496508837	0.280304422030532	5	epcam_ntp
88	0.372566371681416	0.384217464215832	0.277726799842458	0.106490664373374	0.266075707308041	5	epcam_ntp
89	0.372566371681416	0.37511581863095	0.288855261244787	0.0862605573861635	0.286305814295252	5	epcam_ntp
90	0.372566371681416	0.39306886112587	0.207141582030125	0.185927279095745	0.186639092585671	5	epcam_ntp
91	0.372566371681416	0.379506805997791	0.308080421726711	0.0714263842710797	0.301139987410336	5	epcam_ntp
92	0.372566371681416	0.382290456959801	0.295877829875672	0.0864126270841282	0.286153744597288	5	epcam_ntp
93	0.372566371681416	0.381341411141293	0.340765923543051	0.0405754875982414	0.331990884083174	5	epcam_ntp
94	0.372566371681416	0.379142262044227	0.238759021767397	0.14038324027683	0.232183131404586	5	epcam_ntp
95	0.372566371681416	0.386504291438366	0.357517976223587	0.028986315214779	0.343580056466637	5	epcam_ntp
96	0.372566371681416	0.379791304679696	0.334887604020784	0.0449037006589122	0.327662671022504	5	epcam_ntp
97	0.372566371681416	0.381073614893227	0.268631374079548	0.112442240813679	0.260124130867737	5	epcam_ntp
98	0.372566371681416	0.378710500230126	0.290534883668042	0.0881756165620836	0.284390755119332	5	epcam_ntp
99	0.372566371681416	0.374350450042637	0.379503274532344	-0.00515282448970722	0.377719196171123	5	epcam_ntp
100	0.372566371681416	0.379187728798008	0.317104434189778	0.0620832946082299	0.310483077073186	5	epcam_ntp
1	0.372566371681416	0.387435990764081	0.25418841170962	0.133247579054461	0.239318792626955	6	epcam_ntp
2	0.372566371681416	0.379881938130133	0.287774124046043	0.0921078140840896	0.280458557597326	6	epcam_ntp
3	0.372566371681416	0.379189532598562	0.309309834019979	0.0698796985785834	0.302686673102832	6	epcam_ntp
4	0.372566371681416	0.384540881542134	0.278169893227989	0.106370988314144	0.266195383367271	6	epcam_ntp
5	0.372566371681416	0.38400921680181	0.282159916252493	0.101849300549317	0.270717071132099	6	epcam_ntp
6	0.372566371681416	0.384469106992262	0.222570732675755	0.161898374316506	0.21066799736491	6	epcam_ntp
7	0.372566371681416	0.380136836288917	0.377942390474863	0.0021944458140537	0.370371925867362	6	epcam_ntp
8	0.372566371681416	0.382808749494582	0.301353475119395	0.0814552743751877	0.291111097306228	6	epcam_ntp
9	0.372566371681416	0.381925746097969	0.342149166423197	0.0397765796747716	0.332789792006644	6	epcam_ntp
10	0.372566371681416	0.379846950294935	0.324220576354811	0.0556263739401242	0.316939997741292	6	epcam_ntp
11	0.372566371681416	0.384245234627477	0.318996854925163	0.065248379702314	0.307317991979102	6	epcam_ntp
12	0.372566371681416	0.378863113466059	0.325628162381299	0.0532349510847603	0.319331420596655	6	epcam_ntp
13	0.372566371681416	0.381711922773648	0.268610062220767	0.113101860552881	0.259464511128535	6	epcam_ntp
14	0.372566371681416	0.379342874254083	0.304743350741467	0.0745995235126157	0.2979668481688	6	epcam_ntp
15	0.372566371681416	0.383957367034514	0.239382459121558	0.144574907912956	0.22799146376846	6	epcam_ntp
16	0.372566371681416	0.379526568964055	0.21087080252527	0.168655766438785	0.203910605242631	6	epcam_ntp
17	0.372566371681416	0.379357712516854	0.310427623230994	0.0689300892858606	0.303636282395555	6	epcam_ntp
18	0.372566371681416	0.376019945459014	0.321026847646184	0.0549930978128292	0.317573273868587	6	epcam_ntp
19	0.372566371681416	0.378698508515835	0.309900136919371	0.0687983715964633	0.303768000084953	6	epcam_ntp
20	0.372566371681416	0.38507115270336	0.285324524466818	0.0997466282365417	0.272819743444874	6	epcam_ntp
21	0.372566371681416	0.378481592423884	0.234992393714412	0.143489198709473	0.229077172971943	6	epcam_ntp
22	0.372566371681416	0.38387587601098	0.31555040451296	0.0683254714980203	0.304240900183396	6	epcam_ntp
23	0.372566371681416	0.374995472358896	0.290230889603343	0.0847645827555534	0.287801788925862	6	epcam_ntp
24	0.372566371681416	0.386725718052602	0.27922517691287	0.107500541139731	0.265065830541684	6	epcam_ntp
25	0.372566371681416	0.380374038939141	0.279388677253871	0.10098536168527	0.271581009996146	6	epcam_ntp
26	0.372566371681416	0.381388028800633	0.376245543260261	0.0051424855403715	0.367423886141044	6	epcam_ntp
27	0.372566371681416	0.376091497558169	0.314992895472666	0.0610986020855033	0.311467769595913	6	epcam_ntp
28	0.372566371681416	0.382915858080857	0.291670710063701	0.0912451480171555	0.28132122366426	6	epcam_ntp
29	0.372566371681416	0.379084289804466	0.337008623689185	0.0420756661152805	0.330490705566135	6	epcam_ntp
30	0.372566371681416	0.378171213514318	0.331807626888777	0.0463635866255402	0.326202785055876	6	epcam_ntp
31	0.372566371681416	0.379752198888402	0.282798587117214	0.0969536117711886	0.275612759910227	6	epcam_ntp
32	0.372566371681416	0.375115037493948	0.313092660057236	0.062022377436712	0.310543994244704	6	epcam_ntp
33	0.372566371681416	0.384887580913297	0.308565439905444	0.0763221410078526	0.296244230673563	6	epcam_ntp
34	0.372566371681416	0.380223783359212	0.260968345368574	0.119255437990638	0.253310933690778	6	epcam_ntp
35	0.372566371681416	0.381210101573734	0.274758205589701	0.106451895984032	0.266114475697383	6	epcam_ntp
36	0.372566371681416	0.378711161123811	0.2492593168105	0.129451844313311	0.243114527368105	6	epcam_ntp
37	0.372566371681416	0.385267608888759	0.275307664549746	0.109959944339014	0.262606427342402	6	epcam_ntp
38	0.372566371681416	0.380901640165721	0.288696205027227	0.0922054351384938	0.280360936542922	6	epcam_ntp
39	0.372566371681416	0.380933146411491	0.248729145006717	0.132204001404773	0.240362370276642	6	epcam_ntp
40	0.372566371681416	0.380723558786584	0.244095388916602	0.136628169869983	0.235938201811433	6	epcam_ntp
41	0.372566371681416	0.38148273361895	0.272879651520504	0.108603082098446	0.26396328958297	6	epcam_ntp
42	0.372566371681416	0.381476699898591	0.280336625627445	0.101140074271146	0.27142629741027	6	epcam_ntp
43	0.372566371681416	0.379412311332125	0.285044769331933	0.0943675420001923	0.278198829681224	6	epcam_ntp
44	0.372566371681416	0.378131200817371	0.341603967813859	0.0365272330035112	0.336039138677905	6	epcam_ntp
45	0.372566371681416	0.380761032796594	0.282552247385023	0.0982087854115702	0.274357586269846	6	epcam_ntp
46	0.372566371681416	0.383824728855311	0.360082804947883	0.0237419239074286	0.348824447773987	6	epcam_ntp
47	0.372566371681416	0.378050400171857	0.278065084218215	0.0999853159536427	0.272581055727773	6	epcam_ntp
48	0.372566371681416	0.380912151372706	0.360950496430101	0.0199616549426048	0.352604716738811	6	epcam_ntp
49	0.372566371681416	0.377309063929525	0.263656887303186	0.11365217662634	0.258914195055076	6	epcam_ntp
50	0.372566371681416	0.377568833463925	0.253139789262157	0.124429044201768	0.248137327479648	6	epcam_ntp
51	0.372566371681416	0.383417360407652	0.343755257943882	0.0396621024637704	0.332904269217645	6	epcam_ntp
52	0.372566371681416	0.381799587302569	0.356555740395658	0.0252438469069109	0.347322524774505	6	epcam_ntp
53	0.372566371681416	0.374604141038528	0.261576300188847	0.113027840849681	0.259538530831735	6	epcam_ntp
54	0.372566371681416	0.374711091753358	0.381390770929021	-0.00667967917566392	0.37924605085708	6	epcam_ntp
55	0.372566371681416	0.378464477185752	0.233715301148891	0.144749176036861	0.227817195644555	6	epcam_ntp
56	0.372566371681416	0.382630480943861	0.347218527978629	0.0354119529652316	0.337154418716184	6	epcam_ntp
57	0.372566371681416	0.38037442416651	0.27474638855814	0.10562803560837	0.266938336073046	6	epcam_ntp
58	0.372566371681416	0.379695541904898	0.32633562592991	0.0533599159749882	0.319206455706428	6	epcam_ntp
59	0.372566371681416	0.3816238509135	0.316753789260579	0.0648700616529203	0.307696310028496	6	epcam_ntp
60	0.372566371681416	0.380144142328612	0.290469015666917	0.0896751266616942	0.282891245019722	6	epcam_ntp
61	0.372566371681416	0.37674957284956	0.311439248401014	0.0653103244485457	0.30725604723287	6	epcam_ntp
62	0.372566371681416	0.384430756233837	0.33851687491881	0.0459138813150274	0.326652490366388	6	epcam_ntp
63	0.372566371681416	0.380990827587882	0.350060766361234	0.0309300612266476	0.341636310454768	6	epcam_ntp
64	0.372566371681416	0.383460721980385	0.223868290533602	0.159592431446783	0.212973940234633	6	epcam_ntp
65	0.372566371681416	0.378471002191771	0.264695394725035	0.113775607466736	0.25879076421468	6	epcam_ntp
66	0.372566371681416	0.37991683377272	0.285105410688224	0.0948114230844952	0.277754948596921	6	epcam_ntp
67	0.372566371681416	0.38435927333834	0.305830852596958	0.0785284207413821	0.294037950940034	6	epcam_ntp
68	0.372566371681416	0.377205469036328	0.335935801460478	0.0412696675758501	0.331296704105566	6	epcam_ntp
69	0.372566371681416	0.376198726207326	0.337205648828845	0.0389930773784812	0.333573294302935	6	epcam_ntp
70	0.372566371681416	0.380473290576567	0.317840170857279	0.0626331197192874	0.309933251962128	6	epcam_ntp
71	0.372566371681416	0.376445062194667	0.316839427836735	0.0596056343579315	0.312960737323484	6	epcam_ntp
72	0.372566371681416	0.379455214637232	0.323686388920623	0.055768825716609	0.316797545964807	6	epcam_ntp
73	0.372566371681416	0.380717856560002	0.319419040996074	0.0612988155639277	0.311267556117488	6	epcam_ntp
74	0.372566371681416	0.37680613918728	0.365635251332416	0.0111708878548643	0.361395483826552	6	epcam_ntp
75	0.372566371681416	0.382135244185384	0.314710007339757	0.0674252368456269	0.305141134835789	6	epcam_ntp
76	0.372566371681416	0.379199701301011	0.318303431815148	0.0608962694858626	0.311670102195553	6	epcam_ntp
77	0.372566371681416	0.378533733144103	0.319449936302769	0.0590837968413343	0.313482574840082	6	epcam_ntp
78	0.372566371681416	0.381481152081251	0.310503988088738	0.0709771639925134	0.301589207688902	6	epcam_ntp
79	0.372566371681416	0.380215843430949	0.318177627684871	0.0620382157460777	0.310528155935338	6	epcam_ntp
80	0.372566371681416	0.375228562690373	0.253623843117223	0.12160471957315	0.250961652108266	6	epcam_ntp
81	0.372566371681416	0.375815628372971	0.309860099781793	0.0659555285911778	0.306610843090238	6	epcam_ntp
82	0.372566371681416	0.377377809441041	0.315620027510247	0.0617577819307943	0.310808589750621	6	epcam_ntp
83	0.372566371681416	0.380851635076144	0.332448746940337	0.0484028881358075	0.324163483545608	6	epcam_ntp
84	0.372566371681416	0.381338836105886	0.259295134906523	0.122043701199363	0.250522670482053	6	epcam_ntp
85	0.372566371681416	0.381680491808682	0.29327335011227	0.0884071416964123	0.284159229985004	6	epcam_ntp
86	0.372566371681416	0.382271242483107	0.347638397911801	0.0346328445713061	0.33793352711011	6	epcam_ntp
87	0.372566371681416	0.37900719639757	0.359124996321485	0.0198822000760845	0.352684171605331	6	epcam_ntp
88	0.372566371681416	0.382332509740421	0.27111490671577	0.111217603024651	0.261348768656765	6	epcam_ntp
89	0.372566371681416	0.379575093063952	0.314444052065723	0.0651310409982289	0.307435330683187	6	epcam_ntp
90	0.372566371681416	0.379368770359507	0.274494701903024	0.104874068456484	0.267692303224932	6	epcam_ntp
91	0.372566371681416	0.376318517552569	0.340556842027356	0.0357616755252131	0.336804696156203	6	epcam_ntp
92	0.372566371681416	0.376065401369729	0.293131594173361	0.0829338071963676	0.289632564485048	6	epcam_ntp
93	0.372566371681416	0.380621913130866	0.296306079033194	0.0843158340976716	0.288250537583744	6	epcam_ntp
94	0.372566371681416	0.376771192146108	0.283393551422714	0.0933776407233947	0.279188730958021	6	epcam_ntp
95	0.372566371681416	0.384021948149486	0.311596886603726	0.0724250615457599	0.300141310135656	6	epcam_ntp
96	0.372566371681416	0.378604980959717	0.328573649969869	0.0500313309898482	0.322535040691568	6	epcam_ntp
97	0.372566371681416	0.383273607865982	0.302824577718307	0.0804490301476741	0.292117341533742	6	epcam_ntp
98	0.372566371681416	0.377647331218225	0.333916338656099	0.0437309925621268	0.328835379119289	6	epcam_ntp
99	0.372566371681416	0.378926185558505	0.336318298852501	0.0426078867060043	0.329958484975411	6	epcam_ntp
100	0.372566371681416	0.378984882067049	0.330614623110175	0.0483702589568735	0.324196112724542	6	epcam_ntp
1	0.372566371681416	0.379807368349356	0.267719334225344	0.112088034124012	0.260478337557404	7	epcam_ntp
2	0.372566371681416	0.381652277699622	0.291947057668963	0.0897052200306591	0.282861151650757	7	epcam_ntp
3	0.372566371681416	0.380300926222453	0.31107776949371	0.0692231567287436	0.303343214952672	7	epcam_ntp
4	0.372566371681416	0.381488768732432	0.271420199729143	0.110068569003289	0.262497802678127	7	epcam_ntp
5	0.372566371681416	0.378571726167792	0.308699275855695	0.0698724503120967	0.302693921369319	7	epcam_ntp
6	0.372566371681416	0.379523175953538	0.295894219657636	0.0836289562959025	0.288937415385513	7	epcam_ntp
7	0.372566371681416	0.378650651754083	0.321442177225759	0.0572084745283241	0.315357897153092	7	epcam_ntp
8	0.372566371681416	0.379596134565018	0.301027704996995	0.0785684295680232	0.293997942113393	7	epcam_ntp
9	0.372566371681416	0.376729465107031	0.273601483156196	0.103127981950835	0.269438389730581	7	epcam_ntp
10	0.372566371681416	0.377794928908759	0.27898383387709	0.0988110950316689	0.273755276649747	7	epcam_ntp
11	0.372566371681416	0.379854934126783	0.293342282125721	0.0865126520010618	0.286053719680354	7	epcam_ntp
12	0.372566371681416	0.380465534728663	0.361938765667016	0.0185267690616479	0.354039602619768	7	epcam_ntp
13	0.372566371681416	0.375550591255408	0.29573192004769	0.0798186712077184	0.292747700473697	7	epcam_ntp
14	0.372566371681416	0.38057978824273	0.29992254884535	0.0806572393973807	0.291909132284035	7	epcam_ntp
15	0.372566371681416	0.379891775987867	0.263844560212475	0.116047215775392	0.256519155906024	7	epcam_ntp
16	0.372566371681416	0.381920105910815	0.22325458401519	0.158665521895625	0.213900849785791	7	epcam_ntp
17	0.372566371681416	0.377695240050986	0.308742216466485	0.0689530235845001	0.303613348096916	7	epcam_ntp
18	0.372566371681416	0.378197176995015	0.343913968263259	0.0342832087317557	0.33828316294966	7	epcam_ntp
19	0.372566371681416	0.377575451275664	0.373883403319782	0.00369204795588246	0.368874323725533	7	epcam_ntp
20	0.372566371681416	0.378522315471223	0.312244676090846	0.0662776393803764	0.306288732301039	7	epcam_ntp
21	0.372566371681416	0.376938671598555	0.21396565247297	0.162973019125585	0.209593352555831	7	epcam_ntp
22	0.372566371681416	0.380308395301178	0.328204304831724	0.0521040904694536	0.320462281211962	7	epcam_ntp
23	0.372566371681416	0.376127011021989	0.263398009696923	0.112729001325066	0.25983737035635	7	epcam_ntp
24	0.372566371681416	0.386444333661803	0.245771296088539	0.140673037573264	0.231893334108152	7	epcam_ntp
25	0.372566371681416	0.378659622995003	0.311434650694991	0.0672249723000127	0.305341399381403	7	epcam_ntp
26	0.372566371681416	0.384324392962393	0.286872565382336	0.0974518275800566	0.275114544101359	7	epcam_ntp
27	0.372566371681416	0.378998654734862	0.310526816443701	0.0684718382911612	0.304094533390255	7	epcam_ntp
28	0.372566371681416	0.379088495819625	0.322826590634353	0.0562619051852722	0.316304466496144	7	epcam_ntp
29	0.372566371681416	0.374643311525614	0.346778034809194	0.0278652767164205	0.344701094964995	7	epcam_ntp
30	0.372566371681416	0.379951583727848	0.35091644563865	0.0290351380891973	0.343531233592218	7	epcam_ntp
31	0.372566371681416	0.37480710330943	0.315756609302727	0.0590504940067031	0.313515877674713	7	epcam_ntp
32	0.372566371681416	0.380823969299081	0.29280077457773	0.0880231947213508	0.284543176960065	7	epcam_ntp
33	0.372566371681416	0.380140838947292	0.309074151485104	0.0710666874621881	0.301499684219228	7	epcam_ntp
34	0.372566371681416	0.38236214631301	0.283435580849295	0.0989265654637158	0.2736398062177	7	epcam_ntp
35	0.372566371681416	0.377353189787005	0.281373698260731	0.0959794915262736	0.276586880155142	7	epcam_ntp
36	0.372566371681416	0.38060552005026	0.29178503104526	0.0888204890049993	0.283745882676416	7	epcam_ntp
37	0.372566371681416	0.382435786304072	0.28995608916224	0.0924796971418321	0.280086674539584	7	epcam_ntp
38	0.372566371681416	0.379193790274608	0.301991734816096	0.0772020554585118	0.295364316222904	7	epcam_ntp
39	0.372566371681416	0.379473559663141	0.342403124102976	0.0370704355601645	0.335495936121251	7	epcam_ntp
40	0.372566371681416	0.379548902220761	0.279769879545404	0.0997790226753572	0.272787349006059	7	epcam_ntp
41	0.372566371681416	0.372650380604688	0.321404969393031	0.0512454112116561	0.32132096046976	7	epcam_ntp
42	0.372566371681416	0.378349192453801	0.270268878837244	0.108080313616557	0.264486058064859	7	epcam_ntp
43	0.372566371681416	0.379995795986524	0.322316668403338	0.0576791275831863	0.31488724409823	7	epcam_ntp
44	0.372566371681416	0.376106327371842	0.326901699881839	0.0492046274900031	0.323361744191413	7	epcam_ntp
45	0.372566371681416	0.37925997502906	0.328912552870081	0.050347422158979	0.322218949522437	7	epcam_ntp
46	0.372566371681416	0.384755777505092	0.368745813024446	0.0160099644806455	0.35655640720077	7	epcam_ntp
47	0.372566371681416	0.377693155548115	0.318590425321149	0.0591027302269662	0.31346364145445	7	epcam_ntp
48	0.372566371681416	0.377474400387816	0.350726061828841	0.0267483385589746	0.345818033122441	7	epcam_ntp
49	0.372566371681416	0.373040400626249	0.315681815548019	0.0573585850782292	0.315207786603187	7	epcam_ntp
50	0.372566371681416	0.3753280756909	0.279246920159939	0.0960811555309616	0.276485216150454	7	epcam_ntp
51	0.372566371681416	0.377661458097059	0.348056951213441	0.0296045068836178	0.342961864797798	7	epcam_ntp
52	0.372566371681416	0.379513908818311	0.344176413182793	0.0353374956355177	0.337228876045898	7	epcam_ntp
53	0.372566371681416	0.381946821434124	0.310637326398618	0.0713094950355067	0.301256876645909	7	epcam_ntp
54	0.372566371681416	0.376687678232164	0.30166270513179	0.0750249731003733	0.297541398581043	7	epcam_ntp
55	0.372566371681416	0.379526030518515	0.248032550275724	0.131493480242791	0.241072891438624	7	epcam_ntp
56	0.372566371681416	0.377857151657186	0.359974263749142	0.0178828879080443	0.354683483773372	7	epcam_ntp
57	0.372566371681416	0.376382187107386	0.299001233024084	0.0773809540833013	0.295185417598115	7	epcam_ntp
58	0.372566371681416	0.376673696725968	0.326377442304343	0.050296254421625	0.322270117259791	7	epcam_ntp
59	0.372566371681416	0.379649180417347	0.289808082335669	0.089841098081678	0.282725273599738	7	epcam_ntp
60	0.372566371681416	0.380708620313375	0.292575234957559	0.0881333853558152	0.284432986325601	7	epcam_ntp
61	0.372566371681416	0.377423403776719	0.31526659158651	0.0621568121902088	0.310409559491207	7	epcam_ntp
62	0.372566371681416	0.38065993066341	0.335720933080088	0.0449389975833221	0.327627374098094	7	epcam_ntp
63	0.372566371681416	0.382756390721571	0.330507790484192	0.0522486002373788	0.320317771444037	7	epcam_ntp
64	0.372566371681416	0.384942844969583	0.22793132307163	0.157011521897954	0.215554849783462	7	epcam_ntp
65	0.372566371681416	0.378816573678809	0.351112552085415	0.0277040215933938	0.344862350088022	7	epcam_ntp
66	0.372566371681416	0.37561029008777	0.290917082298795	0.0846932077889748	0.287873163892441	7	epcam_ntp
67	0.372566371681416	0.379367322520231	0.308403619011675	0.0709637035085559	0.30160266817286	7	epcam_ntp
68	0.372566371681416	0.379455626831668	0.304095577858949	0.0753600489727194	0.297206322708696	7	epcam_ntp
69	0.372566371681416	0.378197374051527	0.281473235437945	0.0967241386135821	0.275842233067834	7	epcam_ntp
70	0.372566371681416	0.381831583549221	0.323458381733108	0.0583732018161134	0.314193169865302	7	epcam_ntp
71	0.372566371681416	0.376170375176355	0.316585359417285	0.0595850157590704	0.312981355922345	7	epcam_ntp
72	0.372566371681416	0.37934904767837	0.297798817512559	0.0815502301658113	0.291016141515605	7	epcam_ntp
73	0.372566371681416	0.383876755982504	0.294646909138358	0.0892298468441462	0.28333652483727	7	epcam_ntp
74	0.372566371681416	0.373466460651751	0.389395957752489	-0.0159294971007383	0.388495868782154	7	epcam_ntp
75	0.372566371681416	0.380883651499894	0.244122534381064	0.13676111711883	0.235805254562585	7	epcam_ntp
76	0.372566371681416	0.377521881329173	0.258136419173661	0.119385462155512	0.253180909525903	7	epcam_ntp
77	0.372566371681416	0.378586992097636	0.330404563903858	0.0481824281937787	0.324383943487637	7	epcam_ntp
78	0.372566371681416	0.378406229679295	0.329520922248398	0.0488853074308971	0.323681064250519	7	epcam_ntp
79	0.372566371681416	0.376472107873011	0.291945807856863	0.0845263000161479	0.288040071665268	7	epcam_ntp
80	0.372566371681416	0.375645330677664	0.235689571453514	0.13995575922415	0.232610612457266	7	epcam_ntp
81	0.372566371681416	0.377662281670075	0.278787308059044	0.0988749736110303	0.273691398070386	7	epcam_ntp
82	0.372566371681416	0.377003837047619	0.323756981920289	0.0532468551273301	0.319319516554086	7	epcam_ntp
83	0.372566371681416	0.377574590066647	0.34951217591528	0.0280624141513671	0.344503957530049	7	epcam_ntp
84	0.372566371681416	0.377440274473911	0.29993438379617	0.0775058906777409	0.295060481003675	7	epcam_ntp
85	0.372566371681416	0.379758164878504	0.28023943861665	0.0995187262618538	0.273047645419562	7	epcam_ntp
86	0.372566371681416	0.381410847003727	0.343362926497888	0.0380479205058392	0.334518451175577	7	epcam_ntp
87	0.372566371681416	0.382752076785096	0.303182278670597	0.0795697981144983	0.292996573566918	7	epcam_ntp
88	0.372566371681416	0.380032162290229	0.231072035847996	0.148960126442233	0.223606245239183	7	epcam_ntp
89	0.372566371681416	0.37886457271802	0.334345081302507	0.0445194914155129	0.328046880265903	7	epcam_ntp
90	0.372566371681416	0.380478359279077	0.269762706562635	0.110715652716442	0.261850718964974	7	epcam_ntp
91	0.372566371681416	0.376739128407632	0.336580278139384	0.0401588502682475	0.332407521413168	7	epcam_ntp
92	0.372566371681416	0.380006087117104	0.267191106614257	0.112814980502847	0.259751391178569	7	epcam_ntp
93	0.372566371681416	0.377691689554725	0.201353815221168	0.176337874333557	0.196228497347859	7	epcam_ntp
94	0.372566371681416	0.37544307443868	0.311121093732808	0.0643219807058728	0.308244390975543	7	epcam_ntp
95	0.372566371681416	0.383543552135347	0.333520740898361	0.0500228112369864	0.322543560444429	7	epcam_ntp
96	0.372566371681416	0.380760531738685	0.363041054212051	0.0177194775266343	0.354846894154782	7	epcam_ntp
97	0.372566371681416	0.377216797481331	0.287721083022926	0.0894957144584049	0.283070657223011	7	epcam_ntp
98	0.372566371681416	0.378567209333636	0.345157156059456	0.0334100532741802	0.339156318407236	7	epcam_ntp
99	0.372566371681416	0.377017579379782	0.368286244151699	0.00873133522808356	0.363835036453332	7	epcam_ntp
100	0.372566371681416	0.380236131913139	0.284685889873682	0.0955502420394566	0.277016129641959	7	epcam_ntp
1	0.384955752212389	0.417119326461985	0.341509673640344	0.0756096528216402	0.309346099390749	2	fivegene
2	0.384955752212389	0.393707644449647	0.344552299337001	0.0491553451126464	0.335800407099743	2	fivegene
3	0.384955752212389	0.440630911316346	0.29222816399287	0.148402747323476	0.236553004888913	2	fivegene
4	0.384955752212389	0.488577097928553	0.113424088170737	0.375153009757816	0.00980274245457347	2	fivegene
5	0.384955752212389	0.41815314488929	0.328152357129142	0.0900007877601482	0.294954964452241	2	fivegene
6	0.384955752212389	0.448417109758994	0.289421157684631	0.158995952074364	0.225959800138026	2	fivegene
7	0.384955752212389	0.43925070702144	0.30859309864104	0.130657608380399	0.25429814383199	2	fivegene
8	0.384955752212389	0.394724410643451	0.354833043322008	0.0398913673214432	0.345064384890946	2	fivegene
9	0.384955752212389	0.43373796927002	0.304046039934028	0.129691929335992	0.255263822876398	2	fivegene
10	0.384955752212389	0.424520694943612	0.349502189478667	0.0750185054649447	0.309937246747445	2	fivegene
11	0.384955752212389	0.414196993538451	0.356980310239278	0.0572166832991727	0.327739068913217	2	fivegene
12	0.384955752212389	0.483910769504674	0.236512134685342	0.247398634819333	0.137557117393057	2	fivegene
13	0.384955752212389	0.41819855858156	0.388284510293055	0.0299140482885056	0.355041703923884	2	fivegene
14	0.384955752212389	0.43717192251332	0.315151733064864	0.122020189448455	0.262935562763934	2	fivegene
15	0.384955752212389	0.404438481671798	0.290908793066854	0.113529688604944	0.271426063607446	2	fivegene
16	0.384955752212389	0.436268018628266	0.263133527423229	0.173134491205036	0.211821261007353	2	fivegene
17	0.384955752212389	0.443221389127648	0.316339248468203	0.126882140659444	0.258073611552945	2	fivegene
18	0.384955752212389	0.403576720622063	0.26232630704649	0.141250413575573	0.243705338636817	2	fivegene
19	0.384955752212389	0.398298362428685	0.339066041692491	0.0592323207361941	0.325723431476195	2	fivegene
20	0.384955752212389	0.412990341654706	0.320921752935264	0.0920685887194418	0.292887163492948	2	fivegene
21	0.384955752212389	0.445729993908512	0.277757009770558	0.167972984137953	0.216982768074436	2	fivegene
22	0.384955752212389	0.447941436756378	0.276349732898137	0.171591703858241	0.213364048354148	2	fivegene
23	0.384955752212389	0.403811702321229	0.275004150898025	0.128807551423204	0.256148200789186	2	fivegene
24	0.384955752212389	0.449909300979859	0.245047505266657	0.204861795713201	0.180093956499188	2	fivegene
25	0.384955752212389	0.396400648479241	0.358717908332021	0.0376827401472204	0.347273012065169	2	fivegene
26	0.384955752212389	0.453441915972768	0.274132019894732	0.179309896078037	0.205645856134353	2	fivegene
27	0.384955752212389	0.434638453801039	0.367273525448841	0.0673649283521981	0.317590823860191	2	fivegene
28	0.384955752212389	0.41790618904024	0.240767231303316	0.177138957736923	0.207816794475466	2	fivegene
29	0.384955752212389	0.426781867889098	0.317829706879533	0.108952161009565	0.276003591202825	2	fivegene
30	0.384955752212389	0.4320712558829	0.278573208792272	0.153498047090628	0.231457705121761	2	fivegene
31	0.384955752212389	0.433262856244212	0.310238568161103	0.123024288083108	0.261931464129281	2	fivegene
32	0.384955752212389	0.431583227699068	0.27127707923042	0.160306148468648	0.224649603743741	2	fivegene
33	0.384955752212389	0.4211078642004	0.279926407779749	0.141181456420651	0.243774295791738	2	fivegene
34	0.384955752212389	0.404346142724818	0.373077045791864	0.0312690969329542	0.353686655279435	2	fivegene
35	0.384955752212389	0.408673411154345	0.317300356674774	0.0913730544795711	0.293582697732818	2	fivegene
36	0.384955752212389	0.41901018695046	0.320539787153899	0.0984703997965602	0.286485352415829	2	fivegene
37	0.384955752212389	0.472704861972814	0.221993538488477	0.250711323484337	0.134244428728052	2	fivegene
38	0.384955752212389	0.424664210977385	0.259526307644472	0.165137903332913	0.219817848879477	2	fivegene
39	0.384955752212389	0.435925301094423	0.268075304330035	0.167849996764388	0.217105755448001	2	fivegene
40	0.384955752212389	0.440943614431575	0.298779579237364	0.142164035194212	0.242791717018178	2	fivegene
41	0.384955752212389	0.414810405180055	0.310175261341162	0.104635143838893	0.280320608373497	2	fivegene
42	0.384955752212389	0.458434869991207	0.274510855853635	0.183924014137572	0.201031738074818	2	fivegene
43	0.384955752212389	0.427609657536899	0.267896328263326	0.159713329273573	0.225242422938817	2	fivegene
44	0.384955752212389	0.444274418246878	0.183942007065057	0.260332411181821	0.124623341030568	2	fivegene
45	0.384955752212389	0.431125617991577	0.29583769405121	0.135287923940368	0.249667828272022	2	fivegene
46	0.384955752212389	0.445051882248752	0.24458156046761	0.200470321781141	0.184485430431248	2	fivegene
47	0.384955752212389	0.42585237873373	0.285720542633395	0.140131836100334	0.244823916112055	2	fivegene
48	0.384955752212389	0.461177682202603	0.191964188292651	0.269213493909952	0.115742258302437	2	fivegene
49	0.384955752212389	0.439176360241587	0.282198792756539	0.156977567485048	0.227978184727342	2	fivegene
50	0.384955752212389	0.397713271045506	0.304611011685441	0.0931022593600652	0.291853492852324	2	fivegene
51	0.384955752212389	0.43714368106361	0.313430561443001	0.12371311962061	0.26124263259178	2	fivegene
52	0.384955752212389	0.464448633803472	0.368441606773965	0.0960070270295078	0.288948725182882	2	fivegene
53	0.384955752212389	0.392334149689157	0.329613980317751	0.062720169371406	0.322235582840983	2	fivegene
54	0.384955752212389	0.433018543291775	0.309973355113933	0.123045188177842	0.261910564034547	2	fivegene
55	0.384955752212389	0.397506348225928	0.346519440795167	0.050986907430761	0.333968844781628	2	fivegene
56	0.384955752212389	0.447879545833008	0.282730967201691	0.165148578631317	0.219807173581073	2	fivegene
57	0.384955752212389	0.453024711606801	0.30993265993266	0.143092051674141	0.241863700538248	2	fivegene
58	0.384955752212389	0.4188570560825	0.304479282946649	0.114377773135851	0.270577979076538	2	fivegene
59	0.384955752212389	0.450189753002775	0.220759133299581	0.229430619703194	0.155525132509195	2	fivegene
60	0.384955752212389	0.437903000705196	0.295982657299051	0.141920343406145	0.243035408806244	2	fivegene
61	0.384955752212389	0.429268252354142	0.287160969172259	0.142107283181883	0.242848469030506	2	fivegene
62	0.384955752212389	0.458048010276447	0.321317930327718	0.136730079948729	0.248225672263661	2	fivegene
63	0.384955752212389	0.419416378129197	0.337735805337915	0.0816805727912827	0.303275179421107	2	fivegene
64	0.384955752212389	0.411946571687894	0.298024051577191	0.113922520110703	0.271033232101686	2	fivegene
65	0.384955752212389	0.402576780107546	0.30682195353248	0.0957548265750664	0.289200925637323	2	fivegene
66	0.384955752212389	0.420470549437198	0.356867837427711	0.0636027120094865	0.321353040202903	2	fivegene
67	0.384955752212389	0.419753257964057	0.307267645003494	0.112485612960563	0.272470139251827	2	fivegene
68	0.384955752212389	0.39927098696354	0.308882454489293	0.0903885324742469	0.294567219738142	2	fivegene
69	0.384955752212389	0.421822637146456	0.342178897866766	0.0796437392796906	0.305312012932699	2	fivegene
70	0.384955752212389	0.427548125523104	0.289778714827525	0.137769410695578	0.247186341516811	2	fivegene
71	0.384955752212389	0.418344276080213	0.268181220606778	0.150163055473436	0.234792696738954	2	fivegene
72	0.384955752212389	0.421975612516268	0.320709556951282	0.101266055564986	0.283689696647403	2	fivegene
73	0.384955752212389	0.406840411547496	0.291618493717987	0.11522191782951	0.26973383438288	2	fivegene
74	0.384955752212389	0.419589717656974	0.272127910403772	0.147461807253202	0.237493944959187	2	fivegene
75	0.384955752212389	0.445450123868042	0.27275732272397	0.172692801144072	0.212262951068317	2	fivegene
76	0.384955752212389	0.417955866542758	0.295015004792125	0.122940861750632	0.262014890461757	2	fivegene
77	0.384955752212389	0.385328422386234	0.34925060073376	0.0360778216524739	0.348877930559916	2	fivegene
78	0.384955752212389	0.478417490353714	0.214813687551633	0.263603802802081	0.121351949410308	2	fivegene
79	0.384955752212389	0.428584992366296	0.313845763357164	0.114739229009132	0.270216523203257	2	fivegene
80	0.384955752212389	0.425194436716451	0.332628166784129	0.0925662699323224	0.292389482280067	2	fivegene
81	0.384955752212389	0.44743033330277	0.345000594842157	0.102429738460612	0.282526013751777	2	fivegene
82	0.384955752212389	0.389819832215856	0.333191621064956	0.0566282111508993	0.32832754106149	2	fivegene
83	0.384955752212389	0.40906985099463	0.310629765056266	0.0984400859383634	0.286515666274026	2	fivegene
84	0.384955752212389	0.429306759340675	0.263425831353281	0.165880927987394	0.219074824224996	2	fivegene
85	0.384955752212389	0.461403556981674	0.323098520400319	0.138305036581355	0.246650715631035	2	fivegene
86	0.384955752212389	0.439248026095504	0.281681288113833	0.15756673798167	0.227389014230719	2	fivegene
87	0.384955752212389	0.426869564625202	0.264113936596618	0.162755628028584	0.222200124183806	2	fivegene
88	0.384955752212389	0.427647537754432	0.271482975673117	0.156164562081315	0.228791190131074	2	fivegene
89	0.384955752212389	0.483603763294246	0.226284212988789	0.257319550305457	0.127636201906933	2	fivegene
90	0.384955752212389	0.411442915568741	0.206486303698735	0.204956611870005	0.179999140342384	2	fivegene
91	0.384955752212389	0.411915960155082	0.354016937137365	0.0578990230177175	0.327056729194672	2	fivegene
92	0.384955752212389	0.455939567954196	0.239997114788784	0.215942453165412	0.169013299046977	2	fivegene
93	0.384955752212389	0.390407110185311	0.345070366452878	0.0453367437324329	0.339619008479957	2	fivegene
94	0.384955752212389	0.390742276591333	0.294189087539057	0.0965531890522758	0.288402563160114	2	fivegene
95	0.384955752212389	0.414257994896641	0.316988848530769	0.0972691463658721	0.287686605846517	2	fivegene
96	0.384955752212389	0.420536464135744	0.322302472880137	0.0982339912556077	0.286721760956782	2	fivegene
97	0.384955752212389	0.412606329953318	0.296686808211837	0.115919521741481	0.269036230470909	2	fivegene
98	0.384955752212389	0.434085383367517	0.296166485974958	0.13791889739256	0.24703685481983	2	fivegene
99	0.384955752212389	0.443079007208864	0.303719417620714	0.139359589588149	0.24559616262424	2	fivegene
100	0.384955752212389	0.407482949595863	0.356553588171235	0.0509293614246275	0.334026390787762	2	fivegene
1	0.384955752212389	0.413767121100376	0.306565990527316	0.10720113057306	0.277754621639329	3	fivegene
2	0.384955752212389	0.414894786687995	0.280649508313487	0.134245278374508	0.250710473837882	3	fivegene
3	0.384955752212389	0.414180696196538	0.297703468218758	0.116477227977779	0.26847852423461	3	fivegene
4	0.384955752212389	0.412063406842438	0.242478136998226	0.169585269844212	0.215370482368178	3	fivegene
5	0.384955752212389	0.400601225594733	0.382342552527185	0.0182586730675478	0.366697079144842	3	fivegene
6	0.384955752212389	0.413934198727335	0.297665787959837	0.116268410767498	0.268687341444892	3	fivegene
7	0.384955752212389	0.415009737880451	0.308177426566882	0.106832311313569	0.27812344089882	3	fivegene
8	0.384955752212389	0.41876409118569	0.293150822302447	0.125613268883243	0.259342483329146	3	fivegene
9	0.384955752212389	0.410879588249582	0.380502250584625	0.0303773376649564	0.354578414547433	3	fivegene
10	0.384955752212389	0.40915608224553	0.33872318525948	0.0704328969860507	0.314522855226339	3	fivegene
11	0.384955752212389	0.408875187839105	0.322459953835728	0.0864152340033774	0.298540518209012	3	fivegene
12	0.384955752212389	0.408577515738614	0.328119626055532	0.0804578896830819	0.304497862529308	3	fivegene
13	0.384955752212389	0.422165741659555	0.346979157783862	0.0751865838756928	0.309769168336697	3	fivegene
14	0.384955752212389	0.396693381230658	0.325167888400852	0.0715254928298057	0.313430259382584	3	fivegene
15	0.384955752212389	0.393625743647162	0.348715863193471	0.0449098804536907	0.340045871758699	3	fivegene
16	0.384955752212389	0.426056529568375	0.197167236401715	0.228889293166659	0.15606645904573	3	fivegene
17	0.384955752212389	0.400495961760011	0.2903788471842	0.110117114575811	0.274838637636579	3	fivegene
18	0.384955752212389	0.407961821230301	0.29482696066289	0.113134860567411	0.271820891644978	3	fivegene
19	0.384955752212389	0.411622197951264	0.355932293629953	0.0556899043213107	0.329265847891079	3	fivegene
20	0.384955752212389	0.413990488601325	0.317414043701653	0.0965764448996719	0.288379307312718	3	fivegene
21	0.384955752212389	0.390831159000452	0.391105600635822	-0.000274441635370326	0.38523019384776	3	fivegene
22	0.384955752212389	0.410964292202145	0.307829884251311	0.103134407950835	0.281821344261555	3	fivegene
23	0.384955752212389	0.403829511833046	0.256158328310227	0.147671183522819	0.237284568689571	3	fivegene
24	0.384955752212389	0.398029120045864	0.338767090669892	0.0592620293759721	0.325693722836417	3	fivegene
25	0.384955752212389	0.393497662563506	0.354294339980378	0.0392033225831286	0.345752429629261	3	fivegene
26	0.384955752212389	0.407584790731329	0.342113512079438	0.065471278651891	0.319484473560498	3	fivegene
27	0.384955752212389	0.410699476970621	0.371049014056275	0.0396504629143462	0.345305289298043	3	fivegene
28	0.384955752212389	0.412333537718476	0.345361821087108	0.0669717166313678	0.317984035581022	3	fivegene
29	0.384955752212389	0.39705737312857	0.322916615214636	0.0741407579139333	0.310814994298456	3	fivegene
30	0.384955752212389	0.412455671726229	0.325788851029779	0.0866668206964508	0.298288931515939	3	fivegene
31	0.384955752212389	0.407950119991373	0.312609440462489	0.0953406795288839	0.289615072683506	3	fivegene
32	0.384955752212389	0.410365540889131	0.286512604913692	0.12385293597544	0.26110281623695	3	fivegene
33	0.384955752212389	0.404444178243813	0.250482525559995	0.153961652683818	0.230994099528572	3	fivegene
34	0.384955752212389	0.391458165411543	0.327903711430199	0.063554453981344	0.321401298231045	3	fivegene
35	0.384955752212389	0.388338704757357	0.364801409601204	0.0235372951561533	0.361418457056236	3	fivegene
36	0.384955752212389	0.406168438477743	0.29797759168852	0.108190846789223	0.276764905423167	3	fivegene
37	0.384955752212389	0.422813845265127	0.289815598239708	0.132998247025419	0.25195750518697	3	fivegene
38	0.384955752212389	0.408488354224699	0.29021154855643	0.118276805668268	0.266678946544121	3	fivegene
39	0.384955752212389	0.41890777768471	0.218621124134781	0.200286653549929	0.184669098662461	3	fivegene
40	0.384955752212389	0.398704132410003	0.3074095392768	0.091294593133203	0.293661159079186	3	fivegene
41	0.384955752212389	0.404865965531227	0.299263932843908	0.105602032687319	0.27935371952507	3	fivegene
42	0.384955752212389	0.401459859855149	0.314594356261023	0.0868655035941262	0.298090248618263	3	fivegene
43	0.384955752212389	0.394598354508354	0.315446549177276	0.0791518053310777	0.305803946881312	3	fivegene
44	0.384955752212389	0.392148982947267	0.324378533096786	0.0677704498504805	0.317185302361909	3	fivegene
45	0.384955752212389	0.404131714460803	0.304486049972577	0.0996456644882258	0.285310087724164	3	fivegene
46	0.384955752212389	0.422563480017388	0.291184712950945	0.131378767066443	0.253576985145947	3	fivegene
47	0.384955752212389	0.404342311992906	0.349308672824367	0.0550336391685392	0.32992211304385	3	fivegene
48	0.384955752212389	0.40730757572956	0.306745437167175	0.100562138562385	0.284393613650004	3	fivegene
49	0.384955752212389	0.415344009972298	0.291425900522414	0.123918109449884	0.261037642762506	3	fivegene
50	0.384955752212389	0.415635702634978	0.279584579025286	0.136051123609692	0.248904628602697	3	fivegene
51	0.384955752212389	0.429217412696333	0.318845158142248	0.110372254554086	0.274583497658304	3	fivegene
52	0.384955752212389	0.411631679386553	0.304503470638737	0.107128208747816	0.277827543464573	3	fivegene
53	0.384955752212389	0.399487996224101	0.292330910348703	0.107157085875398	0.277798666336992	3	fivegene
54	0.384955752212389	0.382916343077981	0.371746682422533	0.0111696606554477	0.373786091556942	3	fivegene
55	0.384955752212389	0.376654426050958	0.308136341621269	0.0685180844296888	0.316437667782701	3	fivegene
56	0.384955752212389	0.409943108064224	0.329223579519507	0.0807195285447169	0.304236223667673	3	fivegene
57	0.384955752212389	0.408208106333296	0.314975229473828	0.0932328768594677	0.291722875352922	3	fivegene
58	0.384955752212389	0.418936401529725	0.280383515774151	0.138552885755574	0.246402866456815	3	fivegene
59	0.384955752212389	0.4163095730131	0.239780941791412	0.176528631221689	0.208427120990701	3	fivegene
60	0.384955752212389	0.42384307684721	0.290593094848414	0.133249981998796	0.251705770213593	3	fivegene
61	0.384955752212389	0.411928491716226	0.316674876370429	0.0952536153457967	0.289702136866593	3	fivegene
62	0.384955752212389	0.418940249355002	0.319617126211402	0.0993231231435997	0.28563262906879	3	fivegene
63	0.384955752212389	0.406515357983172	0.346803840942701	0.0597115170404715	0.325244235171918	3	fivegene
64	0.384955752212389	0.414599726460236	0.299417992956355	0.115181733503882	0.269774018708508	3	fivegene
65	0.384955752212389	0.402649900097763	0.254348268555095	0.148301631542668	0.236654120669722	3	fivegene
66	0.384955752212389	0.408997488711274	0.324799056005165	0.0841984327061083	0.300757319506281	3	fivegene
67	0.384955752212389	0.40650083825181	0.297159756689524	0.109341081562286	0.275614670650103	3	fivegene
68	0.384955752212389	0.399939896532173	0.302549885921208	0.0973900106109651	0.287565741601424	3	fivegene
69	0.384955752212389	0.409921774375379	0.331322822114657	0.0785989522607216	0.306356799951668	3	fivegene
70	0.384955752212389	0.396847040122088	0.341532918056138	0.0553141220659502	0.329641630146439	3	fivegene
71	0.384955752212389	0.398940973903614	0.371102115547154	0.0278388583564598	0.35711689385593	3	fivegene
72	0.384955752212389	0.394025412301013	0.351646303606706	0.0423791086943068	0.342576643518083	3	fivegene
73	0.384955752212389	0.408883149304541	0.280260287086885	0.128622862217657	0.256332889994733	3	fivegene
74	0.384955752212389	0.404564049383963	0.317068155378263	0.0874958940057002	0.297459858206689	3	fivegene
75	0.384955752212389	0.400071960151497	0.315319755978492	0.0847522041730051	0.300203548039384	3	fivegene
76	0.384955752212389	0.410429842170619	0.304626957378987	0.105802884791632	0.279152867420758	3	fivegene
77	0.384955752212389	0.405659459124467	0.372908993615484	0.032750465508983	0.352205286703406	3	fivegene
78	0.384955752212389	0.419704074725004	0.284283557730732	0.135420516994272	0.249535235218118	3	fivegene
79	0.384955752212389	0.399726848769093	0.367155937284645	0.0325709114844476	0.352384840727942	3	fivegene
80	0.384955752212389	0.411630835546866	0.293787798978333	0.117843036568533	0.267112715643856	3	fivegene
81	0.384955752212389	0.410314241388644	0.325506585767346	0.0848076556212975	0.300148096591092	3	fivegene
82	0.384955752212389	0.395275559207713	0.294303169236273	0.100972389971439	0.28398336224095	3	fivegene
83	0.384955752212389	0.400675061796004	0.300603654197012	0.100071407598992	0.284884344613397	3	fivegene
84	0.384955752212389	0.404827719194302	0.245333333333333	0.159494385860968	0.225461366351421	3	fivegene
85	0.384955752212389	0.432400700526429	0.239708624370828	0.192692076155601	0.192263676056788	3	fivegene
86	0.384955752212389	0.407426141864659	0.30152473941959	0.105901402445069	0.27905434976732	3	fivegene
87	0.384955752212389	0.40421441261228	0.324952857322653	0.079261555289627	0.305694196922762	3	fivegene
88	0.384955752212389	0.409711935386995	0.29282292069571	0.116889014691284	0.268066737521105	3	fivegene
89	0.384955752212389	0.418171932531978	0.314643724885393	0.103528207646585	0.281427544565804	3	fivegene
90	0.384955752212389	0.393319724839888	0.286559906797792	0.106759818042096	0.278195934170293	3	fivegene
91	0.384955752212389	0.400341892484819	0.354037252980631	0.0463046395041879	0.338651112708202	3	fivegene
92	0.384955752212389	0.413505744216805	0.294822538919844	0.118683205296961	0.266272546915428	3	fivegene
93	0.384955752212389	0.39515047745667	0.345612223402679	0.0495382540539914	0.335417498158398	3	fivegene
94	0.384955752212389	0.404727741006008	0.330719534421469	0.0740082065845384	0.310947545627851	3	fivegene
95	0.384955752212389	0.408103075852907	0.319425055652049	0.0886780202008583	0.296277732011531	3	fivegene
96	0.384955752212389	0.397871352896747	0.327278497080873	0.0705928558158738	0.314362896396516	3	fivegene
97	0.384955752212389	0.40988472397395	0.29816610405503	0.11171861991892	0.273237132293469	3	fivegene
98	0.384955752212389	0.405109843876817	0.316538550335699	0.0885712935411174	0.296384458671272	3	fivegene
99	0.384955752212389	0.398024360660058	0.310258395939888	0.0877659647201695	0.29718978749222	3	fivegene
[truncated: 401 more rows]
