# Supplementary material for: Intratumoral heterogeneity and clonal evolution in liver cancer
Source: Nat Commun. 2020 Jan 15;11:291. doi: 10.1038/s41467-019-14050-z (PMC6962317; doi:10.1038/s41467-019-14050-z)
Supplement: Supplementary file 9 — Source Data [file 41467_2019_14050_MOESM9_ESM.zip › 9.txt]

IBS	alpha	IBS2	alpha_factor
18.6562850640769	1	0.186562850640769	1
8.51370786148118	1	0.0851370786148118	1
18.3857320700938	1	0.183857320700938	1
18.6562850640769	1	0.186562850640769	1
8.51370786148118	1	0.0851370786148118	1
18.3857320700938	1	0.183857320700938	1
21.4222039861457	0.9	0.214222039861457	0.9
9.2454747110072	0.9	0.092454747110072	0.9
19.086009732185	0.9	0.19086009732185	0.9
21.0807537696504	0.8	0.210807537696504	0.8
10.5609196303974	0.8	0.105609196303974	0.8
19.7877220501116	0.8	0.197877220501116	0.8
18.4529288325382	0.7	0.184529288325382	0.7
10.7930819886804	0.7	0.107930819886804	0.7
19.9264675441123	0.7	0.199264675441123	0.7
24.1988277388141	0.6	0.241988277388141	0.6
10.5984728516698	0.6	0.105984728516698	0.6
19.9158764027323	0.6	0.199158764027323	0.6
23.4127178777816	0.5	0.234127178777816	0.5
10.0212312438277	0.5	0.100212312438277	0.5
21.3391478780026	0.5	0.213391478780026	0.5
22.6758871816684	0.4	0.226758871816684	0.4
9.86694736081137	0.4	0.0986694736081137	0.4
20.365432170395	0.4	0.20365432170395	0.4
23.8626899318306	0.3	0.238626899318306	0.3
10.9428952175727	0.3	0.109428952175727	0.3
20.565923561289	0.3	0.20565923561289	0.3
23.957031903864	0.2	0.23957031903864	0.2
11.0472743446643	0.2	0.110472743446643	0.2
22.4217677878763	0.2	0.224217677878763	0.2
29.6430404797818	0.1	0.296430404797818	0.1
12.5837638387996	0.1	0.125837638387996	0.1
24.0523147142733	0.1	0.240523147142733	0.1
