# Supplementary material for: Intratumoral heterogeneity and clonal evolution in liver cancer
Source: Nat Commun. 2020 Jan 15;11:291. doi: 10.1038/s41467-019-14050-z (PMC6962317; doi:10.1038/s41467-019-14050-z)
Supplement: Supplementary file 9 — Source Data [file 41467_2019_14050_MOESM9_ESM.zip › 10.txt]

sampleid	genes	log2cpm	sample_code	Tissue_type	Tumor_purity	Patient	Tumor_size_.cm.	RIN	Sequencing_lane	Gender	Race	Age	Background_etiology	Patient_ID	Type	RNA.seq	Tumor_cell_purity	Necrosis	Differentiation	Steatosis	Mitosis	Nucleus_Cytoplasm_ratio	Deposits	Clinical_Inflammation	Pattern	fullfactor.x	HBV_new_idx	HBV_median_contig_support	HBV_max_contig_support	HBV_min_contig_support	HBV_median_contig_rpkm	HBV_max_contig_rpkm	HBV_median_contig_length	HBV_min_contig_length	HBV_max_evalue	HBV_median_evalue	HBV_median_contig_rpkm2	sample_bare	test	Clones	Sum.reads	Sum.UMIs	Reads.per.UMI	UMI.per.clone
8951-1	CTLA4	-3.71420267251106	H1.a	HCC	99	1	4	10	1	Male	Asian	59	HBV	8951_P	HCC	Yes	99	0	m	absent	1	1:02	none	absent	pseudoglandular	HCC_non_HBV	non_HBV	NA	NA	NA	NA	NA	NA	NA	NA	NA	0	8951-1	8951-1	201	238	238	1	1.18
8951-1	CD19	-0.906847750453453	H1.a	HCC	99	1	4	10	1	Male	Asian	59	HBV	8951_P	HCC	Yes	99	0	m	absent	1	1:02	none	absent	pseudoglandular	HCC_non_HBV	non_HBV	NA	NA	NA	NA	NA	NA	NA	NA	NA	0	8951-1	8951-1	201	238	238	1	1.18
8951-1	CD8A	2.3081651405174	H1.a	HCC	99	1	4	10	1	Male	Asian	59	HBV	8951_P	HCC	Yes	99	0	m	absent	1	1:02	none	absent	pseudoglandular	HCC_non_HBV	non_HBV	NA	NA	NA	NA	NA	NA	NA	NA	NA	0	8951-1	8951-1	201	238	238	1	1.18
8951-1	CD19	-0.906847750453453	H1.a	HCC	99	1	4	10	1	Male	Asian	59	HBV	8951_P	HCC	Yes	99	0	m	absent	1	1:02	none	absent	pseudoglandular	HCC_non_HBV	non_HBV	NA	NA	NA	NA	NA	NA	NA	NA	NA	0	8951-1	8951-1	201	238	238	1	1.18
8951-2	CTLA4	-2.13481921882531	H1.b	HCC	99	1	4	10	1	Male	Asian	59	HBV	8951_P	HCC	Yes	99	0	m	absent	1	1:02	none	absent	pseudoglandular	HCC_non_HBV	non_HBV	NA	NA	NA	NA	NA	NA	NA	NA	NA	0	8951-2	8951-2	67	88	88	1	1.31
8951-2	CD19	-2.49738929821002	H1.b	HCC	99	1	4	10	1	Male	Asian	59	HBV	8951_P	HCC	Yes	99	0	m	absent	1	1:02	none	absent	pseudoglandular	HCC_non_HBV	non_HBV	NA	NA	NA	NA	NA	NA	NA	NA	NA	0	8951-2	8951-2	67	88	88	1	1.31
8951-2	CD8A	2.766718142289	H1.b	HCC	99	1	4	10	1	Male	Asian	59	HBV	8951_P	HCC	Yes	99	0	m	absent	1	1:02	none	absent	pseudoglandular	HCC_non_HBV	non_HBV	NA	NA	NA	NA	NA	NA	NA	NA	NA	0	8951-2	8951-2	67	88	88	1	1.31
8951-2	CD19	-2.49738929821002	H1.b	HCC	99	1	4	10	1	Male	Asian	59	HBV	8951_P	HCC	Yes	99	0	m	absent	1	1:02	none	absent	pseudoglandular	HCC_non_HBV	non_HBV	NA	NA	NA	NA	NA	NA	NA	NA	NA	0	8951-2	8951-2	67	88	88	1	1.31
9039-1	CD8A	5.16986245780383	H2.a1	HCC	50	2	6.5	7.8	1	Female	Asian	52	HBV	9039_P	HCC	Yes	50	0	p	absent	9	1:01	none	severe	trabecular	HCC_HBV	HBV	NA	NA	NA	NA	NA	NA	NA	NA	NA	0	9039-1	9039-1	3995	59787	59787	1	14.97
9039-1	CTLA4	4.26122792799106	H2.a1	HCC	50	2	6.5	7.8	1	Female	Asian	52	HBV	9039_P	HCC	Yes	50	0	p	absent	9	1:01	none	severe	trabecular	HCC_HBV	HBV	NA	NA	NA	NA	NA	NA	NA	NA	NA	0	9039-1	9039-1	3995	59787	59787	1	14.97
9039-1	CD19	2.88517771721904	H2.a1	HCC	50	2	6.5	7.8	1	Female	Asian	52	HBV	9039_P	HCC	Yes	50	0	p	absent	9	1:01	none	severe	trabecular	HCC_HBV	HBV	NA	NA	NA	NA	NA	NA	NA	NA	NA	0	9039-1	9039-1	3995	59787	59787	1	14.97
9039-1	CD19	2.88517771721904	H2.a1	HCC	50	2	6.5	7.8	1	Female	Asian	52	HBV	9039_P	HCC	Yes	50	0	p	absent	9	1:01	none	severe	trabecular	HCC_HBV	HBV	NA	NA	NA	NA	NA	NA	NA	NA	NA	0	9039-1	9039-1	3995	59787	59787	1	14.97
9039-1.1	CTLA4	4.28750602901546	H2.a2	HCC	50	2	6.5	7.8	1	Female	Asian	52	HBV	9039_P	HCC	Yes	50	0	p	absent	9	1:01	none	severe	trabecular	HCC_HBV	HBV	NA	NA	NA	NA	NA	NA	NA	NA	NA	0	9039-1.1	9039-1.1	3996	63056	63056	1	15.78
9039-1.1	CD19	2.97429994225432	H2.a2	HCC	50	2	6.5	7.8	1	Female	Asian	52	HBV	9039_P	HCC	Yes	50	0	p	absent	9	1:01	none	severe	trabecular	HCC_HBV	HBV	NA	NA	NA	NA	NA	NA	NA	NA	NA	0	9039-1.1	9039-1.1	3996	63056	63056	1	15.78
9039-1.1	CD8A	5.11986573806822	H2.a2	HCC	50	2	6.5	7.8	1	Female	Asian	52	HBV	9039_P	HCC	Yes	50	0	p	absent	9	1:01	none	severe	trabecular	HCC_HBV	HBV	NA	NA	NA	NA	NA	NA	NA	NA	NA	0	9039-1.1	9039-1.1	3996	63056	63056	1	15.78
9039-1.1	CD19	2.97429994225432	H2.a2	HCC	50	2	6.5	7.8	1	Female	Asian	52	HBV	9039_P	HCC	Yes	50	0	p	absent	9	1:01	none	severe	trabecular	HCC_HBV	HBV	NA	NA	NA	NA	NA	NA	NA	NA	NA	0	9039-1.1	9039-1.1	3996	63056	63056	1	15.78
9039-2	CTLA4	0.457557801354611	H2.b	HCC	97	2	6.5	9.9	2	Female	Asian	52	HBV	9039_P	HCC	Yes	97	0	w	moderate	1	1:04	MDBs	mild	trabecular	HCC_HBV	HBV	917	917	917	348.651045153177	348.651045153177	3456	3456	9e-07	0	348.651045153177	9039-2	9039-2	155	378	378	1	2.44
9039-2	CD19	-0.851770256753118	H2.b	HCC	97	2	6.5	9.9	2	Female	Asian	52	HBV	9039_P	HCC	Yes	97	0	w	moderate	1	1:04	MDBs	mild	trabecular	HCC_HBV	HBV	917	917	917	348.651045153177	348.651045153177	3456	3456	9e-07	0	348.651045153177	9039-2	9039-2	155	378	378	1	2.44
9039-2	CD8A	2.7590941074108	H2.b	HCC	97	2	6.5	9.9	2	Female	Asian	52	HBV	9039_P	HCC	Yes	97	0	w	moderate	1	1:04	MDBs	mild	trabecular	HCC_HBV	HBV	917	917	917	348.651045153177	348.651045153177	3456	3456	9e-07	0	348.651045153177	9039-2	9039-2	155	378	378	1	2.44
9039-2	CD19	-0.851770256753118	H2.b	HCC	97	2	6.5	9.9	2	Female	Asian	52	HBV	9039_P	HCC	Yes	97	0	w	moderate	1	1:04	MDBs	mild	trabecular	HCC_HBV	HBV	917	917	917	348.651045153177	348.651045153177	3456	3456	9e-07	0	348.651045153177	9039-2	9039-2	155	378	378	1	2.44
9039-3	CD19	-1.57425545618141	H2.c	HCC	97	2	6.5	9	2	Female	Asian	52	HBV	9039_P	HCC	Yes	97	0	w	severe_microvesicular	1	1:04	none	mild	trabecular	HCC_HBV	HBV	376	376	376	168.952427655146	168.952427655146	3276	3276	8e-07	0	168.952427655146	9039-3	9039-3	102	163	163	1	1.6
9039-3	CTLA4	1.17297847343863	H2.c	HCC	97	2	6.5	9	2	Female	Asian	52	HBV	9039_P	HCC	Yes	97	0	w	severe_microvesicular	1	1:04	none	mild	trabecular	HCC_HBV	HBV	376	376	376	168.952427655146	168.952427655146	3276	3276	8e-07	0	168.952427655146	9039-3	9039-3	102	163	163	1	1.6
9039-3	CD19	-1.57425545618141	H2.c	HCC	97	2	6.5	9	2	Female	Asian	52	HBV	9039_P	HCC	Yes	97	0	w	severe_microvesicular	1	1:04	none	mild	trabecular	HCC_HBV	HBV	376	376	376	168.952427655146	168.952427655146	3276	3276	8e-07	0	168.952427655146	9039-3	9039-3	102	163	163	1	1.6
9039-3	CD8A	3.28372553894616	H2.c	HCC	97	2	6.5	9	2	Female	Asian	52	HBV	9039_P	HCC	Yes	97	0	w	severe_microvesicular	1	1:04	none	mild	trabecular	HCC_HBV	HBV	376	376	376	168.952427655146	168.952427655146	3276	3276	8e-07	0	168.952427655146	9039-3	9039-3	102	163	163	1	1.6
9039-4	CTLA4	1.82706295047023	H2.d	HCC	95	2	6.5	9.6	2	Female	Asian	52	HBV	9039_P	HCC	Yes	95	0	w	severe_microvesicular	1	1:04	none	mild	trabecular	HCC_HBV	HBV	1184	1575	1160	486.886522847565	933.060238351215	3191	2215	8e-07	0	486.886522847565	9039-4	9039-4	215	437	437	1	2.03
9039-4	CD19	-1.20441528100293	H2.d	HCC	95	2	6.5	9.6	2	Female	Asian	52	HBV	9039_P	HCC	Yes	95	0	w	severe_microvesicular	1	1:04	none	mild	trabecular	HCC_HBV	HBV	1184	1575	1160	486.886522847565	933.060238351215	3191	2215	8e-07	0	486.886522847565	9039-4	9039-4	215	437	437	1	2.03
9039-4	CD8A	3.79293026555109	H2.d	HCC	95	2	6.5	9.6	2	Female	Asian	52	HBV	9039_P	HCC	Yes	95	0	w	severe_microvesicular	1	1:04	none	mild	trabecular	HCC_HBV	HBV	1184	1575	1160	486.886522847565	933.060238351215	3191	2215	8e-07	0	486.886522847565	9039-4	9039-4	215	437	437	1	2.03
9039-4	CD19	-1.20441528100293	H2.d	HCC	95	2	6.5	9.6	2	Female	Asian	52	HBV	9039_P	HCC	Yes	95	0	w	severe_microvesicular	1	1:04	none	mild	trabecular	HCC_HBV	HBV	1184	1575	1160	486.886522847565	933.060238351215	3191	2215	8e-07	0	486.886522847565	9039-4	9039-4	215	437	437	1	2.03
9039-5	CTLA4	3.41976463519508	H2.e	HCC	88	2	6.5	10	2	Female	Asian	52	HBV	9039_P	HCC	Yes	88	0	m	mild	1	1:02	A1AT-like	moderate	trabecular	HCC_HBV	HBV	481	481	31	253.702861435404	324.054638539003	3171	160	7e-20	0	253.702861435404	9039-5	9039-5	648	3806	3806	1	5.87
9039-5	CD19	1.50337406784584	H2.e	HCC	88	2	6.5	10	2	Female	Asian	52	HBV	9039_P	HCC	Yes	88	0	m	mild	1	1:02	A1AT-like	moderate	trabecular	HCC_HBV	HBV	481	481	31	253.702861435404	324.054638539003	3171	160	7e-20	0	253.702861435404	9039-5	9039-5	648	3806	3806	1	5.87
9039-5	CD8A	4.57469147234749	H2.e	HCC	88	2	6.5	10	2	Female	Asian	52	HBV	9039_P	HCC	Yes	88	0	m	mild	1	1:02	A1AT-like	moderate	trabecular	HCC_HBV	HBV	481	481	31	253.702861435404	324.054638539003	3171	160	7e-20	0	253.702861435404	9039-5	9039-5	648	3806	3806	1	5.87
9039-5	CD19	1.50337406784584	H2.e	HCC	88	2	6.5	10	2	Female	Asian	52	HBV	9039_P	HCC	Yes	88	0	m	mild	1	1:02	A1AT-like	moderate	trabecular	HCC_HBV	HBV	481	481	31	253.702861435404	324.054638539003	3171	160	7e-20	0	253.702861435404	9039-5	9039-5	648	3806	3806	1	5.87
9050-1	CTLA4	3.77685513690442	H3.a	HCC	90	3	3	8.2	2	Female	Asian	70	HBV	9050_P	HCC	Yes	90	0	m	absent	2	1:02	none	severe	trabecular	HCC_non_HBV	non_HBV	NA	NA	NA	NA	NA	NA	NA	NA	NA	0	9050-1	9050-1	1173	22273	22273	1	18.99
9050-1	CD19	3.34075602209774	H3.a	HCC	90	3	3	8.2	2	Female	Asian	70	HBV	9050_P	HCC	Yes	90	0	m	absent	2	1:02	none	severe	trabecular	HCC_non_HBV	non_HBV	NA	NA	NA	NA	NA	NA	NA	NA	NA	0	9050-1	9050-1	1173	22273	22273	1	18.99
9050-1	CD8A	5.23927061398054	H3.a	HCC	90	3	3	8.2	2	Female	Asian	70	HBV	9050_P	HCC	Yes	90	0	m	absent	2	1:02	none	severe	trabecular	HCC_non_HBV	non_HBV	NA	NA	NA	NA	NA	NA	NA	NA	NA	0	9050-1	9050-1	1173	22273	22273	1	18.99
9050-1	CD19	3.34075602209774	H3.a	HCC	90	3	3	8.2	2	Female	Asian	70	HBV	9050_P	HCC	Yes	90	0	m	absent	2	1:02	none	severe	trabecular	HCC_non_HBV	non_HBV	NA	NA	NA	NA	NA	NA	NA	NA	NA	0	9050-1	9050-1	1173	22273	22273	1	18.99
9050-3	CTLA4	1.56514856384472	H3.b	HCC	60	3	3	9.2	2	Female	Asian	70	HBV	9050_P	HCC	Yes	60	40	p	absent	2	1:01	none	absent	trabecular+pseudoglandular	HCC_non_HBV	non_HBV	NA	NA	NA	NA	NA	NA	NA	NA	NA	0	9050-3	9050-3	655	1325	1325	1	2.02
9050-3	CD19	-1.5470609397413	H3.b	HCC	60	3	3	9.2	2	Female	Asian	70	HBV	9050_P	HCC	Yes	60	40	p	absent	2	1:01	none	absent	trabecular+pseudoglandular	HCC_non_HBV	non_HBV	NA	NA	NA	NA	NA	NA	NA	NA	NA	0	9050-3	9050-3	655	1325	1325	1	2.02
9050-3	CD8A	3.1760478537495	H3.b	HCC	60	3	3	9.2	2	Female	Asian	70	HBV	9050_P	HCC	Yes	60	40	p	absent	2	1:01	none	absent	trabecular+pseudoglandular	HCC_non_HBV	non_HBV	NA	NA	NA	NA	NA	NA	NA	NA	NA	0	9050-3	9050-3	655	1325	1325	1	2.02
9050-3	CD19	-1.5470609397413	H3.b	HCC	60	3	3	9.2	2	Female	Asian	70	HBV	9050_P	HCC	Yes	60	40	p	absent	2	1:01	none	absent	trabecular+pseudoglandular	HCC_non_HBV	non_HBV	NA	NA	NA	NA	NA	NA	NA	NA	NA	0	9050-3	9050-3	655	1325	1325	1	2.02
9151-1	CTLA4	1.22993385525489	H4.a	HCC	95	4	15.5	8.2	3	Male	Asian	54	HBV	9151_P	HCC	Yes	95	0	w	moderate	1	1:03	none	mild	trabecular	HCC_HBV	HBV	1132	1132	1132	467.947455387308	467.947455387308	2558	2558	2e-07	0	467.947455387308	9151-1	9151-1	756	1135	1135	1	1.5
9151-1	CD19	-0.680269474394462	H4.a	HCC	95	4	15.5	8.2	3	Male	Asian	54	HBV	9151_P	HCC	Yes	95	0	w	moderate	1	1:03	none	mild	trabecular	HCC_HBV	HBV	1132	1132	1132	467.947455387308	467.947455387308	2558	2558	2e-07	0	467.947455387308	9151-1	9151-1	756	1135	1135	1	1.5
9151-1	CD8A	3.97941891861178	H4.a	HCC	95	4	15.5	8.2	3	Male	Asian	54	HBV	9151_P	HCC	Yes	95	0	w	moderate	1	1:03	none	mild	trabecular	HCC_HBV	HBV	1132	1132	1132	467.947455387308	467.947455387308	2558	2558	2e-07	0	467.947455387308	9151-1	9151-1	756	1135	1135	1	1.5
9151-1	CD19	-0.680269474394462	H4.a	HCC	95	4	15.5	8.2	3	Male	Asian	54	HBV	9151_P	HCC	Yes	95	0	w	moderate	1	1:03	none	mild	trabecular	HCC_HBV	HBV	1132	1132	1132	467.947455387308	467.947455387308	2558	2558	2e-07	0	467.947455387308	9151-1	9151-1	756	1135	1135	1	1.5
9151-2	CTLA4	1.33143112760754	H4.b	HCC	95	4	15.5	9	3	Male	Asian	54	HBV	9151_P	HCC	Yes	95	0	w	moderate_microvesicular	1	1:03	MDBs	mild	pseudoglandular	HCC_HBV	HBV	302	302	302	168.743793528541	168.743793528541	2779	2779	2e-07	0	168.743793528541	9151-2	9151-2	860	1369	1369	1	1.59
9151-2	CD19	1.23302742354654	H4.b	HCC	95	4	15.5	9	3	Male	Asian	54	HBV	9151_P	HCC	Yes	95	0	w	moderate_microvesicular	1	1:03	MDBs	mild	pseudoglandular	HCC_HBV	HBV	302	302	302	168.743793528541	168.743793528541	2779	2779	2e-07	0	168.743793528541	9151-2	9151-2	860	1369	1369	1	1.59
9151-2	CD8A	4.40295242498885	H4.b	HCC	95	4	15.5	9	3	Male	Asian	54	HBV	9151_P	HCC	Yes	95	0	w	moderate_microvesicular	1	1:03	MDBs	mild	pseudoglandular	HCC_HBV	HBV	302	302	302	168.743793528541	168.743793528541	2779	2779	2e-07	0	168.743793528541	9151-2	9151-2	860	1369	1369	1	1.59
9151-2	CD19	1.23302742354654	H4.b	HCC	95	4	15.5	9	3	Male	Asian	54	HBV	9151_P	HCC	Yes	95	0	w	moderate_microvesicular	1	1:03	MDBs	mild	pseudoglandular	HCC_HBV	HBV	302	302	302	168.743793528541	168.743793528541	2779	2779	2e-07	0	168.743793528541	9151-2	9151-2	860	1369	1369	1	1.59
9151-3	CD19	-1.35533147889667	H4.c	HCC	70	4	15.5	7.2	3	Male	Asian	54	HBV	9151_P	HCC	Yes	70	30	p	absent	2	1:01	pale_bodies	mild	trabecular+pseudoglandular	HCC_HBV	HBV	261	261	261	193.95000124128	193.95000124128	1852	1852	2e-06	0	193.95000124128	9151-3	9151-3	270	332	332	1	1.23
9151-3	CTLA4	1.60814264507821	H4.c	HCC	70	4	15.5	7.2	3	Male	Asian	54	HBV	9151_P	HCC	Yes	70	30	p	absent	2	1:01	pale_bodies	mild	trabecular+pseudoglandular	HCC_HBV	HBV	261	261	261	193.95000124128	193.95000124128	1852	1852	2e-06	0	193.95000124128	9151-3	9151-3	270	332	332	1	1.23
9151-3	CD19	-1.35533147889667	H4.c	HCC	70	4	15.5	7.2	3	Male	Asian	54	HBV	9151_P	HCC	Yes	70	30	p	absent	2	1:01	pale_bodies	mild	trabecular+pseudoglandular	HCC_HBV	HBV	261	261	261	193.95000124128	193.95000124128	1852	1852	2e-06	0	193.95000124128	9151-3	9151-3	270	332	332	1	1.23
9151-3	CD8A	3.93990174932527	H4.c	HCC	70	4	15.5	7.2	3	Male	Asian	54	HBV	9151_P	HCC	Yes	70	30	p	absent	2	1:01	pale_bodies	mild	trabecular+pseudoglandular	HCC_HBV	HBV	261	261	261	193.95000124128	193.95000124128	1852	1852	2e-06	0	193.95000124128	9151-3	9151-3	270	332	332	1	1.23
9151-4	CTLA4	1.96218972137643	H4.d	HCC	95	4	15.5	8	3	Male	Asian	54	HBV	9151_P	HCC	Yes	95	0	w	severe	1	1:03	none	mild	trabecular	HCC_HBV	HBV	473	473	473	373.629791041678	373.629791041678	2023	2023	1e-07	0	373.629791041678	9151-4	9151-4	124	150	150	1	1.21
9151-4	CD19	-0.801110020603239	H4.d	HCC	95	4	15.5	8	3	Male	Asian	54	HBV	9151_P	HCC	Yes	95	0	w	severe	1	1:03	none	mild	trabecular	HCC_HBV	HBV	473	473	473	373.629791041678	373.629791041678	2023	2023	1e-07	0	373.629791041678	9151-4	9151-4	124	150	150	1	1.21
9151-4	CD8A	3.10578057500528	H4.d	HCC	95	4	15.5	8	3	Male	Asian	54	HBV	9151_P	HCC	Yes	95	0	w	severe	1	1:03	none	mild	trabecular	HCC_HBV	HBV	473	473	473	373.629791041678	373.629791041678	2023	2023	1e-07	0	373.629791041678	9151-4	9151-4	124	150	150	1	1.21
9151-4	CD19	-0.801110020603239	H4.d	HCC	95	4	15.5	8	3	Male	Asian	54	HBV	9151_P	HCC	Yes	95	0	w	severe	1	1:03	none	mild	trabecular	HCC_HBV	HBV	473	473	473	373.629791041678	373.629791041678	2023	2023	1e-07	0	373.629791041678	9151-4	9151-4	124	150	150	1	1.21
9151-5	CTLA4	2.79698148512852	H4.e	HCC	95	4	15.5	8.2	3	Male	Asian	54	HBV	9151_P	HCC	Yes	95	0	m	severe	1	1:02	none	moderate	trabecular	HCC_HBV	HBV	301	301	301	242.160512000373	242.160512000373	2060	2060	1e-07	0	242.160512000373	9151-5	9151-5	1997	3471	3471	1	1.74
9151-5	CD19	1.27277301548646	H4.e	HCC	95	4	15.5	8.2	3	Male	Asian	54	HBV	9151_P	HCC	Yes	95	0	m	severe	1	1:02	none	moderate	trabecular	HCC_HBV	HBV	301	301	301	242.160512000373	242.160512000373	2060	2060	1e-07	0	242.160512000373	9151-5	9151-5	1997	3471	3471	1	1.74
9151-5	CD8A	4.94782064543994	H4.e	HCC	95	4	15.5	8.2	3	Male	Asian	54	HBV	9151_P	HCC	Yes	95	0	m	severe	1	1:02	none	moderate	trabecular	HCC_HBV	HBV	301	301	301	242.160512000373	242.160512000373	2060	2060	1e-07	0	242.160512000373	9151-5	9151-5	1997	3471	3471	1	1.74
9151-5	CD19	1.27277301548646	H4.e	HCC	95	4	15.5	8.2	3	Male	Asian	54	HBV	9151_P	HCC	Yes	95	0	m	severe	1	1:02	none	moderate	trabecular	HCC_HBV	HBV	301	301	301	242.160512000373	242.160512000373	2060	2060	1e-07	0	242.160512000373	9151-5	9151-5	1997	3471	3471	1	1.74
9190-1	CD19	-4.17898340770913	H5.a	HCC	98	5	6	9.5	3	Female	Asian	61	HBV	9190_P	HCC	Yes	98	0	m	absent	1	1:01	none	absent	trabecular	HCC_HBV	HBV	301	301	301	138.79540283287	138.79540283287	2332	2332	2e-07	0	138.79540283287	9190-1	9190-1	40	42	42	1	1.05
9190-1	CTLA4	-2.59402090698797	H5.a	HCC	98	5	6	9.5	3	Female	Asian	61	HBV	9190_P	HCC	Yes	98	0	m	absent	1	1:01	none	absent	trabecular	HCC_HBV	HBV	301	301	301	138.79540283287	138.79540283287	2332	2332	2e-07	0	138.79540283287	9190-1	9190-1	40	42	42	1	1.05
9190-1	CD8A	0.539834839746821	H5.a	HCC	98	5	6	9.5	3	Female	Asian	61	HBV	9190_P	HCC	Yes	98	0	m	absent	1	1:01	none	absent	trabecular	HCC_HBV	HBV	301	301	301	138.79540283287	138.79540283287	2332	2332	2e-07	0	138.79540283287	9190-1	9190-1	40	42	42	1	1.05
9190-1	CD19	-4.17898340770913	H5.a	HCC	98	5	6	9.5	3	Female	Asian	61	HBV	9190_P	HCC	Yes	98	0	m	absent	1	1:01	none	absent	trabecular	HCC_HBV	HBV	301	301	301	138.79540283287	138.79540283287	2332	2332	2e-07	0	138.79540283287	9190-1	9190-1	40	42	42	1	1.05
9190-3	CTLA4	-1.92057996410452	H5.b	HCC	98	5	6	8.6	4	Female	Asian	61	HBV	9190_P	HCC	Yes	98	0	m	absent	1	1:01	none	absent	trabecular	HCC_non_HBV	non_HBV	45	45	45	25.1308216473998	25.1308216473998	2294	2294	2e-07	0	25.1308216473998	9190-3	9190-3	37	42	42	1	1.14
9190-3	CD19	-3.50554246482567	H5.b	HCC	98	5	6	8.6	4	Female	Asian	61	HBV	9190_P	HCC	Yes	98	0	m	absent	1	1:01	none	absent	trabecular	HCC_non_HBV	non_HBV	45	45	45	25.1308216473998	25.1308216473998	2294	2294	2e-07	0	25.1308216473998	9190-3	9190-3	37	42	42	1	1.14
9190-3	CD8A	-0.0461108461883745	H5.b	HCC	98	5	6	8.6	4	Female	Asian	61	HBV	9190_P	HCC	Yes	98	0	m	absent	1	1:01	none	absent	trabecular	HCC_non_HBV	non_HBV	45	45	45	25.1308216473998	25.1308216473998	2294	2294	2e-07	0	25.1308216473998	9190-3	9190-3	37	42	42	1	1.14
9190-3	CD19	-3.50554246482567	H5.b	HCC	98	5	6	8.6	4	Female	Asian	61	HBV	9190_P	HCC	Yes	98	0	m	absent	1	1:01	none	absent	trabecular	HCC_non_HBV	non_HBV	45	45	45	25.1308216473998	25.1308216473998	2294	2294	2e-07	0	25.1308216473998	9190-3	9190-3	37	42	42	1	1.14
9215-1	CD8A	8.05732032903257	H6.a	HCC	20	6	7	8.6	4	Male	Caucasian	74	NA	9215_P	HCC	Yes	20	50	p	absent	3	2:01	none	severe	trabecular	HCC_non_HBV	non_HBV	NA	NA	NA	NA	NA	NA	NA	NA	NA	0	9215-1	9215-1	4108	367074	367074	1	89.36
9215-1	CTLA4	5.35231880567546	H6.a	HCC	20	6	7	8.6	4	Male	Caucasian	74	NA	9215_P	HCC	Yes	20	50	p	absent	3	2:01	none	severe	trabecular	HCC_non_HBV	non_HBV	NA	NA	NA	NA	NA	NA	NA	NA	NA	0	9215-1	9215-1	4108	367074	367074	1	89.36
9215-1	CD19	5.50972353062377	H6.a	HCC	20	6	7	8.6	4	Male	Caucasian	74	NA	9215_P	HCC	Yes	20	50	p	absent	3	2:01	none	severe	trabecular	HCC_non_HBV	non_HBV	NA	NA	NA	NA	NA	NA	NA	NA	NA	0	9215-1	9215-1	4108	367074	367074	1	89.36
9215-1	CD19	5.50972353062377	H6.a	HCC	20	6	7	8.6	4	Male	Caucasian	74	NA	9215_P	HCC	Yes	20	50	p	absent	3	2:01	none	severe	trabecular	HCC_non_HBV	non_HBV	NA	NA	NA	NA	NA	NA	NA	NA	NA	0	9215-1	9215-1	4108	367074	367074	1	89.36
9215-3	CTLA4	5.21449132541082	H6.b	HCC	85	6	7	7.2	4	Male	Caucasian	74	NA	9215_P	HCC	Yes	85	10	p	absent	6	2:01	none	severe	trabecular	HCC_non_HBV	non_HBV	NA	NA	NA	NA	NA	NA	NA	NA	NA	0	9215-3	9215-3	3803	253406	253406	1	66.63
9215-3	CD19	4.26280526319095	H6.b	HCC	85	6	7	7.2	4	Male	Caucasian	74	NA	9215_P	HCC	Yes	85	10	p	absent	6	2:01	none	severe	trabecular	HCC_non_HBV	non_HBV	NA	NA	NA	NA	NA	NA	NA	NA	NA	0	9215-3	9215-3	3803	253406	253406	1	66.63
9215-3	CD8A	7.81293913295834	H6.b	HCC	85	6	7	7.2	4	Male	Caucasian	74	NA	9215_P	HCC	Yes	85	10	p	absent	6	2:01	none	severe	trabecular	HCC_non_HBV	non_HBV	NA	NA	NA	NA	NA	NA	NA	NA	NA	0	9215-3	9215-3	3803	253406	253406	1	66.63
9215-3	CD19	4.26280526319095	H6.b	HCC	85	6	7	7.2	4	Male	Caucasian	74	NA	9215_P	HCC	Yes	85	10	p	absent	6	2:01	none	severe	trabecular	HCC_non_HBV	non_HBV	NA	NA	NA	NA	NA	NA	NA	NA	NA	0	9215-3	9215-3	3803	253406	253406	1	66.63
9289-1	CTLA4	-0.998747921258303	H7.a	HCC	NA	7	2.5	8.7	4	Male	Asian	58	Non_HBV	9289_P	NA	NA	NA	NA	NA	NA	NA	NA	NA	NA	NA	HCC_non_HBV	non_HBV	NA	NA	NA	NA	NA	NA	NA	NA	NA	0	9289-1	9289-1	114	125	125	1	1.1
9289-1	CD19	-2.18317249239573	H7.a	HCC	NA	7	2.5	8.7	4	Male	Asian	58	Non_HBV	9289_P	NA	NA	NA	NA	NA	NA	NA	NA	NA	NA	NA	HCC_non_HBV	non_HBV	NA	NA	NA	NA	NA	NA	NA	NA	NA	0	9289-1	9289-1	114	125	125	1	1.1
9289-1	CD8A	0.54722044784699	H7.a	HCC	NA	7	2.5	8.7	4	Male	Asian	58	Non_HBV	9289_P	NA	NA	NA	NA	NA	NA	NA	NA	NA	NA	NA	HCC_non_HBV	non_HBV	NA	NA	NA	NA	NA	NA	NA	NA	NA	0	9289-1	9289-1	114	125	125	1	1.1
9289-1	CD19	-2.18317249239573	H7.a	HCC	NA	7	2.5	8.7	4	Male	Asian	58	Non_HBV	9289_P	NA	NA	NA	NA	NA	NA	NA	NA	NA	NA	NA	HCC_non_HBV	non_HBV	NA	NA	NA	NA	NA	NA	NA	NA	NA	0	9289-1	9289-1	114	125	125	1	1.1
9289-2	CTLA4	-1.13535576800033	H7.b	HCC	NA	7	2.5	9.8	4	Male	Asian	58	Non_HBV	9289_P	NA	NA	NA	NA	NA	NA	NA	NA	NA	NA	NA	HCC_non_HBV	non_HBV	NA	NA	NA	NA	NA	NA	NA	NA	NA	0	9289-2	9289-2	213	238	238	1	1.12
9289-2	CD19	0.767968212587992	H7.b	HCC	NA	7	2.5	9.8	4	Male	Asian	58	Non_HBV	9289_P	NA	NA	NA	NA	NA	NA	NA	NA	NA	NA	NA	HCC_non_HBV	non_HBV	NA	NA	NA	NA	NA	NA	NA	NA	NA	0	9289-2	9289-2	213	238	238	1	1.12
9289-2	CD8A	0.739113349915807	H7.b	HCC	NA	7	2.5	9.8	4	Male	Asian	58	Non_HBV	9289_P	NA	NA	NA	NA	NA	NA	NA	NA	NA	NA	NA	HCC_non_HBV	non_HBV	NA	NA	NA	NA	NA	NA	NA	NA	NA	0	9289-2	9289-2	213	238	238	1	1.12
9289-2	CD19	0.767968212587992	H7.b	HCC	NA	7	2.5	9.8	4	Male	Asian	58	Non_HBV	9289_P	NA	NA	NA	NA	NA	NA	NA	NA	NA	NA	NA	HCC_non_HBV	non_HBV	NA	NA	NA	NA	NA	NA	NA	NA	NA	0	9289-2	9289-2	213	238	238	1	1.12
9289-3	CD19	-0.641298901960617	H7.c	HCC	NA	7	2.5	8.5	5	Male	Asian	58	Non_HBV	9289_P	NA	NA	NA	NA	NA	NA	NA	NA	NA	NA	NA	HCC_non_HBV	non_HBV	NA	NA	NA	NA	NA	NA	NA	NA	NA	0	9289-3	9289-3	155	174	174	1	1.12
9289-3	CTLA4	-0.992771272461995	H7.c	HCC	NA	7	2.5	8.5	5	Male	Asian	58	Non_HBV	9289_P	NA	NA	NA	NA	NA	NA	NA	NA	NA	NA	NA	HCC_non_HBV	non_HBV	NA	NA	NA	NA	NA	NA	NA	NA	NA	0	9289-3	9289-3	155	174	174	1	1.12
9289-3	CD19	-0.641298901960617	H7.c	HCC	NA	7	2.5	8.5	5	Male	Asian	58	Non_HBV	9289_P	NA	NA	NA	NA	NA	NA	NA	NA	NA	NA	NA	HCC_non_HBV	non_HBV	NA	NA	NA	NA	NA	NA	NA	NA	NA	0	9289-3	9289-3	155	174	174	1	1.12
9289-3	CD8A	1.04406549571838	H7.c	HCC	NA	7	2.5	8.5	5	Male	Asian	58	Non_HBV	9289_P	NA	NA	NA	NA	NA	NA	NA	NA	NA	NA	NA	HCC_non_HBV	non_HBV	NA	NA	NA	NA	NA	NA	NA	NA	NA	0	9289-3	9289-3	155	174	174	1	1.12
9289-4	CD19	-2.95352879784936	H7.d	HCC	NA	7	2.5	9.9	5	Male	Asian	58	Non_HBV	9289_P	NA	NA	NA	NA	NA	NA	NA	NA	NA	NA	NA	HCC_non_HBV	non_HBV	NA	NA	NA	NA	NA	NA	NA	NA	NA	0	9289-4	9289-4	56	59	59	1	1.05
9289-4	CTLA4	-0.417475897609149	H7.d	HCC	NA	7	2.5	9.9	5	Male	Asian	58	Non_HBV	9289_P	NA	NA	NA	NA	NA	NA	NA	NA	NA	NA	NA	HCC_non_HBV	non_HBV	NA	NA	NA	NA	NA	NA	NA	NA	NA	0	9289-4	9289-4	56	59	59	1	1.05
9289-4	CD8A	0.746910920291734	H7.d	HCC	NA	7	2.5	9.9	5	Male	Asian	58	Non_HBV	9289_P	NA	NA	NA	NA	NA	NA	NA	NA	NA	NA	NA	HCC_non_HBV	non_HBV	NA	NA	NA	NA	NA	NA	NA	NA	NA	0	9289-4	9289-4	56	59	59	1	1.05
9289-4	CD19	-2.95352879784936	H7.d	HCC	NA	7	2.5	9.9	5	Male	Asian	58	Non_HBV	9289_P	NA	NA	NA	NA	NA	NA	NA	NA	NA	NA	NA	HCC_non_HBV	non_HBV	NA	NA	NA	NA	NA	NA	NA	NA	NA	0	9289-4	9289-4	56	59	59	1	1.05
9289-5	CTLA4	-1.19596389950183	H7.e	HCC	NA	7	2.5	9.6	5	Male	Asian	58	Non_HBV	9289_P	NA	NA	NA	NA	NA	NA	NA	NA	NA	NA	NA	HCC_non_HBV	non_HBV	NA	NA	NA	NA	NA	NA	NA	NA	NA	0	9289-5	9289-5	141	155	155	1	1.1
9289-5	CD19	-0.302879103418341	H7.e	HCC	NA	7	2.5	9.6	5	Male	Asian	58	Non_HBV	9289_P	NA	NA	NA	NA	NA	NA	NA	NA	NA	NA	NA	HCC_non_HBV	non_HBV	NA	NA	NA	NA	NA	NA	NA	NA	NA	0	9289-5	9289-5	141	155	155	1	1.1
9289-5	CD8A	0.434086490747866	H7.e	HCC	NA	7	2.5	9.6	5	Male	Asian	58	Non_HBV	9289_P	NA	NA	NA	NA	NA	NA	NA	NA	NA	NA	NA	HCC_non_HBV	non_HBV	NA	NA	NA	NA	NA	NA	NA	NA	NA	0	9289-5	9289-5	141	155	155	1	1.1
9289-5	CD19	-0.302879103418341	H7.e	HCC	NA	7	2.5	9.6	5	Male	Asian	58	Non_HBV	9289_P	NA	NA	NA	NA	NA	NA	NA	NA	NA	NA	NA	HCC_non_HBV	non_HBV	NA	NA	NA	NA	NA	NA	NA	NA	NA	0	9289-5	9289-5	141	155	155	1	1.1
9362-1	CTLA4	-0.769232610159975	H8.a	HCC	70	8	NA	9.7	5	Male	Caucasian	51	NA	9362_P	HCC	Yes	70	0	p	absent	4	2:01	none	absent	trabecular	HCC_non_HBV	non_HBV	NA	NA	NA	NA	NA	NA	NA	NA	NA	0	9362-1	9362-1	2	2	2	1	1
9362-1	CD19	-3.82812629921354	H8.a	HCC	70	8	NA	9.7	5	Male	Caucasian	51	NA	9362_P	HCC	Yes	70	0	p	absent	4	2:01	none	absent	trabecular	HCC_non_HBV	non_HBV	NA	NA	NA	NA	NA	NA	NA	NA	NA	0	9362-1	9362-1	2	2	2	1	1
9362-1	CD8A	-1.50619820432618	H8.a	HCC	70	8	NA	9.7	5	Male	Caucasian	51	NA	9362_P	HCC	Yes	70	0	p	absent	4	2:01	none	absent	trabecular	HCC_non_HBV	non_HBV	NA	NA	NA	NA	NA	NA	NA	NA	NA	0	9362-1	9362-1	2	2	2	1	1
9362-1	CD19	-3.82812629921354	H8.a	HCC	70	8	NA	9.7	5	Male	Caucasian	51	NA	9362_P	HCC	Yes	70	0	p	absent	4	2:01	none	absent	trabecular	HCC_non_HBV	non_HBV	NA	NA	NA	NA	NA	NA	NA	NA	NA	0	9362-1	9362-1	2	2	2	1	1
9362-2	CD8A	0.0926008092116645	H8.b	HCC	90	8	NA	9.9	5	Male	Caucasian	51	NA	9362_P	HCC	Yes	90	0	m	mild_mirovesicular	5	1:01	none	absent	trabecular	HCC_non_HBV	non_HBV	NA	NA	NA	NA	NA	NA	NA	NA	NA	0	9362-2	9362-2	6	6	6	1	1
9362-2	CTLA4	-2.16373894404812	H8.b	HCC	90	8	NA	9.9	5	Male	Caucasian	51	NA	9362_P	HCC	Yes	90	0	m	mild_mirovesicular	5	1:01	none	absent	trabecular	HCC_non_HBV	non_HBV	NA	NA	NA	NA	NA	NA	NA	NA	NA	0	9362-2	9362-2	6	6	6	1	1
9362-2	CD19	-3.74870144476928	H8.b	HCC	90	8	NA	9.9	5	Male	Caucasian	51	NA	9362_P	HCC	Yes	90	0	m	mild_mirovesicular	5	1:01	none	absent	trabecular	HCC_non_HBV	non_HBV	NA	NA	NA	NA	NA	NA	NA	NA	NA	0	9362-2	9362-2	6	6	6	1	1
9362-2	CD19	-3.74870144476928	H8.b	HCC	90	8	NA	9.9	5	Male	Caucasian	51	NA	9362_P	HCC	Yes	90	0	m	mild_mirovesicular	5	1:01	none	absent	trabecular	HCC_non_HBV	non_HBV	NA	NA	NA	NA	NA	NA	NA	NA	NA	0	9362-2	9362-2	6	6	6	1	1
9362-3	CTLA4	-1.0686629414907	H8.c	HCC	95	8	NA	8.3	5	Male	Caucasian	51	NA	9362_P	HCC	Yes	95	0	m	absent	2	1:01	none	absent	pseudoglandular	HCC_non_HBV	non_HBV	NA	NA	NA	NA	NA	NA	NA	NA	NA	0	9362-3	9362-3	28	44	44	1	1.57
9362-3	CD19	-5.59222489754771	H8.c	HCC	95	8	NA	8.3	5	Male	Caucasian	51	NA	9362_P	HCC	Yes	95	0	m	absent	2	1:01	none	absent	pseudoglandular	HCC_non_HBV	non_HBV	NA	NA	NA	NA	NA	NA	NA	NA	NA	0	9362-3	9362-3	28	44	44	1	1.57
9362-3	CD8A	0.55752222195697	H8.c	HCC	95	8	NA	8.3	5	Male	Caucasian	51	NA	9362_P	HCC	Yes	95	0	m	absent	2	1:01	none	absent	pseudoglandular	HCC_non_HBV	non_HBV	NA	NA	NA	NA	NA	NA	NA	NA	NA	0	9362-3	9362-3	28	44	44	1	1.57
9362-3	CD19	-5.59222489754771	H8.c	HCC	95	8	NA	8.3	5	Male	Caucasian	51	NA	9362_P	HCC	Yes	95	0	m	absent	2	1:01	none	absent	pseudoglandular	HCC_non_HBV	non_HBV	NA	NA	NA	NA	NA	NA	NA	NA	NA	0	9362-3	9362-3	28	44	44	1	1.57
9362-4	CTLA4	1.5663182209021	N8.a	HCC	10	8	0	6.4	5	Male	Caucasian	51	NA	9362_P	Adjacent	Yes	10	0	p	absent	1	1:01	none	mild	trabecular	HCC_non_HBV	non_HBV	NA	NA	NA	NA	NA	NA	NA	NA	NA	0	9362-4	9362-4	4465	13445	13445	1	3.01
9362-4	CD19	-1.13855374355425	N8.a	HCC	10	8	0	6.4	5	Male	Caucasian	51	NA	9362_P	Adjacent	Yes	10	0	p	absent	1	1:01	none	mild	trabecular	HCC_non_HBV	non_HBV	NA	NA	NA	NA	NA	NA	NA	NA	NA	0	9362-4	9362-4	4465	13445	13445	1	3.01
9362-4	CD8A	4.02976737218547	N8.a	HCC	10	8	0	6.4	5	Male	Caucasian	51	NA	9362_P	Adjacent	Yes	10	0	p	absent	1	1:01	none	mild	trabecular	HCC_non_HBV	non_HBV	NA	NA	NA	NA	NA	NA	NA	NA	NA	0	9362-4	9362-4	4465	13445	13445	1	3.01
9362-4	CD19	-1.13855374355425	N8.a	HCC	10	8	0	6.4	5	Male	Caucasian	51	NA	9362_P	Adjacent	Yes	10	0	p	absent	1	1:01	none	mild	trabecular	HCC_non_HBV	non_HBV	NA	NA	NA	NA	NA	NA	NA	NA	NA	0	9362-4	9362-4	4465	13445	13445	1	3.01
9674-1	CTLA4	1.35092616023131	H9.a	HCC	90	9	11	8.3	6	Male	Caucasian	79	NA	9674_P	HCC	Yes	90	0	w	absent	1	1:03	none	absent	pseudoglandular	HCC_non_HBV	non_HBV	NA	NA	NA	NA	NA	NA	NA	NA	NA	0	9674-1	9674-1	281	332	332	1	1.18
9674-1	CD19	-0.0699169607287443	H9.a	HCC	90	9	11	8.3	6	Male	Caucasian	79	NA	9674_P	HCC	Yes	90	0	w	absent	1	1:03	none	absent	pseudoglandular	HCC_non_HBV	non_HBV	NA	NA	NA	NA	NA	NA	NA	NA	NA	0	9674-1	9674-1	281	332	332	1	1.18
9674-1	CD8A	3.59427223114299	H9.a	HCC	90	9	11	8.3	6	Male	Caucasian	79	NA	9674_P	HCC	Yes	90	0	w	absent	1	1:03	none	absent	pseudoglandular	HCC_non_HBV	non_HBV	NA	NA	NA	NA	NA	NA	NA	NA	NA	0	9674-1	9674-1	281	332	332	1	1.18
9674-1	CD19	-0.0699169607287443	H9.a	HCC	90	9	11	8.3	6	Male	Caucasian	79	NA	9674_P	HCC	Yes	90	0	w	absent	1	1:03	none	absent	pseudoglandular	HCC_non_HBV	non_HBV	NA	NA	NA	NA	NA	NA	NA	NA	NA	0	9674-1	9674-1	281	332	332	1	1.18
9674-2	CTLA4	1.04790933879556	H9.b	HCC	98	9	11	9.2	6	Male	Caucasian	79	NA	9674_P	HCC	Yes	98	0	w	absent	1	1:03	none	mild	pseudoglandular	HCC_non_HBV	non_HBV	NA	NA	NA	NA	NA	NA	NA	NA	NA	0	9674-2	9674-2	123	182	182	1	1.48
9674-2	CD19	0.0319677949265365	H9.b	HCC	98	9	11	9.2	6	Male	Caucasian	79	NA	9674_P	HCC	Yes	98	0	w	absent	1	1:03	none	mild	pseudoglandular	HCC_non_HBV	non_HBV	NA	NA	NA	NA	NA	NA	NA	NA	NA	0	9674-2	9674-2	123	182	182	1	1.48
9674-2	CD8A	2.83013354552948	H9.b	HCC	98	9	11	9.2	6	Male	Caucasian	79	NA	9674_P	HCC	Yes	98	0	w	absent	1	1:03	none	mild	pseudoglandular	HCC_non_HBV	non_HBV	NA	NA	NA	NA	NA	NA	NA	NA	NA	0	9674-2	9674-2	123	182	182	1	1.48
9674-2	CD19	0.0319677949265365	H9.b	HCC	98	9	11	9.2	6	Male	Caucasian	79	NA	9674_P	HCC	Yes	98	0	w	absent	1	1:03	none	mild	pseudoglandular	HCC_non_HBV	non_HBV	NA	NA	NA	NA	NA	NA	NA	NA	NA	0	9674-2	9674-2	123	182	182	1	1.48
9674-3	CD19	0.591164093046114	H9.c	HCC	97	9	11	8.9	6	Male	Caucasian	79	NA	9674_P	HCC	Yes	97	0	w	absent	1	1:03	none	mild	pseudoglandular	HCC_non_HBV	non_HBV	NA	NA	NA	NA	NA	NA	NA	NA	NA	0	9674-3	9674-3	1578	2021	2021	1	1.28
9674-3	CTLA4	1.09282394707271	H9.c	HCC	97	9	11	8.9	6	Male	Caucasian	79	NA	9674_P	HCC	Yes	97	0	w	absent	1	1:03	none	mild	pseudoglandular	HCC_non_HBV	non_HBV	NA	NA	NA	NA	NA	NA	NA	NA	NA	0	9674-3	9674-3	1578	2021	2021	1	1.28
9674-3	CD19	0.591164093046114	H9.c	HCC	97	9	11	8.9	6	Male	Caucasian	79	NA	9674_P	HCC	Yes	97	0	w	absent	1	1:03	none	mild	pseudoglandular	HCC_non_HBV	non_HBV	NA	NA	NA	NA	NA	NA	NA	NA	NA	0	9674-3	9674-3	1578	2021	2021	1	1.28
9674-3	CD8A	4.17016257104934	H9.c	HCC	97	9	11	8.9	6	Male	Caucasian	79	NA	9674_P	HCC	Yes	97	0	w	absent	1	1:03	none	mild	pseudoglandular	HCC_non_HBV	non_HBV	NA	NA	NA	NA	NA	NA	NA	NA	NA	0	9674-3	9674-3	1578	2021	2021	1	1.28
9674-4	CD19	0.163347833242042	H9.d	HCC	98	9	11	7.2	6	Male	Caucasian	79	NA	9674_P	HCC	Yes	98	0	w	mild	1	1:03	none	absent	trabecular+pseudoglandular	HCC_non_HBV	non_HBV	NA	NA	NA	NA	NA	NA	NA	NA	NA	0	9674-4	9674-4	247	355	355	1	1.44
9674-4	CTLA4	0.888487992011458	H9.d	HCC	98	9	11	7.2	6	Male	Caucasian	79	NA	9674_P	HCC	Yes	98	0	w	mild	1	1:03	none	absent	trabecular+pseudoglandular	HCC_non_HBV	non_HBV	NA	NA	NA	NA	NA	NA	NA	NA	NA	0	9674-4	9674-4	247	355	355	1	1.44
9674-4	CD8A	3.4159167288365	H9.d	HCC	98	9	11	7.2	6	Male	Caucasian	79	NA	9674_P	HCC	Yes	98	0	w	mild	1	1:03	none	absent	trabecular+pseudoglandular	HCC_non_HBV	non_HBV	NA	NA	NA	NA	NA	NA	NA	NA	NA	0	9674-4	9674-4	247	355	355	1	1.44
9674-4	CD19	0.163347833242042	H9.d	HCC	98	9	11	7.2	6	Male	Caucasian	79	NA	9674_P	HCC	Yes	98	0	w	mild	1	1:03	none	absent	trabecular+pseudoglandular	HCC_non_HBV	non_HBV	NA	NA	NA	NA	NA	NA	NA	NA	NA	0	9674-4	9674-4	247	355	355	1	1.44
9674-5	CTLA4	0.871086705266977	H9.e	HCC	75	9	11	8.8	6	Male	Caucasian	79	NA	9674_P	HCC	Yes	75	20	w	absent	1	1:03	none	moderate	trabecular+pseudoglandular	HCC_non_HBV	non_HBV	NA	NA	NA	NA	NA	NA	NA	NA	NA	0	9674-5	9674-5	176	294	294	1	1.67
9674-5	CD19	-0.364541543226165	H9.e	HCC	75	9	11	8.8	6	Male	Caucasian	79	NA	9674_P	HCC	Yes	75	20	w	absent	1	1:03	none	moderate	trabecular+pseudoglandular	HCC_non_HBV	non_HBV	NA	NA	NA	NA	NA	NA	NA	NA	NA	0	9674-5	9674-5	176	294	294	1	1.67
9674-5	CD8A	2.83608025543906	H9.e	HCC	75	9	11	8.8	6	Male	Caucasian	79	NA	9674_P	HCC	Yes	75	20	w	absent	1	1:03	none	moderate	trabecular+pseudoglandular	HCC_non_HBV	non_HBV	NA	NA	NA	NA	NA	NA	NA	NA	NA	0	9674-5	9674-5	176	294	294	1	1.67
9674-5	CD19	-0.364541543226165	H9.e	HCC	75	9	11	8.8	6	Male	Caucasian	79	NA	9674_P	HCC	Yes	75	20	w	absent	1	1:03	none	moderate	trabecular+pseudoglandular	HCC_non_HBV	non_HBV	NA	NA	NA	NA	NA	NA	NA	NA	NA	0	9674-5	9674-5	176	294	294	1	1.67
9674-6	CTLA4	0.0733785149411415	H9.f	HCC	95	9	11	8.6	6	Male	Caucasian	79	NA	9674_P	HCC	Yes	95	0	w	0	1	1:03	none	mild	trabecular+pseudoglandular	HCC_non_HBV	non_HBV	NA	NA	NA	NA	NA	NA	NA	NA	NA	0	9674-6	9674-6	201	250	250	1	1.24
9674-6	CD19	-0.568167514146382	H9.f	HCC	95	9	11	8.6	6	Male	Caucasian	79	NA	9674_P	HCC	Yes	95	0	w	0	1	1:03	none	mild	trabecular+pseudoglandular	HCC_non_HBV	non_HBV	NA	NA	NA	NA	NA	NA	NA	NA	NA	0	9674-6	9674-6	201	250	250	1	1.24
9674-6	CD8A	3.14112312157698	H9.f	HCC	95	9	11	8.6	6	Male	Caucasian	79	NA	9674_P	HCC	Yes	95	0	w	0	1	1:03	none	mild	trabecular+pseudoglandular	HCC_non_HBV	non_HBV	NA	NA	NA	NA	NA	NA	NA	NA	NA	0	9674-6	9674-6	201	250	250	1	1.24
9674-6	CD19	-0.568167514146382	H9.f	HCC	95	9	11	8.6	6	Male	Caucasian	79	NA	9674_P	HCC	Yes	95	0	w	0	1	1:03	none	mild	trabecular+pseudoglandular	HCC_non_HBV	non_HBV	NA	NA	NA	NA	NA	NA	NA	NA	NA	0	9674-6	9674-6	201	250	250	1	1.24
9717-1	CTLA4	-3.76270277718745	H10.a	HCC	98	10	4.7	9.2	7	Male	Asian	75	HBV	9717_P	HCC	Yes	98	0	p	absent	3	1:03	pale_bodies	absent	trabecular	HCC_HBV	HBV	1717	2950	1717	294.33607328504	1906.90684529422	2945	781	3e-05	0	294.33607328504	9717-1	9717-1	2	2	2	1	1
9717-1	CD19	-3.76270277718745	H10.a	HCC	98	10	4.7	9.2	7	Male	Asian	75	HBV	9717_P	HCC	Yes	98	0	p	absent	3	1:03	pale_bodies	absent	trabecular	HCC_HBV	HBV	1717	2950	1717	294.33607328504	1906.90684529422	2945	781	3e-05	0	294.33607328504	9717-1	9717-1	2	2	2	1	1
9717-1	CD8A	-0.592777775745141	H10.a	HCC	98	10	4.7	9.2	7	Male	Asian	75	HBV	9717_P	HCC	Yes	98	0	p	absent	3	1:03	pale_bodies	absent	trabecular	HCC_HBV	HBV	1717	2950	1717	294.33607328504	1906.90684529422	2945	781	3e-05	0	294.33607328504	9717-1	9717-1	2	2	2	1	1
9717-1	CD19	-3.76270277718745	H10.a	HCC	98	10	4.7	9.2	7	Male	Asian	75	HBV	9717_P	HCC	Yes	98	0	p	absent	3	1:03	pale_bodies	absent	trabecular	HCC_HBV	HBV	1717	2950	1717	294.33607328504	1906.90684529422	2945	781	3e-05	0	294.33607328504	9717-1	9717-1	2	2	2	1	1
9717-2	CD19	-2.85566987128887	H10.b	HCC	98	10	4.7	9	7	Male	Asian	75	HBV	9717_P	HCC	Yes	98	0	p	mild_mirovesicular	6	1:03	A1AT-like_pale_bodies	absent	trabecular	HCC_HBV	HBV	2298	3153	23	480.566944322939	1153.6653028989	1442	744	3e-05	0	480.566944322939	9717-2	9717-2	1	1	1	1	1
9717-2	CTLA4	-3.34109669845911	H10.b	HCC	98	10	4.7	9	7	Male	Asian	75	HBV	9717_P	HCC	Yes	98	0	p	mild_mirovesicular	6	1:03	A1AT-like_pale_bodies	absent	trabecular	HCC_HBV	HBV	2298	3153	23	480.566944322939	1153.6653028989	1442	744	3e-05	0	480.566944322939	9717-2	9717-2	1	1	1	1	1
9717-2	CD19	-2.85566987128887	H10.b	HCC	98	10	4.7	9	7	Male	Asian	75	HBV	9717_P	HCC	Yes	98	0	p	mild_mirovesicular	6	1:03	A1AT-like_pale_bodies	absent	trabecular	HCC_HBV	HBV	2298	3153	23	480.566944322939	1153.6653028989	1442	744	3e-05	0	480.566944322939	9717-2	9717-2	1	1	1	1	1
9717-2	CD8A	-1.41509727990289	H10.b	HCC	98	10	4.7	9	7	Male	Asian	75	HBV	9717_P	HCC	Yes	98	0	p	mild_mirovesicular	6	1:03	A1AT-like_pale_bodies	absent	trabecular	HCC_HBV	HBV	2298	3153	23	480.566944322939	1153.6653028989	1442	744	3e-05	0	480.566944322939	9717-2	9717-2	1	1	1	1	1
9717-3	CTLA4	-2.3958618381769	H10.c	HCC	98	10	4.7	9.2	7	Male	Asian	75	HBV	9717_P	HCC	Yes	98	0	p	absent	4	1:02	A1AT-like_pale_bodies	absent	trabecular	HCC_HBV	HBV	1939	1939	29	244.339208845129	244.339208845129	2733	631	3e-05	0	244.339208845129	9717-3	9717-3	2	2	2	1	1
9717-3	CD19	-3.24385874473185	H10.c	HCC	98	10	4.7	9.2	7	Male	Asian	75	HBV	9717_P	HCC	Yes	98	0	p	absent	4	1:02	A1AT-like_pale_bodies	absent	trabecular	HCC_HBV	HBV	1939	1939	29	244.339208845129	244.339208845129	2733	631	3e-05	0	244.339208845129	9717-3	9717-3	2	2	2	1	1
9717-3	CD8A	-0.0739337432895371	H10.c	HCC	98	10	4.7	9.2	7	Male	Asian	75	HBV	9717_P	HCC	Yes	98	0	p	absent	4	1:02	A1AT-like_pale_bodies	absent	trabecular	HCC_HBV	HBV	1939	1939	29	244.339208845129	244.339208845129	2733	631	3e-05	0	244.339208845129	9717-3	9717-3	2	2	2	1	1
9717-3	CD19	-3.24385874473185	H10.c	HCC	98	10	4.7	9.2	7	Male	Asian	75	HBV	9717_P	HCC	Yes	98	0	p	absent	4	1:02	A1AT-like_pale_bodies	absent	trabecular	HCC_HBV	HBV	1939	1939	29	244.339208845129	244.339208845129	2733	631	3e-05	0	244.339208845129	9717-3	9717-3	2	2	2	1	1
9717-6	CTLA4	-2.19625109332529	H10.e	HCC	98	10	4.7	9	7	Male	Asian	75	HBV	9717_P	HCC	Yes	98	0	p	absent	2	1:03	A1AT-like	absent	trabecular	HCC_HBV	HBV	1235	2056	23	765.844366644714	835.899417637675	1055	658	9e-07	0	765.844366644714	9717-6	9717-6	4	4	4	1	1
9717-6	CD19	-2.55882117271	H10.e	HCC	98	10	4.7	9	7	Male	Asian	75	HBV	9717_P	HCC	Yes	98	0	p	absent	2	1:03	A1AT-like	absent	trabecular	HCC_HBV	HBV	1235	2056	23	765.844366644714	835.899417637675	1055	658	9e-07	0	765.844366644714	9717-6	9717-6	4	4	4	1	1
9717-6	CD8A	-0.973858671988841	H10.e	HCC	98	10	4.7	9	7	Male	Asian	75	HBV	9717_P	HCC	Yes	98	0	p	absent	2	1:03	A1AT-like	absent	trabecular	HCC_HBV	HBV	1235	2056	23	765.844366644714	835.899417637675	1055	658	9e-07	0	765.844366644714	9717-6	9717-6	4	4	4	1	1
9717-6	CD19	-2.55882117271	H10.e	HCC	98	10	4.7	9	7	Male	Asian	75	HBV	9717_P	HCC	Yes	98	0	p	absent	2	1:03	A1AT-like	absent	trabecular	HCC_HBV	HBV	1235	2056	23	765.844366644714	835.899417637675	1055	658	9e-07	0	765.844366644714	9717-6	9717-6	4	4	4	1	1
